# Supplementary material for: Circadian clock dysfunction in human omental fat links obesity to metabolic inflammation
Source: Nat Commun. 2021 Apr 22;12:2388. doi: 10.1038/s41467-021-22571-9 (PMC8062496; doi:10.1038/s41467-021-22571-9)
Supplement: Supplementary file 4 — Source Data [file 41467_2021_22571_MOESM4_ESM.xlsx]

## Sheet: Fig 1
	Fig. 1a
	OAdipocytes					OAdipocytes					OAdipocytes					OAdipocytes					OAdipocytes
	Patients	TNFalpha	Patients	TNFalpha		Patients	IL6	Patients	IL6		Patients	CCL2	Patients	CCL2		Patients	CCL4	Patients	CCL4		Patients	CCL5	Patients	CCL5
	non-obese 1	0.04	obese 1	0.87		non-obese 1	0.66	obese 1	1.04		non-obese 1	0.75	obese 1	1.3		non-obese 1	0.08	obese 1	1.23		non-obese 1	0.75	obese 1	1.71
	non-obese 2	0.74	obese 2	1.33		non-obese 2	0.78	obese 2	1.08		non-obese 2	0.95	obese 2	1.1		non-obese 2	0.29	obese 2	1.33		non-obese 2	1.21	obese 2	1.62
	non-obese 3	0.86	obese 3	1.3		non-obese 3	0.77	obese 3	1.049		non-obese 3	0.72	obese 3	1.36		non-obese 3	0.13	obese 3	2.25		non-obese 3	1.38	obese 3	1.84
	non-obese 4	0.66	obese 4	2.16		non-obese 4	0.7	obese 4	1.12		non-obese 4	0.73	obese 4	1.02		non-obese 4	0.12	obese 4	0.71		non-obese 4	1.04	obese 4	0.97
	non-obese 5	0.04	obese 5	0.88		non-obese 5	0.9	obese 5	1.11		non-obese 5	0.96	obese 5	0.9		non-obese 5	1.06	obese 5	0.94		non-obese 5	1.12	obese 5	1.65
	non-obese 6	1.38	obese 6	4.64		non-obese 6	1.05	obese 6	1.16		non-obese 6	0.99	obese 6	0.88		non-obese 6	2.92	obese 6	6.31		non-obese 6	0.41	obese 6	1.21
	non-obese 7	1.75	obese 7	5.92		non-obese 7	1.14	obese 7	1.13		non-obese 7	1.02	obese 7	1.25		non-obese 7	1.76	obese 7	6.33		non-obese 7	0.35	obese 7	1.11
	non-obese 8	1.55	obese 8	6.06		non-obese 8	1.15	obese 8	1.2		non-obese 8	1.07	obese 8	1.31		non-obese 8	1.03	obese 8	4.73		non-obese 8	0.36	obese 8	1.2
	Fig. 1b
	OAdipocytes					OAdipocytes					OAdipocytes					OAdipocytes					OAdipocytes					OAdipocytes					OAdipocytes
	Patients	PER2	Patients	PER2		Patients	CRY1	Patients	CRY1		Patients	BMAL1	Patients	BMAL1		Patients	CLOCK	Patients	CLOCK		Patients	RORalpha	Patients	RORalpha		Patients	REV-ERBalpha	Patients	REV-ERBalpha		Patients	DBP	Patients	DBP
	non-obese 1	1.01	obese 1	0.88		non-obese 1	0.68	obese 1	0.62		non-obese 1	0.65	obese 1	0.97		non-obese 1	3.12	obese 1	2.48		non-obese 1	1.02	obese 1	1.16		non-obese 1	0.82	obese 1	0.97		non-obese 1	0.86	obese 1	0.77
	non-obese 2	1.84	obese 2	0.94		non-obese 2	1.21	obese 2	0.81		non-obese 2	1.64	obese 2	1.15		non-obese 2	4.17	obese 2	0.11		non-obese 2	1.78	obese 2	0.83		non-obese 2	1.2	obese 2	0.58		non-obese 2	1.59	obese 2	0.81
	non-obese 3	1.28	obese 3	0.14		non-obese 3	1.06	obese 3	0.32		non-obese 3	0.73	obese 3	0.56		non-obese 3	3.65	obese 3	0.02		non-obese 3	1.42	obese 3	0.27		non-obese 3	0.95	obese 3	0.76		non-obese 3	1.1	obese 3	0.12
	non-obese 4	1.36	obese 4	0.57		non-obese 4	1.13	obese 4	0.54		non-obese 4	2.14	obese 4	1.11		non-obese 4	4.71	obese 4	0.03		non-obese 4	1.56	obese 4	0.74		non-obese 4	1.36	obese 4	0.85		non-obese 4	1.17	obese 4	0.5
	non-obese 5	0.83	obese 5	1.03		non-obese 5	0.76	obese 5	1.1		non-obese 5	1.01	obese 5	1.71		non-obese 5	3.29	obese 5	4.14		non-obese 5	0.92	obese 5	1.98		non-obese 5	1.69	obese 5	0.69		non-obese 5	0.72	obese 5	0.89
	non-obese 6	1.96	obese 6	0.71		non-obese 6	2.03	obese 6	1.24		non-obese 6	0.72	obese 6	0.92		non-obese 6	1.13	obese 6	0.99		non-obese 6	1.11	obese 6	0.85		non-obese 6	2.15	obese 6	0.47		non-obese 6	1.78	obese 6	1.41
	non-obese 7	1.87	obese 7	0.92		non-obese 7	1.49	obese 7	1.64		non-obese 7	0.84	obese 7	0.79		non-obese 7	1.32	obese 7	1.1		non-obese 7	1.01	obese 7	0.98		non-obese 7	2.51	obese 7	0.5		non-obese 7	1.78	obese 7	1.85
	non-obese 8	2.23	obese 8	1.03		non-obese 8	1.41	obese 8	1.63		non-obese 8	1.28	obese 8	0.87		non-obese 8	1.37	obese 8	2.28		non-obese 8	0.94	obese 8	0.82		non-obese 8	2.87	obese 8	0.52		non-obese 8	1.95	obese 8	1.37
	Fig. 1d						Fig. 1f						Fig. 1i
	OAPs						OAPs						OAPs
	Patients	% CD9high	Patients	% CD9high			Patients	NFkB activity	Patients	NFkB activity			Patients	period	Patients	period
	non-obese 1	75.68	obese 1	96.1			non-obese 1	0.554	obese 1	1.217			non-obese 1	22.844	obese 1	23.3186
	non-obese 2	75	obese 2	93.4			non-obese 2	0.559	obese 2	1.085			non-obese 2	23.1519	obese 2	23.24
	non-obese 3	75.26	obese 3	86.5			non-obese 3	0.54	obese 3	1.111			non-obese 3	21.8447	obese 3	23.6984
	non-obese 4	80.7	obese 4	81.2			non-obese 4	0.49	obese 4	1.097			non-obese 4	21.9404	obese 4	23.3577
	non-obese 5	76.34	obese 5	98.6			non-obese 5	0.467	obese 5	1.132			non-obese 5	22.9212	obese 5	23.0281
	non-obese 6	96.9	obese 6	95.3			non-obese 6	0.45	obese 6	1.108			non-obese 6	21.7846	obese 6	23.0076
	non-obese 7	94.6	obese 7	98.9			non-obese 7	0.306	obese 7	1.217			non-obese 7	21.8872	obese 7	23.3539
	non-obese 8	94.2	obese 8	98.3			non-obese 8	0.588	obese 8	1.347			non-obese 8	23.0592	obese 8	22.9886
	Fig. 1e
	OAPs					OAPs					OAPs					OAPs					OAPs
	Patients	TNFalpha	Patients	TNFalpha		Patients	IL6	Patients	IL6		Patients	CCL2	Patients	CCL2		Patients	CCL4	Patients	CCL4		Patients	CCL5	Patients	CCL5
	non-obese 1	0.535	obese 1	1.118		non-obese 1	0.421	obese 1	1.273		non-obese 1	1.524	obese 1	1.238		non-obese 1	0.519	obese 1	1.272		non-obese 1	0.826	obese 1	1.389
	non-obese 2	0.713	obese 2	1.28		non-obese 2	0.982	obese 2	2.04		non-obese 2	0.679	obese 2	1.151		non-obese 2	0.571	obese 2	0.733		non-obese 2	1.525	obese 2	1.839
	non-obese 3	0.325	obese 3	1.523		non-obese 3	0.8	obese 3	0.958		non-obese 3	0.797	obese 3	2.45		non-obese 3	1.304	obese 3	3.857		non-obese 3	0.298	obese 3	2.048
	non-obese 4	0.585	obese 4	1.539		non-obese 4	0.985	obese 4	1.101		non-obese 4	1.25	obese 4	1.726		non-obese 4	0.903	obese 4	2.562		non-obese 4	0.358	obese 4	1.814
	non-obese 5	1.421	obese 5	1.396		non-obese 5	1.108	obese 5	0.692		non-obese 5	0.337	obese 5	2.208		non-obese 5	1.159	obese 5	4.077		non-obese 5	0.036	obese 5	0.989
	non-obese 6	0.701	obese 6	1.44		non-obese 6	1.238	obese 6	2.673		non-obese 6	0.421	obese 6	1.238		non-obese 6	0.251	obese 6	1.534		non-obese 6	1.328	obese 6	2.296
	non-obese 7	1.19	obese 7	1.565		non-obese 7	1.209	obese 7	2.451		non-obese 7	0.581	obese 7	1.572		non-obese 7	0.567	obese 7	1.775		non-obese 7	1.418	obese 7	2.172
	non-obese 8	1.019	obese 8	1.084		non-obese 8	1.234	obese 8	2.392		non-obese 8	0.459	obese 8	0.988		non-obese 8	0.346	obese 8	0.492		non-obese 8	1.01	obese 8	2.369
	Fig. 1g
	OAPs					OAPs					OAPs					OAPs					OAPs					OAPs					OAPs
	Patients	PER2	Patients	PER2		Patients	CRY1	Patients	CRY1		Patients	BMAL1	Patients	BMAL1		Patients	CLOCK	Patients	CLOCK		Patients	RORalpha	Patients	RORalpha		Patients	REV-ERBalpha	Patients	REV-ERBalpha		Patients	DBP	Patients	DBP
	non-obese 1	1.38	obese 1	0.53		non-obese 1	1.484	obese 1	0.461		non-obese 1	1.098	obese 1	0.753		non-obese 1	1.146	obese 1	1.358		non-obese 1	2.693	obese 1	0.886		non-obese 1	2.233	obese 1	0.776		non-obese 1	0.918	obese 1	0.691
	non-obese 2	1.21	obese 2	1.125		non-obese 2	1.558	obese 2	1.658		non-obese 2	1.641	obese 2	1.064		non-obese 2	1.353	obese 2	1.19		non-obese 2	1.316	obese 2	1.245		non-obese 2	1.871	obese 2	0.97		non-obese 2	0.751	obese 2	1.312
	non-obese 3	1.231	obese 3	1.039		non-obese 3	0.545	obese 3	0.683		non-obese 3	0.529	obese 3	0.561		non-obese 3	0.813	obese 3	1.195		non-obese 3	1.258	obese 3	1.054		non-obese 3	0.86	obese 3	0.982		non-obese 3	0.308	obese 3	0.887
	non-obese 4	1.479	obese 4	1.133		non-obese 4	0.695	obese 4	0.695		non-obese 4	1.165	obese 4	0.681		non-obese 4	1.04	obese 4	0.887		non-obese 4	1.581	obese 4	1.228		non-obese 4	1.035	obese 4	0.765		non-obese 4	0.875	obese 4	1.426
	non-obese 5	1.177	obese 5	0.776		non-obese 5	0.76	obese 5	0.637		non-obese 5	1.235	obese 5	0.41		non-obese 5	1.958	obese 5	0.775		non-obese 5	1.689	obese 5	0.625		non-obese 5	1.3	obese 5	0.624		non-obese 5	1.29	obese 5	0.596
	non-obese 6	1.028	obese 6	0.956		non-obese 6	1.201	obese 6	1.531		non-obese 6	1.414	obese 6	1.575		non-obese 6	0.918	obese 6	1.804		non-obese 6	1.047	obese 6	0.591		non-obese 6	1.201	obese 6	0.721		non-obese 6	1.616	obese 6	1.15
	non-obese 7	0.87	obese 7	0.422		non-obese 7	1.484	obese 7	1.226		non-obese 7	1.235	obese 7	1.357		non-obese 7	1.307	obese 7	0.589		non-obese 7	0.717	obese 7	0.416		non-obese 7	1.413	obese 7	0.576		non-obese 7	1.545	obese 7	1.246
	non-obese 8	1.464	obese 8	0.972		non-obese 8	1.515	obese 8	1.283		non-obese 8	1.292	obese 8	1.206		non-obese 8	1.186	obese 8	0.184		non-obese 8	1.084	obese 8	0.46		non-obese 8	1.752	obese 8	0.463		non-obese 8	1.843	obese 8	0.925

## Sheet: Fig 2
	Fig. 2a						Fig. 2b						Fig. 2c
	OAPs						OAPs						OAPs
	Patients	p65 at PER2 kbsite	Patients	p65 at PER2 kbsite			Patients	BMAL1 at PER2Ebox	Patients	BMAL1 at PER2Ebox			Patients	POLII at PER2 Ebox	Patients	POLII at PER2 Ebox	Patients	POLII at PER2E19	Patients	POLII at PER2E19	Patients	POLII at PER2UTR	Patients	POLII at PER2UTR
	non-obese 1	0.51	obese 1	41.07			non-obese 1	26.35	obese 1	0.54			non-obese 1	26.35	obese 1	0.3	non-obese 1	0.32	obese 1	0.5	non-obese 1	0.29	obese 1	0.21
	non-obese 3	3.76	obese 4	12.47			non-obese 3	4.42	obese 3	1.07			non-obese 3	9.71	obese 3	3.81	non-obese 3	7.11	obese 3	3.78	non-obese 3	7.11	obese 3	3.78
	non-obese 4	2.01	obese 3	3.92			non-obese 4	52.71	obese 4	5.66			non-obese 4	47.18	obese 4	5.94	non-obese 4	4.5	obese 4	1	non-obese 4	2.85	obese 4	3.59
	non-obese 5	1.74	obese 2	3.73			non-obese 1	8.57	obese 1	1.05			non-obese 1	26	obese 1	4	non-obese 1	2.6	obese 1	1.1	non-obese 1	2.9	obese 1	2.7
	non-obese 1	0.38	obese 1	35.63			non-obese 3	3.38	obese 3	3.48			non-obese 3	9.13	obese 3	8.28	non-obese 3	9.06	obese 3	8.28	non-obese 3	9.06	obese 3	8.28
	non-obese 3	6.68	obese 4	73.01			non-obese 4	46.85	obese 4	9.03			non-obese 4	71.01	obese 4	6.13	non-obese 4	5.7	obese 4	3.3	non-obese 4	3.8	obese 4	4.2
	non-obese 4	1.18	obese 3	2.89
	non-obese 5	3.73	obese 2	6.94
	Fig. 2d
	OAPs
	Patients	BMAL1 at PER2 Ebox 27hr	Patients	BMAL1 at PER2 Ebox 27hr	Patients	BMAL1 at PER2 Ebox 38hr	Patients	BMAL1 at PER2 Ebox 38hr
	non-obese 1	42.22	obese 1	24.25	non-obese 1	16	obese 1	1.52
	non-obese 3	5.28	obese 3	2.64	non-obese 3	0.81	obese 3	0.64
	non-obese 4	48.5	obese 2	10.56	non-obese 4	7.62	obese 2	8.57
	non-obese 1	55.72	obese 1	13	non-obese 1	2.13	obese 1	6.5
	non-obese 3	14.93	obese 3	10.56	non-obese 3	8.57	obese 3	5.28
	non-obese 4	27.86	obese 2	8.82	non-obese 4	13.64	obese 2	3.73
	Fig. 2e
	OAPs
	Patients	POLII at PER2 Ebox 27hr	Patients	POLII at PER2 Ebox 27hr	Patients	POLII at PER2 Ebox 38hr	Patients	POLII at PER2 Ebox 48hr
	non-obese 1	48.84	obese 1	5.98	non-obese 1	15.56	obese 1	2.62
	non-obese 3	11.02	obese 3	9.5	non-obese 3	9.85	obese 3	0.96
	non-obese 4	36.001	obese 2	9.45	non-obese 4	7.31	obese 2	1.3
	non-obese 1	75.58	obese 1	28.03	non-obese 1	24.25	obese 1	12.5
	non-obese 3	14.62	obese 3	15.54	non-obese 3	7.11	obese 3	5.58
	non-obese 4	26.54	obese 2	8.1	non-obese 4	8.75	obese 2	1.16
	OAPs
	Patients	POLII at PER2 E19 27hr	Patients	POLII at PER2E19 27hr	Patients	POLII at PER2E19 38hr	Patients	POLII at PER2E19 38hr
	non-obese 1	4.44	obese 1	3.76	non-obese 1	2.23	obese 1	1.99
	non-obese 3	9.38	obese 3	3.84	non-obese 3	9.85	obese 3	7.06
	non-obese 4	11.88	obese 2	20.68	non-obese 4	20.97	obese 2	18.52
	non-obese 1	3.78	obese 1	6.32	non-obese 1	2.25	obese 1	2.41
	non-obese 3	2.75	obese 3	2.5	non-obese 3	2.07	obese 3	2.81
	non-obese 4	25.28	obese 2	17.03	non-obese 4	7.78	obese 2	18
	OAPs
	Patients	POLII at PER2UTR 27hr	Patients	POLII at PER2ITR 27hr	Patients	POLII at PER2UTR 38hr	Patients	POLII at PER2UTR 38hr
	non-obese 1	3.39	obese 1	2.53	non-obese 1	3.29	obese 1	2.62
	non-obese 3	5.39	obese 3	5.24	non-obese 3	5.31	obese 3	5.9
	non-obese 4	12.91	obese 2	6.63	non-obese 4	1.18	obese 2	3.03
	non-obese 1	2.77	obese 1	3.03	non-obese 1	1.64	obese 1	1.69
	non-obese 3	1.43	obese 3	1.71	non-obese 3	1.39	obese 3	1.44
	non-obese 4	6.73	obese 2	8.51	non-obese 4	1.23	obese 2	0.74

## Sheet: Fig 3
	Fig. 3a					Fig. 3b					Fig. 3d				Fig. 3e
	OAPs	NFkB activity				OAPs	PER2 mRNA levels				OAPs	Period			OAPs	Period
	Patients	DMSO (CTRL)	BAY	JSH		Patients	DMSO (CTRL)	BAY	JSH		Patients	DMSO (CTRL)	BAY		Patients	DMSO (CTRL)	JSH
	obese 1	1.212	0.7	0.29		obese 1	1.772	11.086	13.696		obese 1	22.869	22.763		obese 1	23.3507	23.4723
	obese 2	1.085	0.62	0.24		obese 2	0.813	10.524	9.957		obese 2	23.3299	23.397		obese 2	23.1528	22.551
	obese 3	1.111	1.22	0.25		obese 3	1.946	9.13	17.761		obese 3	24.03	23.35		obese 3	22.882	22.2827
	obese 4	1.097	1.336	0.23		obese 4	2.057	9.888	7.866		obese 4	23.43	23.33		obese 4	22.8683	22.0644
	obese 5	1.132	0.36	0.23		obese 5	0.14	3.839	1.425		obese 5	22.882	22.751		obese 5	22.7301	22.6201
	obese 6	1.108	0.79	0.21		obese 6	1.063	4.854	4.289		obese 1	22.99	22.763		obese 6	23.3281	22.8263
	obese 7	1.209	0.81	0.24		obese 7	1.053	4.725	4.712		obese 2	23.426	22.984		obese 7	23.4852	20.6535
	obese 8	1.326	0.78	0.27		obese 8	1.104	5.419	4.174		obese 4	23.68	23.41		obese 8	23.5932	20.9434
											obese 5	23.055	22.674		obese 1	23.7974	23.3911
															obese 2	23.2264	22.7301
															obese 3	23.0547	22.446
															obese 4	22.988	21.7842
															obese 5	23.2488	22.8918
															obese 6	23.3797	22.879
															obese 7	24.0775	20.7862
															obese 8	23.3188	21.2974
	Fig. 3f				Fig. 3g				Fig. 3h				Fig. 3i				Fig. 3j				Fig. 3k				Fig. 3l
	OAPs	p65 at PER2 kb site			OAPs	BMAL1 at PER2Ebox			Oadipocytes	PER2 mRNA			OAPs	P65 mRNA			OAPs	NFkB activity			OAPs	PER2 mRNA			OAPs	PER2 mRNA
	Patients	DMSO (CTRL)	JSH		Patients	DMSO (CTRL)	JSH		Patients	DMSO (CTRL)	JSH		Patients	scramble siRNA	p65 siRNA		Patients	scramble siRNA	p65 siRNA		Patients	scramble siRNA	p65 siRNA		Patients	scramble siRNA	p65/p50 siRNA
	obese 3	46.05	12.64		obese 3	9.38	46.05		cohort3-patient 1	1.044	2.891		obese 1	1.088	0.135		obese 1	1.251	0.105		obese 1	1.233	1.594		obese 1	0.943	3.16
	obese 4	17.88	6.8		obese 4	6.15	16.45		cohort3-patient 2	0.767	2.642		obese 2	1.036	0.248		obese 2	1.174	0.14		obese 2	0.971	1.037		obese 2	1.39	4.243
	obese 3	33.82	5.28		obese 3	11.16	48.17		cohort3-patient 3	1.25	2.67		obese 3	0.88	0.082		obese 3	1.081	0.174		obese 3	0.721	1.005		obese 1	0.685	2.612
	obese 4	18.38	6.75		obese 4	7.26	18.83						obese 4	0.745	0.236		obese 4	1.135	0.093		obese 4	0.612	0.89		obese 2	1.113	5.063
													obese 1	1.491	0.088		obese 5	1.091	0.09		obese 1	1.037	1.85
													obese 2	1.138	0.097		obese 6	1.095	0.086		obese 2	1.639	2.985
													obese 3	1.17	0.243		obese 7	1.115	0.121		obese 3	0.938	2.246
													obese 4	0.681	0.19		obese 8	1.14	0.099		obese 4	1.187	2.873

## Sheet: Fig 4
	Fig. 4a					Fig. 4b
	OAPs					OAPs
	Patients	BMAL1 at CCL2Ebox	Patients	BMAL1 at CCL2Ebox		Patients	POLII at CCL2Ebox	Patients	POLII at CCL2Ebox
	non-obese 1	1.61	obese 1	0.62		non-obese 1	1.04	obese 1	39.67
	non-obese 3	1.97	obese 3	1.06		non-obese 3	3.8	obese 3	6.21
	non-obese 4	54.38	obese 4	8.14		non-obese 4	5.3	obese 4	94.03
	non-obese 1	26.91	obese 1	0.28		non-obese 1	0.29	obese 1	21.41
	non-obese 3	11.39	obese 3	5.41		non-obese 3	4.36	obese 3	12.77
	non-obese 4	62.68	obese 4	8.4		non-obese 4	5.86	obese 4	100.08
	Fig. 4c
	OAPs
	Patients	BMAL1 at CCL2 Ebox 27hr	Patients	BMAL1 at CCL2 Ebox 27hr	Patients	BMAL1 at CCL2 Ebox 38hr	Patients	BMAL1 at CCL2 Ebox 38hr
	non-obese 1	61.82	obese 1	11.79	non-obese 1	1.93	obese 1	1.05
	non-obese 3	11.43	obese 3	7.39	non-obese 3	4.92	obese 3	4.5
	non-obese 5	85.04	obese 2	54.19	non-obese 5	31.78	obese 2	16.11
	non-obese 1	82.71	obese 1	16.62	non-obese 1	19.23	obese 1	7.54
	non-obese 3	47.84	obese 3	21.56	non-obese 3	16.56	obese 3	14.72
	non-obese 5	89.88	obese 2	51.63	non-obese 5	45.57	obese 2	18.77
	Fig. 4d
	OAPs
	Patients	POLII at CCL2 Ebox 27hr	Patients	POLII at CCL2 Ebox 27hr	Patients	POLII at CCL2 Ebox 38hr	Patients	POLII at CCL2 Ebox 38hr
	non-obese 1	5.92	obese 1	27.67	non-obese 1	26.82	obese 1	89.57
	non-obese 3	5.86	obese 3	11.51	non-obese 3	10.34	obese 3	11.39
	non-obese 5	13.74	obese 2	28.64	non-obese 5	54.19	obese 2	74.8
	non-obese 1	22.63	obese 1	40.36	non-obese 1	45.25	obese 1	102.54
	non-obese 3	15.03	obese 3	25.63	non-obese 3	34.54	obese 3	50.56
	non-obese 5	14.37	obese 2	29.14	non-obese 5	94.35	obese 2	147.03
	Fig. 4e
	OAPs
	Patients	CCL2 27hr	Patients	CCL2 27hr	Patients	CCL2 38hr	Patients	CCL2 38hr
	non-obese 1	0.393	obese 4	1.273	non-obese 1	0.741	obese 4	1.923
	non-obese 3	0.669	obese 1	1.551	non-obese 3	1.591	obese 1	1.398
	non-obese 4	0.633	obese 2	1.143	non-obese 4	1.63	obese 2	0.945
	non-obese 5	0.558	obese 3	1.923	non-obese 5	0.992	obese 3	1.442
	non-obese 1	0.596	obese 3	1.318	non-obese 1	0.714	obese 3	2.133
	non-obese 3	0.527	obese 1	0.919	non-obese 3	1.279	obese 1	0.851
	non-obese 4	0.735	obese 4	1.3	non-obese 4	1.676	obese 4	2.342
	non-obese 5	0.41			non-obese 5	0.831
	Fig. 4f
	OAPs
	Patients	CCL2 27hr	Patients	CCL2 27hr	Patients	CCL2 38hr	Patients	CCL2 38hr
	non-obese 1	95.5	obese 1	662.67	non-obese 1	612.33	obese 1	646.33
	non-obese 2	101.83	obese 2	636.5	non-obese 2	606.5	obese 2	670.83
	non-obese 3	107	obese 3	665	non-obese 3	657	obese 3	677.5
	non-obese 4	104.5	obese 4	670.17	non-obese 4	632.17	obese 4	708.33
	Fig. 4g
	OAPs	BMAL1 at CCL2 Ebox
	Patients	DMSO (CTRL)	JSH
	obese 3	2.92	10.89
	obese 4	1.54	6.7
	obese 3	2.2	8.82
	obese 4	1.39	5.08

## Sheet: Fig 5
	Fig. 5d					Fig. 5f
	OAPs	Average peak value				OAPs	Average peak value
	Patients	PER2	Patients	PER2		Patients	REV-ERBalpha	Patients	REV-ERBalpha
	non-obese 1 (ID#nonobese5)	122	obeseClassIII 1 (ID#obese8)	98.5		non-obese 1 (ID#nonobese5)	281	obeseClassIII 1 (ID#obese8)	195.5
	non-obese 2 (ID#nonobese1)	124.5	obeseClassIII 2 (ID#obese5)	106.5		non-obese 2 (ID#nonobese1)	267	obeseClassIII 2 (ID#obese5)	184
	non-obese 3 (ID#nonobese3)	110	obeseClassIII 3 (ID#obese3)	110		non-obese 3 (ID#nonobese3)	241.5	obeseClassIII 3 (ID#obese3)	235.5

## Sheet: Fig 6
	Fig. 6d
			OAPs	Average peak value					OAPs	Average peak value
			Patients	MLL1	Patients	MLL1			Patients	GPX1	Patients	GPX1
			non-obese 1 (ID#nonobese5)	365	obeseClassIII 1 (ID#obese8)	310			non-obese 1 (ID#nonobese5)	35	obeseClassIII 1 (ID#obese8)	24
			non-obese 2 (ID#nonobese1)	334	obeseClassIII 2 (ID#obese5)	292			non-obese 2 (ID#nonobese1)	37	obeseClassIII 2 (ID#obese5)	28
			non-obese 3 (ID#nonobese3)	366	obeseClassIII 3 (ID#obese3)	313			non-obese 3 (ID#nonobese3)	28	obeseClassIII 3 (ID#obese3)	23

## Sheet: Fig 7 
	Fig. 7
	OAPs					mRNA					proteins
	Patients	BMAL1 at NCOR2	Patients	BMAL1 at NCOR2		Patients	NCOR2	Patients	NCOR2		Patients	NCOR2	Patients	NCOR2
	non-obese 1	2.66	obese 1	8.82		non-obese 1	2.26	obese 1	4.77		non-obese 1	0.21	obese 1	0.28
	non-obese 3	2.85	obese 3	9.03		non-obese 2	1.94	obese 2	3.79		non-obese 2	0.12	obese 2	0.28
	non-obese 4	2.33	obese 4	16.74		non-obese 3	0.5	obese 3	3.18		non-obese 3	0.17	obese 3	0.62
	non-obese 5	3.15	obese 2	15.19		non-obese 4	1.07	obese 4	3.24		non-obese 4	0.12	obese 4	0.18
						non-obese 5	0.29	obese 5	5.51		non-obese 5	0.26	obese 5	0.49
						non-obese 6	0.37	obese 6	7.13		non-obese 6	0.2	obese 6	0.44
						non-obese 7	2.2	obese 7	6.44		non-obese 7	0.17	obese 7	0.3
						non-obese 8	1.85	obese 8	4.82		non-obese 8	0.14	obese 8	0.85
	OAPs					mRNA					proteins
	Patients	BMAL1 at FLOT1	Patients	BMAL1 at FLOT1		Patients	FLOT1	Patients	FLOT1		Patients	FLOT1	Patients	FLOT1
	non-obese 1	28.44	obese 1	7.31		non-obese 1	0.79	obese 1	0.26		non-obese 1	0.33	obese 1	0.13
	non-obese 3	33.36	obese 3	6.96		non-obese 2	0.9	obese 2	0.24		non-obese 2	0.43	obese 2	0.19
	non-obese 4	41.79	obese 4	9.55		non-obese 3	1.03	obese 3	0.23		non-obese 3	0.35	obese 3	0.3
	non-obese 5	30.8	obese 2	8.08		non-obese 4	1.38	obese 4	0.23		non-obese 4	0.32	obese 4	0.27
						non-obese 5	1.25	obese 5	0.32		non-obese 5	0.62	obese 5	0.19
						non-obese 6	0.98	obese 6	0.32		non-obese 6	1.16	obese 6	0.07
						non-obese 7	1.02	obese 7	0.39		non-obese 7	0.75	obese 7	0.2
						non-obese 8	0.8	obese 8	0.24		non-obese 8	0.36	obese 8	0.19
	OAPs					mRNA					proteins
	Patients	BMAL1 at MMP2	Patients	BMAL1 at MMP2		Patients	MMP2	Patients	MMP2		Patients	MMP2	Patients	MMP2
	non-obese 1	8.25	obese 1	2.08		non-obese 1	1.12	obese 1	0.12		non-obese 1	0.627	obese 1	0.526
	non-obese 3	8.4	obese 3	1.95		non-obese 2	1.18	obese 2	0.11		non-obese 2	0.55	obese 2	0.454
	non-obese 4	6.13	obese 4	1.58		non-obese 3	1.26	obese 3	0.33		non-obese 3	0.821	obese 3	0.417
	non-obese 5	6.25	obese 2	1.29		non-obese 4	1.51	obese 4	0.07		non-obese 4	0.649	obese 4	0.271
						non-obese 5	1.35	obese 5	0.1		non-obese 5	0.976	obese 5	0.321
						non-obese 6	0.85	obese 6	0.23		non-obese 6	0.402	obese 6	0.464
						non-obese 7	0.65	obese 7	0.31		non-obese 7	0.648	obese 7	0.418
						non-obese 8	0.53	obese 8	0.24		non-obese 8	0.635	obese 8	0.416
	OAPs					mRNA					proteins
	Patients	BMAL1 at LOXL2	Patients	BMAL1 at LOXL2		Patients	LOXL2	Patients	LOXL2		Patients	LOXL2	Patients	LOXL2
	non-obese 1	1.77	obese 1	6.82		non-obese 1	1.36	obese 1	3.88		non-obese 1	3.8	obese 1	14.9
	non-obese 3	1.75	obese 3	8.51		non-obese 2	1.31	obese 2	3.91		non-obese 2	1.9	obese 2	4.6
	non-obese 4	1.42	obese 4	5.1		non-obese 3	0.5	obese 3	6.67		non-obese 3	4.4	obese 3	7.1
	non-obese 5	1.33	obese 2	7.84		non-obese 4	0.68	obese 4	6.26		non-obese 4	3.2	obese 4	23.1
						non-obese 5	2.05	obese 5	6.42		non-obese 5	4.1	obese 5	14.4
						non-obese 6	1.79	obese 6	7.37		non-obese 6	6.5	obese 6	12.6
						non-obese 7	1.24	obese 7	9.49		non-obese 7	6.9	obese 7	13.5
						non-obese 8	0.37	obese 8	7.1		non-obese 8	4.9	obese 8	14.2
	OAPs					mRNA					proteins
	Patients	BMAL1 at PAI1	Patients	BMAL1 at PAI1		Patients	PAI1	Patients	PAI1		Patients	PAI1	Patients	PAI1
	non-obese 1	22.71	obese 1	12.95		non-obese 1	0.81	obese 1	3.5		non-obese 1	26.4	obese 1	23.4
	non-obese 3	25.72	obese 3	10.37		non-obese 2	1.08	obese 2	3.43		non-obese 2	15.3	obese 2	36
	non-obese 4	28.34	obese 4	9.25		non-obese 3	1.14	obese 3	3.12		non-obese 3	12.7	obese 3	16
	non-obese 5	32.56	obese 2	11.55		non-obese 4	0.62	obese 4	3.19		non-obese 4	14.4	obese 4	20.1
						non-obese 5	1.34	obese 5	4.69		non-obese 5	16.5	obese 5	36.9
						non-obese 6	1.19	obese 6	3.74		non-obese 6	16.3	obese 6	16.8
						non-obese 7	1	obese 7	6.08		non-obese 7	8.8	obese 7	19.2
						non-obese 8	1.02	obese 8	4.57		non-obese 8	9.9	obese 8	21.2
	OAPs					mRNA					proteins
	Patients	BMAL1 at MLL1	Patients	BMAL1 at MLL1		Patients	MLL1	Patients	MLL1		Patients	MLL1	Patients	MLL1
	non-obese 1	17.33	obese 1	2.78		non-obese 1	1.42	obese 1	0.49		non-obese 1	39.51	obese 1	4.87
	non-obese 3	20.11	obese 3	2.46		non-obese 2	1.51	obese 2	0.33		non-obese 2	34.27	obese 2	3.9
	non-obese 4	27.76	obese 4	2.5		non-obese 3	0.62	obese 3	0.39		non-obese 3	44.16	obese 3	7.37
	non-obese 5	30.91	obese 2	2.27		non-obese 4	0.68	obese 4	0.31		non-obese 4	43	obese 4	6.56
						non-obese 5	1.53	obese 5	0.34		non-obese 5	37.41	obese 5	15.6
						non-obese 6	0.77	obese 6	0.32		non-obese 6	37.45	obese 6	4.97
						non-obese 7	1.22	obese 7	0.41		non-obese 7	23.21	obese 7	5.15
						non-obese 8	0.78	obese 8	0.29		non-obese 8	43.79	obese 8	7.93
	OAPs					mRNA					proteins
	Patients	BMAL1 at GPX1	Patients	BMAL1 at GPX1		Patients	GPX1	Patients	GPX1		Patients	GPX1	Patients	GPX1
	non-obese 1	26.82	obese 1	2.22		non-obese 1	1.21	obese 1	0.39		non-obese 1	0.66	obese 1	0.32
	non-obese 3	31.02	obese 3	1.51		non-obese 2	0.81	obese 2	0.4		non-obese 2	0.84	obese 2	0.35
	non-obese 4	20.68	obese 4	2.27		non-obese 3	0.63	obese 3	0.11		non-obese 3	0.47	obese 3	0.38
	non-obese 5	17.75	obese 2	1.9		non-obese 4	1	obese 4	0.15		non-obese 4	0.63	obese 4	0.32
						non-obese 5	1.22	obese 5	0.06		non-obese 5	0.57	obese 5	0.23
						non-obese 6	1.69	obese 6	0.07		non-obese 6	0.59	obese 6	0.3
						non-obese 7	1.01	obese 7	0.62		non-obese 7	0.49	obese 7	0.27
						non-obese 8	0.78	obese 8	0.5		non-obese 8	0.61	obese 8	0.34

## Sheet: Fig 8
Fig. 7a																					Fig. 7b
non-obese										obese											non-obese										obese
PathwayID	PathwayDescription	GeneRatio	BackgroundRatio	pValue	pValueAdjusted	qValue	EntrezID	GeneCount		PathwayID	PathwayDescription	GeneRatio	BackgroundRatio	pValue	pValueAdjusted	qValue	EntrezID	GeneCount			OntologyID	OntologyDescription	GeneRatio	BackgroundRatio	pValue	pValueAdjusted	qValue	EntrezID	GeneCount		OntologyID	OntologyDescription	GeneRatio	BackgroundRatio	pValue	pValueAdjusted	qValue	EntrezID	GeneCount
hsa04068	FoxO signaling pathway	35/1071	131/8016	3.11185e-05	0.00992681	0.00828735	5293/1263/7042/5599/23411/5728/1147/664/3265/894/116986/4193/4088/3480/5347/11345/6517/6774/92579/4616/3643/10365/3276/3667/6789/1454/102800317/5600/6300/7048/901/80854/9456/1956/51422	35		hsa04710	Circadian rhythm	11/832	31/8016	0.000169018	0.0361042	0.0307192	8863/6097/1408/79365/1407/5187/9572/4862/8864/8553/51422	11			GO:0070482	response to oxygen levels	94/2379	394/18670	7.61256e-10	4.31207e-06	3.66771e-06	PLEKHN1/ENO1/MTOR/MTHFR/HP1BP3/SLC9A1/PLK3/CHRNB2/LMNA/MDM4/TGFB2/PSEN2/SUV39H2/SIRT1/PLAU/KCNMA1/PTEN/PDLIM1/HIF1AN/BNIP3/ADAM8/LDHA/VEGFB/MALAT1/DRD2/ETS1/ITPR2/CDK4/MDM2/PSMD9/ATP6V0A2/UBC/P2RX2/MIR17/PSMB5/HIF1A/ZFP36L1/SMAD3/PKM/CPEB1/CIAO3/VASN/EEF2K/MMP2/ATP6V0D1/CYBA/SLC2A4/TP53/ALKBH5/PSMB3/BECN1/PSME3/COL1A1/CYGB/P4HB/BCL2/LONP1/PIN1/ICAM1/PSMC4/NOP53/EPAS1/HK2/PSMD14/PDK1/CFLAR/SRC/PTG…	94		GO:0034248	regulation of cellular amide metabolic process	85/1885	483/18670	2.32028e-07	0.00140377	0.001272	RPL22/MTOR/LIN28A/PUM1/KHDRBS1/DPH2/PLK3/NSUN4/DHX9/NEURL1/CAPRIN1/NAT10/PPP1CA/SORL1/GAPDH/MIR200C/YBX3/EIF4B/SHMT2/CDK4/ATXN2/MIR17/MIR19B1/MIR20A/MIR92A1/UPF3A/SAMD4A/ZFP36L1/CPEB1/ZNF598/MIR365A/CNOT1/PDP2/PDPR/DPH1/YBX2/PER1/RARA/STAT3/PDK2/UNK/CTIF/CIRBP/PIN1/ILF3/MPV17L2/ZFP36/SPHK2/PUM2/EIF2B4/BIN1/PDK1/IGFBP5/NCL/PER2/CTSA/LSM14B/YTHDF1/EIF3D/EEFSEC/EIF5A2/EIF4G1/NCBP2/CPEB2/ZCCHC4/HNRNP…	85
hsa04710	Circadian rhythm	13/1071	31/8016	8.0367e-05	0.0128185	0.0107015	8863/6097/1408/79365/1407/5187/9572/4862/8864/1454/102800317/8553/51422	13		hsa05205	Proteoglycans in cancer	38/832	204/8016	0.000230698	0.0361042	0.0307192	2475/3339/6548/7482/5328/60495/3265/5499/2017/5777/3709/1975/5781/3091/3480/7023/7157/6774/406902/1277/1655/4087/54776/6714/5335/6385/7477/5600/6300/3708/3693/5291/10855/3710/816/4233/2260/2316	38			GO:0036293	response to decreased oxygen levels	89/2379	370/18670	1.39234e-09	4.31207e-06	3.66771e-06	PLEKHN1/ENO1/MTOR/MTHFR/HP1BP3/SLC9A1/PLK3/CHRNB2/LMNA/MDM4/TGFB2/PSEN2/SUV39H2/SIRT1/PLAU/KCNMA1/PTEN/PDLIM1/HIF1AN/BNIP3/ADAM8/LDHA/VEGFB/MALAT1/DRD2/ETS1/ITPR2/MDM2/PSMD9/UBC/P2RX2/MIR17/PSMB5/HIF1A/ZFP36L1/SMAD3/PKM/CPEB1/CIAO3/VASN/EEF2K/MMP2/CYBA/SLC2A4/TP53/ALKBH5/PSMB3/BECN1/PSME3/CYGB/P4HB/BCL2/LONP1/PIN1/ICAM1/PSMC4/NOP53/EPAS1/HK2/PSMD14/PDK1/CFLAR/SRC/PTGIS/HMOX1/ADSL/ITPR1/TGFBR2/RHO…	89		GO:0046677	response to antibiotic	61/1885	327/18670	1.66455e-06	0.00384453	0.00348365	CASP9/SLC9A1/TXNIP/SETDB1/CHRNB2/NET1/SIRT1/PPIF/PTEN/CHUK/BNIP3/LDHA/FOSL1/ETS1/ITPR2/HNRNPA1/STAT6/MIR17/MIR92A1/STK24/APEX1/CRIP1/PDE8A/GRIN2A/NQO1/SLC2A4/TP53/KDM6B/PCGF2/RARA/STAT3/KAT7/COL1A1/CBX8/BCL2/ICAM1/AXL/ZNF580/ADCY3/CYP1B1/PSMD14/STAT1/SIRPA/ID1/SRC/HMOX1/HYAL1/HYAL3/RSRC1/HNRNPD/SETD7/SRD5A1/LARP1/FOXO3/MET/POLB/NR4A3/KLF4/GSN/ABL1/AIFM1	61
hsa04360	Axon guidance	42/1071	181/8016	0.000186069	0.0197853	0.0165177	5590/5293/64218/6585/57715/3265/29984/54434/5781/7223/4776/80031/56963/9423/85464/5578/5881/10627/5163/6714/5335/4773/9901/5364/387/2771/91653/84448/5921/22885/815/6586/816/10371/2050/4233/1020/5533/1808/10507/25/84628	42		hsa04068	FoxO signaling pathway	27/832	131/8016	0.000352916	0.0368209	0.031329	1263/23411/5728/1147/664/3265/894/116986/3480/5347/6517/6774/92579/4616/3276/3667/6789/5600/6300/7048/5291/901/80854/9456/2309/51422/3551	27			GO:0001666	response to hypoxia	86/2379	359/18670	3.24868e-09	6.70744e-06	5.70513e-06	PLEKHN1/ENO1/MTOR/MTHFR/HP1BP3/SLC9A1/PLK3/CHRNB2/LMNA/MDM4/TGFB2/PSEN2/SUV39H2/SIRT1/PLAU/KCNMA1/PTEN/PDLIM1/HIF1AN/BNIP3/ADAM8/LDHA/VEGFB/MALAT1/DRD2/ETS1/ITPR2/MDM2/PSMD9/UBC/P2RX2/MIR17/PSMB5/HIF1A/ZFP36L1/SMAD3/PKM/CPEB1/CIAO3/VASN/MMP2/CYBA/SLC2A4/TP53/ALKBH5/PSMB3/BECN1/PSME3/CYGB/P4HB/BCL2/LONP1/PIN1/ICAM1/PSMC4/NOP53/EPAS1/HK2/PSMD14/PDK1/CFLAR/SRC/PTGIS/HMOX1/ADSL/ITPR1/TGFBR2/RHOA/PSMD…	86		GO:0006417	regulation of translation	74/1885	424/18670	1.90638e-06	0.00384453	0.00348365	RPL22/MTOR/LIN28A/PUM1/KHDRBS1/DPH2/NSUN4/DHX9/NEURL1/CAPRIN1/NAT10/PPP1CA/GAPDH/MIR200C/YBX3/EIF4B/SHMT2/CDK4/ATXN2/MIR17/MIR19B1/MIR20A/MIR92A1/UPF3A/SAMD4A/ZFP36L1/CPEB1/ZNF598/MIR365A/CNOT1/DPH1/YBX2/PER1/RARA/STAT3/UNK/CTIF/CIRBP/ILF3/MPV17L2/ZFP36/PUM2/EIF2B4/IGFBP5/NCL/PER2/LSM14B/YTHDF1/EIF3D/EEFSEC/EIF5A2/EIF4G1/NCBP2/CPEB2/ZCCHC4/HNRNPD/PRR16/PAIP2/LARP1/NPM1/UQCC2/SYNCRIP/FOXO3/RMND1/Q…	74
hsa04144	Endocytosis	53/1071	249/8016	0.000304023	0.0240125	0.0200468	116983/5590/55616/9559/119385/8729/3265/55048/10938/116985/10193/116986/4193/23325/11021/23111/30844/51324/4088/3480/5119/84440/9267/57132/4087/6455/1785/58513/93343/30846/8853/51652/100526767/23550/274/27131/83737/6714/10564/55738/26286/7048/387/7879/23527/2868/84249/64411/8724/3482/1956/830/29934	53		hsa04360	Axon guidance	33/832	181/8016	0.00086185	0.0595036	0.0506286	5590/64218/219699/3983/3265/29984/54434/5781/7223/56963/85464/5881/10627/5163/6714/5335/23654/5364/2771/5291/84448/9037/816/10371/223117/2050/4233/1020/5533/1808/10507/25/84628	33			GO:0032922	circadian regulation of gene expression	26/2379	62/18670	9.69378e-09	1.50108e-05	1.27677e-05	PER3/CIART/RORC/HNRNPU/SIRT1/CAVIN3/CRY2/PPP1CA/DRD2/KMT2A/USP2/BHLHE41/CRY1/ZFHX3/MYBBP1A/PER1/NR1D1/NGFR/NPAS2/PER2/CSNK1E/BHLHE40/PPARGC1A/NOCT/AHR/NAMPT	26		GO:0035690	cellular response to drug	66/1885	369/18670	2.88647e-06	0.00436579	0.00395598	CASP9/PDE4B/CHRNB2/ATP2B4/SMYD3/NET1/SIRT1/PPIF/ADIRF/PTEN/BNIP3/CHRM4/PDE2A/KMT2A/ETS1/ITPR2/HNRNPA1/STAT6/CDK4/HMGA2/SSH1/MIR17/MIR92A1/GAS6/APEX1/PDE8A/TFAP4/CDH1/NQO1/DPEP1/TP53/KDM6B/PCGF2/NME1/CBX8/ICAM1/PDE4A/AXL/SPHK2/TRPM4/ZNF580/ADCY3/CAD/CYP1B1/SIRPA/ID1/SRC/HMOX1/TREX1/GNAI2/QDPR/PPAT/HNRNPD/SRD5A1/LARP1/TRIM41/HSP90AB1/GCLC/FOXO3/MET/SPIDR/KLF9/NR4A3/KLF4/ABL1/AIFM1	66
hsa05205	Proteoglycans in cancer	45/1071	204/8016	0.000376372	0.0240125	0.0200468	5293/2475/3339/6548/7482/7042/5328/60495/3265/5499/2017/3709/1975/967/4193/5781/3091/3480/7023/4313/7157/6774/7484/406902/1277/1655/5578/4087/54776/117581/6714/5335/6385/7078/7477/5600/6300/3708/387/3693/815/3710/816/1956/4233	45		hsa04659	Th17 cell differentiation	22/832	107/8016	0.00124737	0.0595036	0.0506286	2475/6097/1147/6778/3091/3566/27040/5914/6774/4087/3554/6772/5335/5600/6300/7048/3556/3326/4794/5533/3551/6256	22			GO:0000302	response to reactive oxygen species	60/2379	232/18670	4.27539e-08	5.29636e-05	4.50491e-05	PLK3/TXNIP/NET1/MAPK8/ERCC6/SIRT1/PPIF/CHUK/BNIP3/LDHA/PRDX5/FOSL1/ETS1/STAT6/MDM2/CAMKK2/MIR17/MIR92A1/STK24/APEX1/PDE8A/MMP2/NQO1/DPEP1/KDM6B/PCGF2/CCR7/BECN1/COL1A1/CBX8/BCL2/DNM2/PRDX2/KLF2/AXL/ZNF580/STAT1/CFLAR/PTPRN/SIRPA/SRC/HMOX1/TREX1/GPX1/HYAL1/PPARGC1A/HNRNPD/PPARGC1B/PDGFRB/SESN1/EGFR/MET/SIGMAR1/FANCC/NR4A3/KLF4/TXN/ENDOG/ABL1/AIFM1	60		GO:0032922	circadian regulation of gene expression	19/1885	62/18670	6.61506e-06	0.00632891	0.00573483	PER3/CIART/RORC/HNRNPU/SIRT1/CRY2/PPP1CA/KMT2A/BHLHE41/CRY1/PER1/RAI1/NR1D1/NGFR/NPAS2/PER2/BHLHE40/HDAC3/NAMPT	19
hsa04933	AGE-RAGE signaling pathway in diabetic complications	26/1071	100/8016	0.000499979	0.0265822	0.0221921	5590/5293/7042/5599/3265/7423/1019/4088/4313/6777/6774/1277/5578/4087/596/4772/3383/581/3552/6772/5335/5600/6300/7048/1729/5054	26		hsa05202	Transcriptional misregulation in cancer	33/832	186/8016	0.0013943	0.0595036	0.0506286	7709/5087/2005/5328/8861/7490/330/4297/894/8091/1848/4149/2530/3480/7157/5914/4804/1655/3021/79058/4616/4298/581/8864/1051/7048/4299/51513/171558/860/4233/8013/6256	33			GO:0035690	cellular response to drug	83/2379	369/18670	1.21372e-07	0.000121332	0.000103201	AGRN/ERRFI1/CASP9/PDE4B/CHRNB2/SMYD3/NET1/SIRT1/PPIF/ADIRF/PTEN/BNIP3/CHRM4/PDE2A/KMT2A/DCPS/ETS1/ITPR2/HNRNPA1/STAT6/CDK4/HMGA2/MDM2/SSH1/P2RX4/MIR17/MIR92A1/GAS6/APEX1/PDE8A/TFAP4/CDH1/NQO1/CYBA/DPEP1/SERPINF1/TP53/KDM6B/PCGF2/BECN1/NME1/CBX8/BAIAP2/ICAM1/PDE4A/DNM2/KLF2/MAP4K1/AXL/SPHK2/TRPM4/ZNF580/ADCY3/CAD/CFLAR/SIRPA/ID1/SRC/CRKL/HMOX1/TREX1/GNAI2/QDPR/PPARGC1A/PPAT/HNRNPD/SRD5A1/LARP1/TRI…	83		GO:0042542	response to hydrogen peroxide	33/1885	146/18670	7.12084e-06	0.00632891	0.00573483	TXNIP/NET1/SIRT1/PPIF/BNIP3/LDHA/FOSL1/ETS1/STAT6/MIR17/MIR92A1/STK24/APEX1/PDE8A/NQO1/KDM6B/PCGF2/COL1A1/CBX8/BCL2/AXL/ZNF580/CYP1B1/STAT1/SIRPA/SRC/HMOX1/FOXO3/MET/NR4A3/KLF4/ABL1/AIFM1	33
hsa04625	C-type lectin receptor signaling pathway	26/1071	104/8016	0.000948376	0.0432188	0.0360811	163688/5293/1263/9641/5599/1147/3265/3709/4193/5781/4776/8844/9020/4772/6772/6714/4773/5600/6300/3708/387/3592/3659/3710/5533/64170	26		hsa04210	Apoptosis	26/832	136/8016	0.00146233	0.0595036	0.0506286	1676/842/4000/1147/3265/55367/1521/330/3709/10376/84790/1512/8717/7157/9020/2081/596/84823/4616/581/3708/10039/5291/3710/3551/9131	26			GO:0048511	rhythmic process	70/2379	295/18670	1.37121e-07	0.000121332	0.000103201	PER3/MTOR/CIART/RORC/CHRNB2/DHX9/TGFB2/HNRNPU/SUV39H2/MAPK8/SIRT1/PTEN/DRD4/CAVIN3/CRY2/MDK/DDB1/PPP1CA/DRD2/KMT2A/USP2/ETS1/BHLHE41/CDK4/CRY1/NCOR2/ENOX1/ZFHX3/SERPINF1/MYBBP1A/TP53/HES7/PER1/SREBF1/NR1D1/NGFR/HLF/DDX5/PHLPP1/AXL/DBP/HAS1/NPAS2/PTPRN/PER2/ID1/SRC/ADAMTS1/CSNK1E/TEF/BHLHE40/NR1D2/SIAH2/PPARGC1A/HNRNPD/NOCT/SRD5A1/PAM/SLIT3/AHR/DDC/EGFR/SERPINE1/NAMPT/CDK5/CCAR2/KLF10/HAS2/KLF9/US…	70		GO:0071236	cellular response to antibiotic	33/1885	147/18670	8.30499e-06	0.00632891	0.00573483	SLC9A1/NET1/SIRT1/PPIF/PTEN/BNIP3/ETS1/ITPR2/HNRNPA1/STAT6/MIR17/MIR92A1/APEX1/CRIP1/PDE8A/NQO1/TP53/KDM6B/PCGF2/CBX8/AXL/ZNF580/ADCY3/CYP1B1/SIRPA/SRC/LARP1/FOXO3/MET/NR4A3/KLF4/ABL1/AIFM1	33
hsa04750	Inflammatory mediator regulation of TRP channels	25/1071	100/8016	0.00117869	0.0470004	0.0392381	163688/5293/5599/5499/3709/5583/623/624/115/239/51393/5578/109/3554/6714/5335/8398/5600/6300/3708/3556/815/3710/816/9311	25		hsa05230	Central carbon metabolism in cancer	16/832	69/8016	0.00152086	0.0595036	0.0506286	2475/5728/3265/3939/3945/27165/3091/5315/7157/3099/5163/2744/9997/5291/4233/2260	16			GO:0070914	UV-damage excision repair	10/2379	13/18670	2.19829e-07	0.000170203	0.000144769	H2AW/SIRT1/DDB1/POLD3/INO80/ERCC1/ACTR5/TREX1/XPA/CUL4B	10		GO:0071383	cellular response to steroid hormone stimulus	48/1885	250/18670	9.30877e-06	0.00632891	0.00573483	CASP9/ARID1A/ATP1A1/RORC/HNRNPU/SMYD3/SIRT1/CRY2/ESRRA/KAT5/YAP1/FKBP4/PHB2/VDR/KMT2D/CALCOCO1/CRY1/NCOR2/ZFP36L1/ABHD2/NR2F2/TFAP4/PAGR1/CNOT1/PER1/THRA/NR1D1/RARA/DDX5/WBP2/ICAM1/ZFP36/SRC/UBE2L3/NR1D2/THRB/NR1I2/UFSP2/SRD5A1/CREBRF/ADTRP/FOXO3/UBR5/KLF9/NR4A3/NR6A1/RXRA/AIFM1	48
hsa04659	Th17 cell differentiation	26/1071	107/8016	0.00148308	0.0525669	0.0438853	2475/6097/5599/1147/6778/3091/4088/27040/5914/6777/6774/4087/4772/3554/6772/5335/4773/861/5600/6300/7048/3556/3326/4794/196/5533	26		hsa04218	Cellular senescence	29/832	160/8016	0.00190058	0.066098	0.0562394	163688/2475/23411/5728/3265/5499/5883/2113/894/3709/1019/677/7157/4087/4616/55957/3552/5600/6300/3708/7048/5291/10111/3710/2309/10758/5054/5533/4683	29			GO:0016049	cell growth	101/2379	484/18670	2.75969e-07	0.000189928	0.000161547	ATAD3A/PRKCZ/ENO1/SLC25A33/MTOR/DRAXIN/MAD2L2/SLC9A1/LPAR3/NPR1/TRIM46/SEMA4A/TGFB2/NET1/SIRT1/SLIT1/SEMA4G/APBB1/WT1/RASGRP2/CCDC85B/CTTN/RERG/KMT2D/RARG/LRP1/CYP27B1/RAB21/RNF6/DCLK1/SPART/MIR19A/MIR19B1/BDKRB1/MEG3/INO80/SEMA6D/SMAD3/SYT17/BCAR1/OSGIN1/CYBA/DERL2/MIR195/TP53/NTN1/TRPV2/FLCN/RND2/H3-3B/RNF157/RPTOR/BCL2/ADNP2/PTPRS/PIN1/DNM2/MIR199A1/UNC13A/MAG/DACT3/SPHK2/SERTAD2/IGFBP5/DNAJB2…	101		GO:0006401	RNA catabolic process	68/1885	397/18670	9.4149e-06	0.00632891	0.00573483	RPL22/MTOR/LIN28A/PUM1/THRAP3/YBX1/RPS8/SMG5/DHX9/HNRNPU/RNH1/RPLP2/RNASEH2C/YBX3/RPL6/PSMD9/UBC/UPF3A/APEX1/PSMB5/SAMD4A/ZFP36L1/DIS3L/ISG20/RPS2/PARN/CNOT1/SMG6/PSMB3/RPL27/ERN1/DDX5/AXIN2/CTIF/CIRBP/TRIR/RNASEH2A/ZFP36/EXOSC5/RPS5/NBAS/PUM2/XPO1/PSMD14/XRN2/MLH1/RPSA/RPL24/EIF4G1/PSMD2/NCBP2/RPL35A/HNRNPD/TENT4A/PELO/LARP1/NPM1/SYNCRIP/RPS12/RNASET2/HSPB1/SND1/CNOT4/PABPC1/MIRLET7A1/NCBP1/EXOS…	68
hsa05230	Central carbon metabolism in cancer	18/1071	69/8016	0.00336465	0.0948609	0.0791942	5293/2475/5214/5728/3265/3939/3945/27165/3091/5315/7157/3099/5163/2744/9997/5159/1956/4233	18		hsa05017	Spinocerebellar ataxia	20/832	98/8016	0.00223908	0.0700831	0.0596302	2475/9698/1600/3752/55626/23130/10524/3709/6311/2903/2081/23152/23369/10528/5332/3708/5291/3516/6310/3710	20			GO:0030324	lung development	46/2379	172/18670	5.58027e-07	0.000345642	0.000293992	ERRFI1/PDPN/STK40/WNT2B/DLG5/PPP1CA/YAP1/GLI1/MIR17HG/STRA6/CTSH/CRISPLD2/FOXF1/SREBF1/THRA/TBX4/JMJD6/SMAD2/FSTL3/KLF2/RAB3A/CIC/RCN3/EPAS1/GLI2/HS6ST1/IGFBP5/ID1/LIF/WNT7B/TGFBR2/ACVR2B/MME/HES1/RBPJ/MAN2A1/LOX/PDGFRB/SPARC/ADAMTS2/PTK7/SRF/AIMP2/GLI3/TNS3/EGFR	46		GO:0070301	cellular response to hydrogen peroxide	25/1885	99/18670	1.19742e-05	0.00724441	0.0065644	NET1/SIRT1/PPIF/BNIP3/ETS1/STAT6/MIR17/MIR92A1/APEX1/PDE8A/NQO1/KDM6B/PCGF2/CBX8/AXL/ZNF580/CYP1B1/SIRPA/SRC/FOXO3/MET/NR4A3/KLF4/ABL1/AIFM1	25
hsa04210	Apoptosis	30/1071	136/8016	0.00336866	0.0948609	0.0791942	5293/1676/842/4000/5599/1147/3265/55367/1521/7132/3709/10376/84790/1512/8717/7157/9020/596/84823/4616/581/8837/598/3708/10039/3710/7185/153090/2021/9131	30		hsa04750	Inflammatory mediator regulation of TRP channels	20/832	100/8016	0.00287387	0.0749602	0.0637798	163688/5499/3709/5583/239/51393/109/3554/5332/6714/5335/5600/6300/3708/3269/5291/3556/3710/816/9311	20			GO:0042254	ribosome biogenesis	68/2379	297/18670	8.35066e-07	0.000470218	0.000399953	NOC2L/MRTO4/RPS8/NSUN4/RRP15/SIRT1/PTEN/METTL15/TRMT112/RPL6/DDX54/GTF3A/DIS3/NOP10/RPP25/EFL1/ISG20/RPL3L/RPS2/TBL3/RSL1D1/MPHOSPH6/MRM3/MYBBP1A/SENP3/AATF/DDX52/RPL27/UTP18/USP36/MPV17L2/EXOSC5/NOP53/RPS5/XPO1/DDX18/NOP56/ESF1/XRN2/RRP1B/YBEY/PES1/RPSA/RRP9/RPL24/NMD3/RPL35A/NOP14/UTP3/NAF1/MRPL36/WDR36/SRFBP1/NPM1/RRP36/MDN1/RPF2/LTV1/TFB1M/RMRP/NOL8/TEX10/EXOSC2/DDX31/SURF6/REXO4/DDX3X/CUL4B	68		GO:0009214	cyclic nucleotide catabolic process	8/1885	14/18670	1.8273e-05	0.00929464	0.00842218	PDE4B/PDE2A/PDE8A/PDE4A/PDE4C/PDE4D/PDE7B/PDE7A	8
hsa04218	Cellular senescence	34/1071	160/8016	0.00356844	0.0948609	0.0791942	163688/5293/2475/7042/23411/5728/3265/5499/5883/2113/894/3709/1019/4193/4776/677/4088/7157/4087/4772/4616/55957/3552/4773/5600/6300/3708/7048/132660/10111/3710/10758/5054/5533	34		hsa04933	AGE-RAGE signaling pathway in diabetic complications	20/832	100/8016	0.00287387	0.0749602	0.0637798	5590/3265/1019/6347/6774/1277/4087/596/3383/581/3552/6772/5332/5335/5600/6300/7048/5291/1729/5054	20			GO:0030323	respiratory tube development	46/2379	176/18670	1.12838e-06	0.000568984	0.000483959	ERRFI1/PDPN/STK40/WNT2B/DLG5/PPP1CA/YAP1/GLI1/MIR17HG/STRA6/CTSH/CRISPLD2/FOXF1/SREBF1/THRA/TBX4/JMJD6/SMAD2/FSTL3/KLF2/RAB3A/CIC/RCN3/EPAS1/GLI2/HS6ST1/IGFBP5/ID1/LIF/WNT7B/TGFBR2/ACVR2B/MME/HES1/RBPJ/MAN2A1/LOX/PDGFRB/SPARC/ADAMTS2/PTK7/SRF/AIMP2/GLI3/TNS3/EGFR	46		GO:0043489	RNA stabilization	16/1885	50/18670	1.90786e-05	0.00929464	0.00842218	MTOR/THRAP3/YBX1/DHX9/HNRNPU/YBX3/PARN/AXIN2/CIRBP/ZFP36/HNRNPD/TENT4A/LARP1/SYNCRIP/PABPC1/RBM10	16
hsa04015	Rap1 signaling pathway	42/1071	210/8016	0.00422292	0.100056	0.0835317	163688/5590/5293/5909/23566/3265/7423/10235/1813/51466/83660/3480/115/27040/999/9564/136/4804/5578/5881/3643/23094/109/3397/6714/5335/3689/1399/5600/6300/387/2771/9223/5217/64411/5159/3937/10636/1956/4233/285/5900	42		hsa00240	Pyrimidine metabolism	13/832	57/8016	0.00475751	0.114546	0.0974615	1503/4860/4833/79077/1723/4830/654364/4831/790/1841/54963/1890/221264	13			GO:0060541	respiratory system development	50/2379	198/18670	1.19419e-06	0.000568984	0.000483959	ERRFI1/PDPN/STK40/WNT2B/DLG5/WT1/PPP1CA/YAP1/RARG/GLI1/MIR17HG/STRA6/CTSH/CRISPLD2/FOXF1/SREBF1/THRA/RARA/TBX4/JMJD6/SMAD2/FSTL3/KLF2/RAB3A/CIC/RCN3/EPAS1/GLI2/HS6ST1/IGFBP5/ID1/LIF/WNT7B/TGFBR2/ACVR2B/MME/HES1/RBPJ/MAN2A1/LOX/PDGFRB/SPARC/ADAMTS2/PTK7/SRF/AIMP2/GLI3/TNS3/EGFR/MSC	50		GO:0048255	mRNA stabilization	15/1885	45/18670	1.9972e-05	0.00929464	0.00842218	MTOR/THRAP3/YBX1/DHX9/HNRNPU/YBX3/AXIN2/CIRBP/ZFP36/HNRNPD/TENT4A/LARP1/SYNCRIP/PABPC1/RBM10	15
hsa05212	Pancreatic cancer	19/1071	76/8016	0.00439119	0.100056	0.0835317	5293/2475/842/7042/5599/1147/1019/4088/7157/6774/5881/4087/4616/581/6772/598/7048/1956/5900	19		hsa04928	Parathyroid hormone synthesis, secretion and action	20/832	106/8016	0.00574272	0.128391	0.109241	5142/4209/4041/408/3709/7421/1594/596/5141/5143/109/5332/3708/2771/5144/3710/860/2260/6256/142680	20			GO:0001558	regulation of cell growth	87/2379	416/18670	1.65907e-06	0.000718058	0.000610758	ATAD3A/ENO1/SLC25A33/MTOR/DRAXIN/MAD2L2/SLC9A1/LPAR3/NPR1/TRIM46/SEMA4A/TGFB2/NET1/SIRT1/SEMA4G/APBB1/WT1/RASGRP2/CCDC85B/CTTN/RERG/LRP1/CYP27B1/RAB21/RNF6/SPART/MIR19A/MIR19B1/BDKRB1/MEG3/INO80/SEMA6D/SMAD3/SYT17/BCAR1/OSGIN1/CYBA/DERL2/TP53/NTN1/TRPV2/FLCN/RND2/H3-3B/RNF157/RPTOR/BCL2/ADNP2/PTPRS/PIN1/DNM2/MIR199A1/UNC13A/MAG/DACT3/SPHK2/SERTAD2/IGFBP5/DNAJB2/ITCH/CRKL/RHOA/HYAL1/CISH/IL17RB/EI…	87		GO:0048511	rhythmic process	53/1885	295/18670	2.33451e-05	0.0100884	0.00914146	PER3/MTOR/THRAP3/CIART/RORC/CHRNB2/DHX9/HNRNPU/SIRT1/PTEN/CRY2/MDK/PPP1CA/ARRB1/KMT2A/ETS1/BHLHE41/CDK4/CRY1/NCOR2/ENOX1/CIPC/TP53/HES7/PER1/RAI1/SREBF1/NR1D1/NGFR/HLF/DDX5/AXL/DBP/HAS1/NPAS2/PER2/ID1/SRC/TEF/BHLHE40/NR1D2/SIAH2/HNRNPD/SRD5A1/HDAC3/FOXO3/ZP3/SERPINE1/NAMPT/CDK5/CCAR2/KLF10/KLF9	53
hsa05418	Fluid shear stress and atherosclerosis	30/1071	139/8016	0.00472257	0.100433	0.0838463	163688/5590/5293/5599/1147/7132/4313/1728/1535/7157/406902/5175/6613/5881/596/5609/3383/10365/3554/3552/6714/6385/3162/5600/6300/93/387/3326/5327/7295	30		hsa04930	Type II diabetes mellitus	11/832	46/8016	0.00625474	0.130516	0.111049	5590/2475/775/122809/5315/6517/9021/3099/3667/5291/3551	11			GO:0036294	cellular response to decreased oxygen levels	53/2379	217/18670	1.73892e-06	0.000718058	0.000610758	ENO1/MTOR/HP1BP3/SLC9A1/PLK3/LMNA/MDM4/SUV39H2/SIRT1/PTEN/HIF1AN/BNIP3/ADAM8/MALAT1/MDM2/PSMD9/UBC/MIR17/PSMB5/HIF1A/ZFP36L1/CPEB1/VASN/EEF2K/SLC2A4/TP53/PSMB3/PSME3/P4HB/BCL2/ICAM1/PSMC4/NOP53/EPAS1/PSMD14/PDK1/CFLAR/SRC/PTGIS/HMOX1/PSMD2/CPEB2/PPARGC1A/RBPJ/STC2/PPARD/CITED2/NAMPT/BNIP3L/ELOC/NDRG1/ENDOG/AIFM1	53		GO:0070482	response to oxygen levels	66/1885	394/18670	2.62264e-05	0.0104456	0.0094651	ENO1/MTOR/MTHFR/HP1BP3/SLC9A1/PLK3/CHRNB2/LMNA/SIRT1/PLAU/PTEN/PDLIM1/HIF1AN/BNIP3/LDHA/MALAT1/UCP2/ETS1/PHB2/ITPR2/CDK4/PSMD9/ATP6V0A2/UBC/P2RX2/MIR17/PSMB5/HIF1A/ZFP36L1/PKM/CPEB1/CIAO3/VASN/EEF2K/SLC2A4/TP53/PSMB3/COL1A1/P4HB/GATA6/BCL2/LONP1/PIN1/ICAM1/EPAS1/HK2/PSMD14/PDK1/SRC/HMOX1/ADSL/ITPR1/TGFBR2/PSMD2/CPEB2/RBPJ/STC2/SRF/FOXO3/NAMPT/LOXL2/POLB/NDRG1/SLC2A8/AIFM1/MECP2	66
hsa04115	p53 signaling pathway	18/1071	72/8016	0.00548088	0.105516	0.0880892	842/4194/5728/55367/3732/894/1019/4193/7157/596/4616/581/598/51246/901/27244/5054/575	18		hsa00230	Purine metabolism	23/832	130/8016	0.00722475	0.141334	0.120254	5142/4881/5138/4860/5315/5151/4833/5198/4830/654364/4831/5141/5143/109/471/158/55276/10606/5471/5144/221264/27115/5150	23			GO:0006979	response to oxidative stress	92/2379	451/18670	2.5578e-06	0.00099019	0.000842224	PLK3/TXNIP/NET1/MAPK8/ERCC6/SIRT1/PPIF/PDLIM1/CHUK/BNIP3/LDHA/PRDX5/FOSL1/ALDH3B1/ETS1/STAT6/MDM2/CAMKK2/STX2/MIR17/MIR19A/MIR92A1/STK24/APEX1/PSMB5/HIF1A/PDE8A/SELENOS/STX4/MMP2/NQO1/CYBA/DPEP1/MIR195/TP53/KDM6B/PCGF2/CCR7/BECN1/COL1A1/NME2/CYGB/CBX8/P4HB/BCL2/ADNP2/GPX4/LONP1/DNM2/PRDX2/KLF2/AXL/ERCC1/ZNF580/EPAS1/PDK1/STAT1/CFLAR/PTPRN/SIRPA/ATRN/SRC/APP/HMOX1/NDUFA6/TREX1/GPX1/HYAL1/CPEB2/PPA…	92		GO:0021575	hindbrain morphogenesis	14/1885	41/18670	2.76247e-05	0.0104456	0.0094651	TRNP1/DAB1/ZNF365/LDB1/CEND1/FAIM2/PTPN11/HERC1/LHX1/COQ8B/GLI2/HES1/CDK5/ABL1	14
hsa04142	Lysosome	27/1071	123/8016	0.00562308	0.105516	0.0880892	533/6609/1521/967/23545/3916/3073/1512/527/23062/9114/164/2588/1497/968/535/22901/5476/4668/285362/3373/8763/3482/1174/427/10947/51606	27		hsa05235	PD-L1 expression and PD-1 checkpoint pathway in cancer	17/832	89/8016	0.00920624	0.169503	0.144222	2475/5728/1147/3265/5777/5781/3091/27040/6774/6772/5335/5600/6300/5291/4794/5533/3551	17			GO:0046677	response to antibiotic	71/2379	327/18670	3.73668e-06	0.00132459	0.00112665	CASP9/SLC9A1/TXNIP/CHRNB2/NET1/SIRT1/PPIF/PTEN/CHUK/BNIP3/DRD4/LDHA/FOSL1/DRD2/ETS1/ITPR2/HNRNPA1/STAT6/MDM2/MIR17/MIR92A1/STK24/APEX1/PDE8A/VKORC1/NQO1/SLC2A4/TP53/KDM6B/PEMT/PCGF2/RARA/STAT3/BECN1/COL1A1/CBX8/BCL2/ICAM1/KLF2/AXL/ZNF580/ADCY3/PSMD14/STAT1/SIRPA/ID1/BCL2L1/SRC/HMOX1/GPX1/RHOA/HYAL1/HYAL3/RSRC1/HNRNPD/SETD7/SRD5A1/HMGCR/PDGFRB/SPARC/LARP1/AHR/MET/SIGMAR1/NR4A3/KLF4/TXN/GSN/ENDOG/A…	71		GO:1902373	negative regulation of mRNA catabolic process	16/1885	52/18670	3.30309e-05	0.0117551	0.0106517	MTOR/THRAP3/YBX1/DHX9/HNRNPU/YBX3/AXIN2/CIRBP/ZFP36/NBAS/HNRNPD/TENT4A/LARP1/SYNCRIP/PABPC1/RBM10	16
hsa00230	Purine metabolism	28/1071	130/8016	0.00639306	0.105664	0.0882134	5142/271/4881/132/272/5138/4860/5315/5151/4833/4832/115/5198/4830/654364/4831/30833/5141/5143/109/471/955/158/55276/10606/5471/5144/5150	28		hsa00531	Glycosaminoglycan degradation	6/832	19/8016	0.0101788	0.170786	0.145313	60495/3073/2588/3373/8372/10855	6			GO:0071453	cellular response to oxygen levels	55/2379	234/18670	3.94149e-06	0.00132459	0.00112665	ENO1/MTOR/HP1BP3/SLC9A1/PLK3/LMNA/MDM4/SUV39H2/SIRT1/PTEN/HIF1AN/BNIP3/ADAM8/MALAT1/MDM2/PSMD9/ATP6V0A2/UBC/MIR17/PSMB5/HIF1A/ZFP36L1/CPEB1/VASN/EEF2K/ATP6V0D1/SLC2A4/TP53/PSMB3/PSME3/P4HB/BCL2/ICAM1/PSMC4/NOP53/EPAS1/PSMD14/PDK1/CFLAR/SRC/PTGIS/HMOX1/PSMD2/CPEB2/PPARGC1A/RBPJ/STC2/PPARD/CITED2/NAMPT/BNIP3L/ELOC/NDRG1/ENDOG/AIFM1	55		GO:0061614	pri-miRNA transcription by RNA polymerase II	15/1885	47/18670	3.58287e-05	0.0120181	0.01089	WT1/FOSL1/ETS1/HIF1A/TP53/SREBF1/STAT3/NGFR/DDX5/HDAC4/SREBF2/GNL3/SRF/NFIB/KLF4	15
hsa00240	Pyrimidine metabolism	15/1071	57/8016	0.0065301	0.105664	0.0882134	1503/4860/4833/4832/79077/1723/4830/654364/4831/30833/790/1841/955/54963/1890	15		hsa05212	Pancreatic cancer	15/832	76/8016	0.0103672	0.170786	0.145313	2475/842/1147/1019/7157/6774/5881/4087/4616/581/6772/7048/5291/3551/5900	15			GO:0042542	response to hydrogen peroxide	39/2379	146/18670	4.06315e-06	0.00132459	0.00112665	TXNIP/NET1/SIRT1/PPIF/BNIP3/LDHA/FOSL1/ETS1/STAT6/MDM2/MIR17/MIR92A1/STK24/APEX1/PDE8A/NQO1/KDM6B/PCGF2/BECN1/COL1A1/CBX8/BCL2/KLF2/AXL/ZNF580/STAT1/SIRPA/SRC/HMOX1/GPX1/PDGFRB/MET/SIGMAR1/NR4A3/KLF4/TXN/ENDOG/ABL1/AIFM1	39		GO:0021587	cerebellum morphogenesis	13/1885	37/18670	3.77429e-05	0.0120181	0.01089	TRNP1/DAB1/ZNF365/LDB1/CEND1/FAIM2/PTPN11/HERC1/LHX1/COQ8B/GLI2/CDK5/ABL1	13
hsa04371	Apelin signaling pathway	29/1071	137/8016	0.00718208	0.105664	0.0882134	163688/2475/6548/4209/3265/3709/4088/115/999/11345/8678/10014/4635/4087/2788/10365/6543/56848/109/9759/182/3708/2771/4638/10891/3710/5054/51422/5327	29		hsa03015	mRNA surveillance pathway	17/832	91/8016	0.0114694	0.173577	0.147688	10250/23381/5526/5499/65110/55012/390748/23293/8731/26528/29107/80336/22916/53918/5528/26986/4686	17			GO:0034614	cellular response to reactive oxygen species	43/2379	168/18670	4.47409e-06	0.00132971	0.00113101	NET1/MAPK8/SIRT1/PPIF/CHUK/BNIP3/PRDX5/ETS1/STAT6/MDM2/CAMKK2/MIR17/MIR92A1/APEX1/PDE8A/MMP2/NQO1/DPEP1/KDM6B/PCGF2/BECN1/CBX8/DNM2/PRDX2/KLF2/AXL/ZNF580/CFLAR/SIRPA/SRC/TREX1/HNRNPD/PPARGC1B/EGFR/MET/SIGMAR1/FANCC/NR4A3/KLF4/TXN/ENDOG/ABL1/AIFM1	43		GO:0036293	response to decreased oxygen levels	62/1885	370/18670	4.50126e-05	0.0136163	0.0123382	ENO1/MTOR/MTHFR/HP1BP3/SLC9A1/PLK3/CHRNB2/LMNA/SIRT1/PLAU/PTEN/PDLIM1/HIF1AN/BNIP3/LDHA/MALAT1/UCP2/ETS1/PHB2/ITPR2/PSMD9/UBC/P2RX2/MIR17/PSMB5/HIF1A/ZFP36L1/PKM/CPEB1/CIAO3/VASN/EEF2K/SLC2A4/TP53/PSMB3/P4HB/GATA6/BCL2/LONP1/PIN1/ICAM1/EPAS1/HK2/PSMD14/PDK1/SRC/HMOX1/ADSL/ITPR1/TGFBR2/PSMD2/CPEB2/RBPJ/STC2/SRF/FOXO3/NAMPT/LOXL2/NDRG1/SLC2A8/AIFM1/MECP2	62
hsa04931	Insulin resistance	24/1071	108/8016	0.00746	0.105664	0.0882134	5590/5293/2475/5599/5728/5507/10724/5837/5499/7132/5781/6517/6720/6774/92579/9021/3643/376497/3667/10891/133522/6196/51422/79660	24		hsa04114	Oocyte meiosis	22/832	128/8016	0.011855	0.173577	0.147688	163688/5526/5499/3709/64506/3480/5347/109/5600/6300/3708/25847/132864/29945/995/3710/5528/26271/6196/8379/816/5533	22			GO:0008361	regulation of cell size	45/2379	179/18670	4.54067e-06	0.00132971	0.00113101	MTOR/DRAXIN/CLCN6/LPAR3/TRIM46/SEMA4A/KCNMA1/PTEN/SEMA4G/SCT/CTTN/ANO6/RARG/LRP1/CDK4/RAB21/RNF6/SPART/SLC12A6/SEMA6D/NTN1/TRPV2/RND2/RPTOR/PTPRS/DNM2/MAG/RHOA/ADD1/SLC12A7/WDR36/PRR16/FSTL4/CDKL3/DBN1/SRF/HSP90AB1/SEMA3A/LAMTOR4/SLC12A9/CDK5/CLN8/DPYSL2/SEMA4D/ABL1	45		GO:1902369	negative regulation of RNA catabolic process	17/1885	59/18670	4.8543e-05	0.013985	0.0126723	MTOR/THRAP3/YBX1/DHX9/HNRNPU/YBX3/PARN/AXIN2/CIRBP/ZFP36/NBAS/HNRNPD/TENT4A/LARP1/SYNCRIP/PABPC1/RBM10	17
hsa05167	Kaposi sarcoma-associated herpesvirus infection	37/1071	186/8016	0.00761843	0.105664	0.0882134	163688/5293/2475/842/9641/5599/1147/3265/7132/3709/1019/29110/4776/3091/7187/8717/11345/7157/6774/8678/4772/2788/5609/3383/7538/581/6772/6714/5335/4773/5600/6300/3708/64422/3710/285/5533	37		hsa04658	Th1 and Th2 cell differentiation	17/832	92/8016	0.0127548	0.173577	0.147688	1147/84441/6778/3566/27040/6772/6775/182/5335/5600/6300/3516/55534/3567/4794/5533/3551	17			GO:0071456	cellular response to hypoxia	50/2379	207/18670	4.72289e-06	0.00132971	0.00113101	ENO1/MTOR/HP1BP3/SLC9A1/PLK3/LMNA/MDM4/SUV39H2/SIRT1/PTEN/HIF1AN/BNIP3/ADAM8/MALAT1/MDM2/PSMD9/UBC/MIR17/PSMB5/HIF1A/ZFP36L1/CPEB1/VASN/SLC2A4/TP53/PSMB3/PSME3/P4HB/BCL2/ICAM1/PSMC4/NOP53/EPAS1/PSMD14/PDK1/CFLAR/SRC/PTGIS/HMOX1/PSMD2/CPEB2/PPARGC1A/RBPJ/STC2/PPARD/CITED2/BNIP3L/ELOC/NDRG1/ENDOG	50		GO:0042254	ribosome biogenesis	52/1885	297/18670	5.64113e-05	0.0155131	0.0140569	NOC2L/RPS8/NSUN4/SIRT1/PTEN/NAT10/TRMT112/EMG1/RPL6/GTF3A/RPP25/EFL1/ISG20/RPL3L/RPS2/TBL3/RSL1D1/MRM3/SENP3/AATF/RPL27/UTP18/USP36/MPV17L2/EXOSC5/RPS5/XPO1/DDX18/NOP56/XRN2/RRP1B/PES1/RPSA/RRP9/RPL24/RPL35A/NOP14/ZCCHC4/WDR36/SRFBP1/NPM1/RRP36/MDN1/RPF2/LTV1/TFB1M/RMRP/NOL8/EXOSC2/REXO4/DDX3X/CUL4B	52
hsa05202	Transcriptional misregulation in cancer	37/1071	186/8016	0.00761843	0.105664	0.0882134	7709/5087/2005/5328/8861/7490/4297/894/8091/4193/4149/3480/7157/5914/4804/1655/3021/79058/84444/4616/4298/581/4211/5077/8864/598/1051/861/7113/2130/7048/4299/171558/4233/5327/8013/7185	37		hsa05222	Small cell lung cancer	17/832	92/8016	0.0127548	0.173577	0.147688	842/7709/3915/3918/5728/1147/330/1019/4149/7157/3909/596/4616/581/5291/3551/6256	17			GO:0007623	circadian rhythm	50/2379	208/18670	5.45958e-06	0.00147029	0.00125058	PER3/MTOR/CIART/RORC/CHRNB2/HNRNPU/SUV39H2/MAPK8/SIRT1/PTEN/DRD4/CAVIN3/CRY2/DDB1/PPP1CA/DRD2/KMT2A/USP2/BHLHE41/CDK4/CRY1/ZFHX3/MYBBP1A/TP53/PER1/SREBF1/NR1D1/NGFR/PHLPP1/DBP/NPAS2/PER2/ID1/CSNK1E/BHLHE40/NR1D2/SIAH2/PPARGC1A/HNRNPD/NOCT/SRD5A1/AHR/DDC/EGFR/SERPINE1/NAMPT/CCAR2/KLF10/KLF9/USP9X	50		GO:0036294	cellular response to decreased oxygen levels	41/1885	217/18670	5.92232e-05	0.0155783	0.014116	ENO1/MTOR/HP1BP3/SLC9A1/PLK3/LMNA/SIRT1/PTEN/HIF1AN/BNIP3/MALAT1/PHB2/PSMD9/UBC/MIR17/PSMB5/HIF1A/ZFP36L1/CPEB1/VASN/EEF2K/SLC2A4/TP53/PSMB3/P4HB/GATA6/BCL2/ICAM1/EPAS1/PSMD14/PDK1/SRC/HMOX1/PSMD2/CPEB2/RBPJ/STC2/FOXO3/NAMPT/NDRG1/AIFM1	41
hsa05210	Colorectal cancer	20/1071	86/8016	0.00833767	0.107069	0.0893861	5293/2475/842/7042/5599/6934/3265/4088/7157/5881/4087/596/4616/581/83439/7048/4292/387/1956/5900	20		hsa04931	Insulin resistance	19/832	108/8016	0.0146525	0.185167	0.157549	5590/2475/5728/5507/10724/5837/5499/5781/6517/6720/6774/92579/9021/376497/3667/5291/6196/51422/3551	19			GO:0034404	nucleobase-containing small molecule biosynthetic process	53/2379	226/18670	6.28056e-06	0.00162091	0.00137869	ACOT7/ENO1/CTPS1/PDE4B/PFKP/PFKFB3/PRTFDC1/ADK/AMPD3/LDHA/PDE2A/GAPDH/GPD1/NUP107/UNG/PNP/HIF1A/PKM/PDE8A/NME4/NME3/DCTPP1/DHODH/TP53/STAT3/NME1/NME2/NT5C/INSR/PDE4A/PDE4C/GPI/CAD/HK2/HDAC4/DTYMK/UCKL1/APP/NUP50/TYMP/TREX1/GPX1/PPARGC1A/PDE4D/NUP153/DNPH1/AMD1/FOXK1/OGDH/PRKAG2/PDE7A/NUP188/SLC2A6	53		GO:0048545	response to steroid hormone	63/1885	385/18670	8.03696e-05	0.019539	0.0177049	CASP9/ARID1A/ATP1A1/TXNIP/RORC/HNRNPU/SMYD3/SIRT1/CRY2/MDK/ESRRA/KAT5/FOSL1/YAP1/FKBP4/PHB2/VDR/KMT2D/CALCOCO1/CRY1/NCOR2/ZFP36L1/ABHD2/NR2F2/ABCA3/TFAP4/PAGR1/CNOT1/PER1/SREBF1/THRA/NR1D1/RARA/COL1A1/DDX5/WBP2/BCL2/CATSPERD/ICAM1/ZFP36/CAD/IL1RN/SRC/UBE2L3/WNT7B/NR1D2/THRB/TGFBR2/NR1I2/IGFBP7/HMGB2/UFSP2/SRD5A1/LOX/CREBRF/ADTRP/FOXO3/UBR5/KLF9/NR4A3/NR6A1/RXRA/AIFM1	63
hsa04066	HIF-1 signaling pathway	24/1071	109/8016	0.00839098	0.107069	0.0893861	2023/5293/2475/5214/5209/3939/2597/3945/3091/3480/6774/5578/596/3643/3099/5163/5335/3162/815/816/1956/5054/285/6921	24		hsa04115	p53 signaling pathway	14/832	72/8016	0.0147897	0.185167	0.157549	842/5728/55367/894/1019/7157/596/4616/581/51246/64393/901/5054/575	14			GO:0007409	axonogenesis	93/2379	468/18670	7.02338e-06	0.00174011	0.00148008	AGRN/PIK3CD/DRAXIN/RAP1GAP/STMN1/LPAR3/S100A6/CHRNB2/TRIM46/SEMA4A/IGSF9/LGR6/PTEN/SLIT1/SEMA4G/APBB1/CTTN/TSKU/PICALM/DRD2/THY1/LRP1/RAB21/PTPN11/RNF6/DCLK1/SPART/ATL1/NRXN3/FLRT2/EVL/SEMA6D/NPTN/LINGO1/NTN1/TRPV2/LHX1/RND2/NGFR/PRKCA/BAIAP2/ARHGDIA/AFG3L2/BCL2/BSG/PTPRS/DNM2/MAP1S/RAB3A/MAG/SPTBN4/NUMBL/SPTBN1/GLI2/SRC/PLCG1/YTHDF1/APP/ADARB1/PLXNB1/RHOA/RPL24/ALCAM/BOC/PLXND1/APBB2/UCHL1/TRIO/…	93		GO:0010769	regulation of cell morphogenesis involved in differentiation	52/1885	301/18670	8.07397e-05	0.019539	0.0177049	DAB1/LPAR3/CHRNB2/TRIM46/SEMA4A/PTEN/SHTN1/CAPRIN1/MDK/MARK2/CTTN/THY1/LRP1/RAB21/SPART/LINGO1/EEF2K/FBXO31/TRPV2/NGFR/ARHGDIA/RAC3/ANKRD27/ARHGAP35/TLX2/LIMS1/OBSL1/ID1/YTHDF1/TRIOBP/PLXNB2/PLXNB1/RAPGEF2/SEMA5A/WDR36/FSTL4/CDKL3/DBN1/NEDD9/CARMIL1/SYNGAP1/SRF/CAMK2B/SEMA3A/SEMA3D/CUX1/CDK5/DPYSL2/SEMA4D/ABL1/ARMCX5-GPRASP2/FLNA	52
hsa05120	Epithelial cell signaling in Helicobacter pylori infection	17/1071	70/8016	0.00927206	0.113761	0.0949729	533/5599/1147/5781/23545/527/9114/535/9020/6714/5335/5600/6300/1956/4233/51606/528	17		hsa05223	Non-small cell lung cancer	13/832	66/8016	0.0166455	0.200386	0.170498	842/3265/1019/7157/6774/4616/581/5335/6789/11186/5291/2309/6256	13			GO:0061614	pri-miRNA transcription by RNA polymerase II	18/2379	47/18670	8.51166e-06	0.00202774	0.00172473	TGFB2/WT1/FOSL1/ETS1/NFATC4/HIF1A/SMAD3/TP53/SREBF1/STAT3/NGFR/DDX5/ATOH8/HDAC4/GNL3/PPARD/SRF/KLF4	18		GO:0021696	cerebellar cortex morphogenesis	11/1885	30/18670	9.55594e-05	0.0222359	0.0201487	TRNP1/ZNF365/LDB1/CEND1/FAIM2/PTPN11/HERC1/LHX1/COQ8B/GLI2/CDK5	11
hsa00130	Ubiquinone and other terpenoid-quinone biosynthesis	5/1071	11/8016	0.00970335	0.114643	0.0957095	3242/10229/79001/1728/2677	5		hsa04722	Neurotrophin signaling pathway	20/832	119/8016	0.0200381	0.224964	0.19141	163688/3265/5781/7157/4804/396/596/5609/581/3667/5335/5600/6300/5291/4794/2309/6196/816/3551/25	20			GO:0071364	cellular response to epidermal growth factor stimulus	17/2379	43/18670	9.15742e-06	0.00210078	0.00178686	ERRFI1/PTPN11/ZFP36L1/PDE8A/STAT5B/BECN1/COL1A1/BAIAP2/ZFP36/CAD/CFLAR/NCL/ID1/PLCG1/EEF1A1/EGFR/DAB2IP	17		GO:0001666	response to hypoxia	59/1885	359/18670	0.000118159	0.0256798	0.0232693	ENO1/MTOR/MTHFR/HP1BP3/SLC9A1/PLK3/CHRNB2/LMNA/SIRT1/PLAU/PTEN/PDLIM1/HIF1AN/BNIP3/LDHA/MALAT1/UCP2/ETS1/PHB2/ITPR2/PSMD9/UBC/P2RX2/MIR17/PSMB5/HIF1A/ZFP36L1/PKM/CPEB1/CIAO3/VASN/SLC2A4/TP53/PSMB3/P4HB/GATA6/BCL2/LONP1/PIN1/ICAM1/EPAS1/HK2/PSMD14/PDK1/SRC/HMOX1/ADSL/ITPR1/TGFBR2/PSMD2/CPEB2/RBPJ/STC2/SRF/FOXO3/LOXL2/NDRG1/SLC2A8/MECP2	59
hsa05131	Shigellosis	44/1071	236/8016	0.0125026	0.135089	0.112778	5293/2475/64121/54874/5599/1147/664/2017/7132/3709/29110/4193/7334/83660/8717/11345/7157/8678/3021/10801/57521/10627/596/581/3099/3554/598/6714/5335/63916/1399/5600/6300/3708/387/5217/7323/831/1729/3710/1956/81858/23048/25	44		hsa04625	C-type lectin receptor signaling pathway	18/832	104/8016	0.0201246	0.224964	0.19141	163688/1263/1147/3265/3709/6773/5781/9020/6772/6714/5600/6300/3708/5291/3710/5533/3551/64170	18			GO:0070301	cellular response to hydrogen peroxide	29/2379	99/18670	1.00479e-05	0.00218436	0.00185795	NET1/SIRT1/PPIF/BNIP3/ETS1/STAT6/MDM2/MIR17/MIR92A1/APEX1/PDE8A/NQO1/KDM6B/PCGF2/BECN1/CBX8/KLF2/AXL/ZNF580/SIRPA/SRC/MET/SIGMAR1/NR4A3/KLF4/TXN/ENDOG/ABL1/AIFM1	29		GO:0016072	rRNA metabolic process	45/1885	253/18670	0.000118849	0.0256798	0.0232693	MTOR/RPS8/NSUN4/SIRT1/NAT10/TRMT112/EMG1/GTF3A/BRF1/DIS3L/RPP25/ISG20/RPS2/TBL3/RSL1D1/MRM3/SENP3/TP53/RPL27/UTP18/USP36/TRIR/EXOSC5/GTF3C2/DDX18/NCL/NOP56/XRN2/RRP1B/PES1/RRP9/RPL35A/NOP14/ZCCHC4/PELO/WDR36/SRFBP1/RRP36/MDN1/RPF2/TFB1M/RMRP/NOL8/EXOSC2/REXO4	45
hsa04721	Synaptic vesicle cycle	18/1071	78/8016	0.0129435	0.135089	0.112778	533/6536/6512/23545/2054/527/112755/9114/6844/535/1785/23025/5864/8775/6616/51606/528/6812	18		hsa00010	Glycolysis / Gluconeogenesis	13/832	68/8016	0.0210674	0.225276	0.191676	2023/387712/3939/221/2597/3945/5315/92579/2821/130589/3099/55276/501	13			GO:1901653	cellular response to peptide	79/2379	385/18670	1.02271e-05	0.00218436	0.00185795	PRKCZ/ERRFI1/SLC25A33/SLC9A1/ATP6V0B/ZBTB7B/EPRS1/SIRT1/PTEN/ESRRA/SORL1/STAT6/LRP1/CDK4/MDM2/PTPN11/ATP6V0A2/APEX1/MAX/ZFP36L1/TSHR/FBN1/PKM/CPEB1/IGF1R/SELENOS/ATP6V0C/ADCY9/EEF2K/ATP6V0D1/BCAR1/CYBA/SLC2A4/TP53/VAMP2/SREBF1/STAT5B/STAT3/ATP6V0A1/HDAC5/NGFR/SOCS3/BAIAP2/LPIN2/INSR/ICAM1/KLF2/KLF11/ADCY3/STAT1/CFLAR/IRS1/CAPN10/ID1/SRC/NCOA5/APP/UMODL1/GNAI2/CISH/KLF15/CPEB2/PPAT/SRD5A1/CAMK2A/T…	79		GO:0016570	histone modification	71/1885	454/18670	0.000125886	0.0262624	0.0237972	NOC2L/MTHFR/RLF/SETDB1/MUC1/LMNA/ELK4/SMYD3/SIRT1/LDB1/KAT5/BRMS1/ARRB1/KMT2A/KMT2D/HMGA2/EP400/SETDB2/USP3/PAGR1/SRCAP/RNF40/KAT8/SETD6/TP53/KDM6B/PER1/FLCN/SREBF1/USP22/EPOP/PCGF2/MSL1/HDAC5/KAT7/WBP2/USP36/CBX8/KDM4B/UHRF1/SPHK2/PRMT1/TET3/PCGF1/PER2/HDAC4/ING5/HDAC10/DCAF1/MSL2/YEATS2/TET2/JADE1/SETD7/UBE2B/JADE2/HDAC3/PHF1/ZNHIT1/KMT2E/KDM7A/CDK5/HR/UBR5/KDM4C/NTMT1/WDR5/TBL1X/CUL4B/HCFC1/ME…	71
hsa04140	Autophagy - animal	28/1071	137/8016	0.0131195	0.135089	0.112778	5293/2475/64121/5599/5728/664/3265/55626/7405/29110/10645/3916/3091/55102/3480/64223/11345/140775/8678/57521/596/8837/79065/3667/598/3708/64422/7879	28		hsa04920	Adipocytokine signaling pathway	13/832	69/8016	0.0235822	0.225276	0.191676	2475/1147/5781/8717/6517/6774/92579/9021/3667/4794/51422/3551/6256	13			GO:0043434	response to peptide hormone	87/2379	436/18670	1.16458e-05	0.00235604	0.00200397	PRKCZ/ERRFI1/SLC25A33/MTOR/SLC9A1/ATP6V0B/ZBTB7B/EPRS1/SIRT1/PTEN/CHUK/ESRRA/SORL1/STAT6/CDK4/MDM2/CRY1/PTPN11/ATP6V0A2/APEX1/MAX/ZFP36L1/TSHR/FBN1/PKM/CPEB1/IGF1R/SELENOS/ATP6V0C/ADCY9/EEF2K/RNF40/ATP6V0D1/BCAR1/CYBA/SLC2A4/VAMP2/SREBF1/STAT5B/STAT3/ATP6V0A1/HDAC5/COL1A1/NME2/SOCS3/BAIAP2/LPIN2/BSG/INSR/ICAM1/SLC27A1/ADCY3/KHK/CAD/EIF2B4/STAT1/STAT4/CFLAR/IGFBP5/PTPRN/IRS1/CAPN10/SRC/NCOA5/UMODL…	87		GO:0000302	response to reactive oxygen species	42/1885	232/18670	0.000132045	0.026629	0.0241294	PLK3/TXNIP/NET1/SIRT1/PPIF/CHUK/BNIP3/LDHA/PRDX5/FOSL1/ETS1/STAT6/MIR17/MIR92A1/STK24/APEX1/PDE8A/NQO1/DPEP1/KDM6B/PCGF2/PDK2/COL1A1/CBX8/BCL2/PRDX2/AXL/ZNF580/CYP1B1/STAT1/SIRPA/SRC/HMOX1/TREX1/HYAL1/HNRNPD/FOXO3/MET/NR4A3/KLF4/ABL1/AIFM1	42
hsa05152	Tuberculosis	35/1071	180/8016	0.0131277	0.135089	0.112778	163688/842/533/1263/7042/5599/7132/7421/1594/23545/3916/527/8717/9114/8844/535/596/56848/581/3552/6772/3329/6714/1051/3689/5600/6300/387/7879/3592/815/816/5533/51606/64170	35		hsa04144	Endocytosis	36/832	249/8016	0.0244951	0.225276	0.191676	116983/5590/55616/9559/119385/2869/3265/55048/10938/116985/408/10193/116986/51019/23111/51324/3480/5119/57132/4087/6455/58513/93343/8853/51652/100526767/23550/274/6714/10564/55738/7048/7879/23527/2868/29934	36			GO:0030198	extracellular matrix organization	76/2379	368/18670	1.17916e-05	0.00235604	0.00200397	AGRN/PDPN/HSPG2/BCAN/DDR2/LAMC1/LAMC2/TGFB2/COL13A1/ADAMTS14/P4HA1/HPSE2/SH3PXD2A/ADAM12/ADAM8/WT1/SERPINH1/PHLDB1/ETS1/TNFRSF1A/ITGA7/LRP1/GAS6/FLRT2/FBN1/SMAD3/LOXL1/ACAN/MMP2/CDH1/CTRB1/CRISPLD2/FOXF1/SERPINF2/COL1A1/PECAM1/TIMP2/MADCAM1/BSG/ICAM1/ICAM4/ICAM5/HAS1/EMILIN1/CFLAR/MATN4/APP/ITGB2/COL18A1/COL6A2/FBLN2/ITGA9/COL8A1/ITGB5/APBB2/ADAMTS3/TLL1/ITGA1/VCAN/LOX/SPARC/ADAM19/ADAMTS2/ADTRP/…	76		GO:0071496	cellular response to external stimulus	56/1885	339/18670	0.000151505	0.0295678	0.0267924	MTOR/SLC9A1/RRAGC/WNT2B/ATP1A1/NUAK2/SIRT1/BNIP3/AMBRA1/KCNK4/FOSL1/PDE2A/ITFG2/VDR/HNRNPA1/SLC39A5/CYP27B1/SSH1/PTPN11/STK24/GAS6/MAX/DCTPP1/RIPOR1/MAP1LC3B/PIEZO1/CD68/TP53/ADORA2B/SREBF1/MAP3K14/PDK2/COL1A1/RPTOR/DSC2/BCL2/TLE5/ICAM1/AXL/FOXA3/ARHGAP35/TRPM4/HDAC4/HMOX1/SREBF2/SLC38A3/NPRL2/EIF4G1/SRD5A1/NIM1K/FNIP1/SRF/GCLC/NAMPT/KLF10/AIFM1	56
hsa01521	EGFR tyrosine kinase inhibitor resistance	18/1071	79/8016	0.0147354	0.146894	0.122634	5293/2475/5728/3265/2621/3480/6774/5578/596/558/581/598/6714/5335/5159/1956/4233/3084	18		hsa04140	Autophagy - animal	22/832	137/8016	0.0247571	0.225276	0.191676	2475/64121/5728/664/3265/55626/23130/3916/3091/3480/64223/140775/2081/57521/596/79065/3667/3708/64422/7879/5291/285973	22			GO:0032868	response to insulin	60/2379	272/18670	1.23503e-05	0.00238477	0.00202841	PRKCZ/ERRFI1/SLC25A33/MTOR/SLC9A1/ATP6V0B/ZBTB7B/EPRS1/SIRT1/PTEN/ESRRA/SORL1/CDK4/CRY1/PTPN11/ATP6V0A2/MAX/ZFP36L1/PKM/CPEB1/IGF1R/SELENOS/ATP6V0C/EEF2K/ATP6V0D1/BCAR1/SLC2A4/VAMP2/SREBF1/ATP6V0A1/HDAC5/SOCS3/BAIAP2/LPIN2/INSR/ICAM1/SLC27A1/KHK/CAD/STAT1/CFLAR/PTPRN/IRS1/CAPN10/SRC/NCOA5/EPM2AIP1/GNAI2/CISH/KLF15/CPEB2/PPAT/SRD5A1/GCLC/PHIP/YWHAG/VGF/ATP6V1H/ATP6V1C1/SLC2A8	60		GO:0071453	cellular response to oxygen levels	42/1885	234/18670	0.000160542	0.0303524	0.0275033	ENO1/MTOR/HP1BP3/SLC9A1/PLK3/LMNA/SIRT1/PTEN/HIF1AN/BNIP3/MALAT1/PHB2/PSMD9/ATP6V0A2/UBC/MIR17/PSMB5/HIF1A/ZFP36L1/CPEB1/VASN/EEF2K/SLC2A4/TP53/PSMB3/P4HB/GATA6/BCL2/ICAM1/EPAS1/PSMD14/PDK1/SRC/HMOX1/PSMD2/CPEB2/RBPJ/STC2/FOXO3/NAMPT/NDRG1/AIFM1	42
hsa05165	Human papillomavirus infection	58/1071	330/8016	0.01567	0.151476	0.126459	57801/5590/5293/2475/26508/533/7482/7059/3915/3918/9641/5728/1147/6934/3265/1740/84441/894/7132/3679/1019/29110/4193/23545/55012/7187/5315/527/8717/9114/7157/84667/535/7484/1277/1101/3993/581/83439/6772/182/1292/7477/3680/9223/3693/3280/3516/55534/3672/3659/5159/5528/7058/3955/1956/51606/528	58		hsa04371	Apelin signaling pathway	22/832	137/8016	0.0247571	0.225276	0.191676	163688/2475/6548/4209/3265/3709/999/10014/4635/4087/2788/6543/56848/109/9759/5332/182/3708/2771/3710/5054/51422	22			GO:0034599	cellular response to oxidative stress	65/2379	302/18670	1.27054e-05	0.00238477	0.00202841	NET1/MAPK8/SIRT1/PPIF/CHUK/BNIP3/PRDX5/ALDH3B1/ETS1/STAT6/MDM2/CAMKK2/MIR17/MIR19A/MIR92A1/STK24/APEX1/HIF1A/PDE8A/SELENOS/MMP2/NQO1/CYBA/DPEP1/MIR195/TP53/KDM6B/PCGF2/BECN1/NME2/CBX8/P4HB/BCL2/ADNP2/LONP1/DNM2/PRDX2/KLF2/AXL/ZNF580/EPAS1/PDK1/CFLAR/SIRPA/SRC/HMOX1/TREX1/GPX1/CPEB2/PPARGC1A/HNRNPD/PPARGC1B/GPX5/EGFR/HSPB1/MET/MSRA/SIGMAR1/FANCC/NR4A3/KLF4/TXN/ENDOG/ABL1/AIFM1	65		GO:0006402	mRNA catabolic process	59/1885	364/18670	0.000173418	0.0317932	0.0288089	RPL22/MTOR/PUM1/THRAP3/YBX1/RPS8/SMG5/DHX9/HNRNPU/RNH1/RPLP2/YBX3/RPL6/PSMD9/UBC/UPF3A/APEX1/PSMB5/SAMD4A/ZFP36L1/RPS2/PARN/CNOT1/SMG6/PSMB3/RPL27/ERN1/DDX5/AXIN2/CTIF/CIRBP/ZFP36/EXOSC5/RPS5/NBAS/PUM2/XPO1/PSMD14/MLH1/RPSA/RPL24/EIF4G1/PSMD2/NCBP2/RPL35A/HNRNPD/TENT4A/PELO/LARP1/NPM1/SYNCRIP/RPS12/HSPB1/CNOT4/PABPC1/MIRLET7A1/NCBP1/EXOSC2/RBM10	59
hsa00052	Galactose metabolism	9/1071	31/8016	0.016968	0.1592	0.132907	8704/5214/92579/130589/3099/3938/55276/2683/2592	9		hsa04910	Insulin signaling pathway	22/832	137/8016	0.0247571	0.225276	0.191676	163688/5590/2475/5507/3265/5837/5499/122809/5261/6517/6720/92579/9021/57521/9322/3099/3667/5291/10211/5577/51422/3551	22			GO:0016072	rRNA metabolic process	56/2379	253/18670	2.13781e-05	0.00389458	0.00331261	MTOR/MRTO4/RPS8/NSUN4/RRP15/SIRT1/METTL15/TRMT112/DDX54/GTF3A/DIS3/BRF1/NOP10/DIS3L/RPP25/ISG20/RPS2/TBL3/RSL1D1/MPHOSPH6/MRM3/SENP3/TP53/DDX52/RPL27/UTP18/USP36/TRIR/EXOSC5/NOP53/GTF3C2/DDX18/NCL/NOP56/ESF1/XRN2/RRP1B/YBEY/PES1/RRP9/RPL35A/NOP14/UTP3/NAF1/PELO/WDR36/SRFBP1/RRP36/MDN1/RPF2/TFB1M/RMRP/NOL8/TEX10/EXOSC2/REXO4	56		GO:0007569	cell aging	25/1885	116/18670	0.000196742	0.0347567	0.0314942	MTOR/LMNA/SIRT1/ZMIZ1/PTEN/HRAS/HMGA2/NUAK1/MIR17/RSL1D1/MNT/TP53/MIR10A/BCL2/ICAM1/ERCC1/BCL2L12/LIMS1/NPM1/SRF/FBXO5/SERPINE1/NAMPT/NEK6/ABL1	25
hsa04658	Th1 and Th2 cell differentiation	20/1071	92/8016	0.0174737	0.159261	0.132958	5599/1147/84441/6778/27040/6777/4772/6772/6775/182/5335/4773/5600/6300/3592/3516/55534/3567/4794/5533	20		hsa04914	Progesterone-mediated oocyte maturation	17/832	99/8016	0.0251906	0.225276	0.191676	64506/3480/5347/3835/109/994/5600/6300/2771/25847/5291/132864/29945/995/3326/6196/8379	17			GO:2001233	regulation of apoptotic signaling pathway	81/2379	406/18670	2.31568e-05	0.0040981	0.00348571	NOC2L/ENO1/TXNDC12/MUC1/LMNA/MAPK8/SIRT1/PPIF/PTEN/TCF7L2/BNIP3/PPP1CA/RAD9A/CTTN/YAP1/YBX3/FAIM2/MDM2/ERP29/TPT1/MIR17/NFATC4/HIF1A/BDKRB2/SMAD3/CTSH/SELENOS/TFAP4/MAZ/STX4/TRADD/WWOX/MNT/TMEM102/TP53/FLCN/LGALS9/PCGF2/BECN1/PSME3/P4HB/BCL2/ICAM1/PRDX2/PDCD5/MEIS3/BAX/BCL2L12/SLC35F6/IL1A/CFLAR/ACKR3/ING5/BCL2L1/SRC/STK4/TIMP3/HMOX1/PLA2G6/GPX1/GNAI2/SIAH2/SH3RF1/HMGB2/PRELID1/PRR7/GCLC/PHIP/GSD…	81		GO:0071456	cellular response to hypoxia	38/1885	207/18670	0.000201072	0.0347567	0.0314942	ENO1/MTOR/HP1BP3/SLC9A1/PLK3/LMNA/SIRT1/PTEN/HIF1AN/BNIP3/MALAT1/PHB2/PSMD9/UBC/MIR17/PSMB5/HIF1A/ZFP36L1/CPEB1/VASN/SLC2A4/TP53/PSMB3/P4HB/GATA6/BCL2/ICAM1/EPAS1/PSMD14/PDK1/SRC/HMOX1/PSMD2/CPEB2/RBPJ/STC2/FOXO3/NDRG1	38
hsa05214	Glioma	17/1071	75/8016	0.0183649	0.162733	0.135857	163688/5293/2475/5728/3265/1019/4193/3480/7157/5578/4616/581/5335/5159/815/816/1956	17		hsa05167	Kaposi sarcoma-associated herpesvirus infection	28/832	186/8016	0.0275385	0.239265	0.203578	163688/2475/842/1147/3265/3709/6773/1019/3091/8717/7157/6774/2788/5609/3383/7538/581/6772/6714/5335/5600/6300/3708/64422/5291/3710/5533/3551	28			GO:0045926	negative regulation of growth	55/2379	249/18670	2.6817e-05	0.00455789	0.0038768	ENO1/DRAXIN/NPR1/TRIM46/SEMA4A/TGFB2/SIRT1/PTEN/SEMA4G/APBB1/WT1/CCDC85B/RERG/CYP27B1/RNF6/SPART/MIR17HG/HIF1A/BDKRB1/MEG3/SEMA6D/SMAD3/OSGIN1/TP53/NTN1/FLCN/BCL2/PTPRS/MIR199A1/MAG/DACT3/SPHK2/SERTAD2/MEIS1/IGFBP5/DNAJB2/ING5/STK4/PTK6/MAPK11/TGFBR2/HYAL1/APBB2/FSTL4/CDKL3/WWC1/SLIT3/STC2/PPARD/SEMA3A/CDK5/CCAR2/SMARCA2/SEMA4D/DDX3X	55		GO:2000637	positive regulation of gene silencing by miRNA	9/1885	23/18670	0.000234288	0.0385117	0.0348968	LIN28A/PUM1/DHX9/TP53/STAT3/DDX5/ZFP36/PUM2/EIF4G1	9
hsa04330	Notch signaling pathway	13/1071	53/8016	0.0197379	0.170173	0.142068	26508/5664/84441/9612/55851/9253/182/3280/3516/55534/6310/171558/3955	13		hsa05418	Fluid shear stress and atherosclerosis	22/832	139/8016	0.0287177	0.239265	0.203578	163688/5590/1147/1728/7157/6347/406902/6613/5881/596/5609/3383/3554/3552/6714/6385/3162/5600/6300/5291/3326/3551	22			GO:0050771	negative regulation of axonogenesis	22/2379	69/18670	2.72267e-05	0.00455789	0.0038768	DRAXIN/TRIM46/SEMA4A/PTEN/SEMA4G/THY1/RNF6/SPART/SEMA6D/LINGO1/NTN1/NGFR/ARHGDIA/PTPRS/MAG/RHOA/FSTL4/CDKL3/SYNGAP1/SEMA3A/CDK5/SEMA4D	22		GO:0031668	cellular response to extracellular stimulus	46/1885	268/18670	0.000235526	0.0385117	0.0348968	MTOR/RRAGC/WNT2B/NUAK2/SIRT1/AMBRA1/FOSL1/ITFG2/VDR/HNRNPA1/SLC39A5/CYP27B1/SSH1/STK24/GAS6/MAX/DCTPP1/RIPOR1/MAP1LC3B/CD68/TP53/ADORA2B/SREBF1/PDK2/COL1A1/RPTOR/DSC2/BCL2/TLE5/ICAM1/AXL/FOXA3/ARHGAP35/TRPM4/HMOX1/SREBF2/SLC38A3/NPRL2/EIF4G1/SRD5A1/NIM1K/FNIP1/SRF/NAMPT/KLF10/AIFM1	46
hsa05220	Chronic myeloid leukemia	17/1071	76/8016	0.0208108	0.174701	0.145848	5293/7042/1147/3265/1019/4193/5781/4088/7157/6777/4616/581/598/861/1399/7048/25	17		hsa05131	Shigellosis	34/832	236/8016	0.0295655	0.239265	0.203578	2475/64121/54874/1147/664/2017/3709/83660/8717/7157/3021/10801/57521/10627/596/581/3099/3554/5332/6714/5335/63916/5600/6300/3708/5291/5217/831/1729/3710/2309/3551/81858/25	34			GO:0071236	cellular response to antibiotic	37/2379	147/18670	2.99889e-05	0.00488819	0.00415774	SLC9A1/NET1/SIRT1/PPIF/PTEN/BNIP3/ETS1/ITPR2/HNRNPA1/STAT6/MDM2/MIR17/MIR92A1/APEX1/PDE8A/NQO1/TP53/KDM6B/PCGF2/BECN1/CBX8/KLF2/AXL/ZNF580/ADCY3/SIRPA/SRC/LARP1/AHR/MET/SIGMAR1/NR4A3/KLF4/TXN/ENDOG/ABL1/AIFM1	37		GO:0001558	regulation of cell growth	65/1885	416/18670	0.000244258	0.0388884	0.035238	ATAD3A/ENO1/MTOR/SLC9A1/LPAR3/NPR1/TRIM46/SEMA4A/NET1/SIRT1/SHTN1/WT1/RASGRP2/CCDC85B/CTTN/RERG/LRP1/CYP27B1/RAB21/SPART/MIR19A/MIR19B1/INO80/SYT17/BCAR1/OSGIN1/DERL2/TP53/TRPV2/FLCN/H3-3B/RNF157/RPTOR/BCL2/PIN1/DACT3/SPHK2/SERTAD2/IGFBP5/N6AMT1/HYAL1/CISH/EIF4G1/APBB2/IGFBP7/JADE1/SEMA5A/WDR36/FSTL4/CDKL3/DBN1/SRF/DNPH1/SEMA3A/SEMA3D/CDK5/CCAR2/DPYSL2/SMARCA2/SEMA4D/NCBP1/EXOSC2/ABL1/DDX3X/FHL1	65
hsa04137	Mitophagy - animal	15/1071	65/8016	0.0221089	0.18084	0.150973	5599/664/3265/55626/29110/3091/11345/7157/8678/79065/598/6714/7879/10370/665	15		hsa04010	MAPK signaling pathway	41/832	295/8016	0.0309509	0.239265	0.203578	3925/2005/1147/3265/10235/408/775/1848/5494/4149/5923/3480/8912/8717/7157/9020/4804/5881/4616/5609/51295/100506012/59283/3554/3552/994/6789/5600/6300/7048/1849/3556/9693/6722/6196/3315/4233/5533/2260/3551/2316	41			GO:0032869	cellular response to insulin stimulus	49/2379	216/18670	3.49825e-05	0.00555594	0.00472571	PRKCZ/ERRFI1/SLC25A33/SLC9A1/ATP6V0B/ZBTB7B/EPRS1/SIRT1/PTEN/ESRRA/SORL1/CDK4/PTPN11/ATP6V0A2/ZFP36L1/PKM/CPEB1/IGF1R/SELENOS/ATP6V0C/EEF2K/ATP6V0D1/BCAR1/SLC2A4/VAMP2/SREBF1/ATP6V0A1/HDAC5/SOCS3/BAIAP2/LPIN2/INSR/STAT1/CFLAR/IRS1/CAPN10/SRC/NCOA5/GNAI2/CISH/CPEB2/PPAT/SRD5A1/GCLC/PHIP/YWHAG/ATP6V1H/ATP6V1C1/SLC2A8	49		GO:0051402	neuron apoptotic process	42/1885	239/18670	0.000257546	0.0394736	0.0357683	CASP9/NES/UNC5B/BNIP3/HRAS/AMBRA1/MDK/CLCF1/ARRB1/GAPDH/FAIM2/LRP1/AGAP2/HIF1A/MAX/NQO1/TP53/CCL2/NGFR/BCL2/PIN1/AXL/BAX/HDAC4/CEBPB/HMOX1/THRB/ITGA1/SNCB/SYNGAP1/HSP90AB1/TNFRSF21/GCLC/FOXO3/CDK5/POLB/CNTFR/NR4A3/STXBP1/ARMCX5-GPRASP2/AIFM1/MECP2	42
hsa05235	PD-L1 expression and PD-1 checkpoint pathway in cancer	19/1071	89/8016	0.0241721	0.192773	0.160935	5293/2475/5728/1147/3265/5781/3091/27040/6774/4772/27436/6772/5335/4773/5600/6300/4794/1956/5533	19		hsa04066	HIF-1 signaling pathway	18/832	109/8016	0.0309985	0.239265	0.203578	2023/2475/5209/387712/3939/2597/3945/3091/3480/6774/596/3099/5163/5335/3162/5291/816/5054	18			GO:0070849	response to epidermal growth factor	17/2379	47/18670	3.60522e-05	0.00558268	0.00474845	ERRFI1/PTPN11/ZFP36L1/PDE8A/STAT5B/BECN1/COL1A1/BAIAP2/ZFP36/CAD/CFLAR/NCL/ID1/PLCG1/EEF1A1/EGFR/DAB2IP	17		GO:0006383	transcription by RNA polymerase III	15/1885	55/18670	0.000260982	0.0394736	0.0357683	MTOR/POLR3GL/POLR2L/ZNF143/PRDX5/NAB2/GTF3A/BRF1/POLR3E/RPTOR/POLR2E/GTF3C2/POLR2H/ZNF76/MAF1	15
hsa05223	Non-small cell lung cancer	15/1071	66/8016	0.0251994	0.196064	0.163683	5293/842/3265/1019/7157/6777/6774/5578/4616/581/27436/5335/6789/11186/1956	15		hsa01521	EGFR tyrosine kinase inhibitor resistance	14/832	79/8016	0.0313414	0.239265	0.203578	2475/5728/3265/2621/3480/6774/596/558/581/6714/5335/5291/2309/4233	14			GO:0006188	IMP biosynthetic process	7/2379	10/18670	4.56352e-05	0.00689426	0.00586404	AMPD2/AMPD3/PFAS/ATIC/ADSL/PAICS/PPAT	7		GO:1903311	regulation of mRNA metabolic process	53/1885	324/18670	0.000287616	0.0413152	0.0374371	MTOR/PUM1/KHDRBS1/THRAP3/YBX1/DHX9/HNRNPU/YBX3/HNRNPA1/ZC3H10/SLC39A5/PSMD9/UBC/APEX1/PSMB5/SAMD4A/ZFP36L1/CELF6/CPEB1/PARN/RNF40/CNOT1/NSRP1/PSMB3/SRSF1/DDX5/AXIN2/PTBP1/CIRBP/DAZAP1/HNRNPL/ZFP36/SNRPA/EXOSC5/NBAS/PUM2/XPO1/PSMD14/RBM15B/EIF4G1/PSMD2/NCBP2/HNRNPD/TENT4A/LARP1/NPM1/SYNCRIP/WTAP/HSPB1/PABPC1/NCBP1/EXOSC2/RBM10	53
hsa05110	Vibrio cholerae infection	12/1071	50/8016	0.0288673	0.209608	0.17499	533/23545/527/115/9114/535/5578/109/5335/9601/51606/528	12		hsa05165	Human papillomavirus infection	45/832	330/8016	0.03293	0.245407	0.208804	57801/5590/2475/533/7482/7059/3915/3918/5728/1147/3265/5526/1740/84441/894/7450/6773/1019/23545/55012/5315/527/8717/7157/84667/1277/1101/8313/3993/3909/581/6772/55502/182/7477/9223/3693/5291/3280/3516/55534/3672/5528/7058/3551	45			GO:0032535	regulation of cellular component size	74/2379	370/18670	4.70924e-05	0.00694501	0.00590721	MTOR/DRAXIN/CLCN6/HP1BP3/LPAR3/TRIM46/SEMA4A/KCNMA1/PTEN/SEMA4G/SCT/SWAP70/PPP1CA/CTTN/FCHSD2/PICALM/ANO6/LIMA1/RARG/LRP1/CDK4/RAB21/RNF6/SPART/GMFB/EVL/SLC12A6/SEMA6D/COTL1/NTN1/TRPV2/CCR7/RND2/RPTOR/BAIAP2/RAC3/PTPRS/ICAM1/DNM2/MAG/PLEKHG2/SPTBN4/SPTBN1/BIN1/DSTN/TRIOBP/WNT7B/RHOA/NAA80/PFN2/ADD1/WDR1/SLC12A7/RASA1/WDR36/PRR16/FSTL4/CDKL3/FCHSD1/DBN1/CARMIL1/SRF/HSP90AB1/SNX9/SEMA3A/LAMTOR4/SLC…	74		GO:0034614	cellular response to reactive oxygen species	32/1885	168/18670	0.000313812	0.0413152	0.0374371	NET1/SIRT1/PPIF/CHUK/BNIP3/PRDX5/ETS1/STAT6/MIR17/MIR92A1/APEX1/PDE8A/NQO1/DPEP1/KDM6B/PCGF2/PDK2/CBX8/PRDX2/AXL/ZNF580/CYP1B1/SIRPA/SRC/TREX1/HNRNPD/FOXO3/MET/NR4A3/KLF4/ABL1/AIFM1	32
hsa03018	RNA degradation	17/1071	79/8016	0.0296479	0.209608	0.17499	2023/5214/28960/22894/115752/5073/23019/10200/56915/3329/22803/80336/11044/9337/4850/26986/23404	17		hsa05213	Endometrial cancer	11/832	58/8016	0.0340972	0.247696	0.210752	842/5728/3265/999/7157/8313/4616/581/4292/5291/2309	11			GO:0061430	bone trabecula morphogenesis	8/2379	13/18670	4.87268e-05	0.00701892	0.00597007	THBS3/MMP2/COL1A1/CHAD/SBNO2/PLXNB1/PPARGC1B/SEMA4D	8		GO:0034599	cellular response to oxidative stress	50/1885	302/18670	0.000315429	0.0413152	0.0374371	NET1/SIRT1/PPIF/CHUK/BNIP3/PRDX5/ALDH3B1/ETS1/STAT6/MIR17/MIR19A/MIR92A1/STK24/APEX1/HIF1A/FUT8/PDE8A/NQO1/DPEP1/MIR195/TP53/KDM6B/PCGF2/PDK2/NME2/CBX8/P4HB/BCL2/LONP1/PRDX2/AXL/ZNF580/CYP1B1/EPAS1/PDK1/SIRPA/SRC/HMOX1/TREX1/CPEB2/HNRNPD/FOXO3/HSPB1/MET/MSRA/NR4A3/KLF4/MAPKAP1/ABL1/AIFM1	50
hsa04010	MAPK signaling pathway	51/1071	295/8016	0.0296579	0.209608	0.17499	3925/9064/2005/7042/5599/1147/1847/3265/1850/7423/10235/4296/7132/5494/4149/5923/3480/8912/23162/8717/7157/9020/4804/5578/5881/4772/4616/3643/5609/51295/11184/100506012/3554/3552/994/6789/1399/5600/6300/7048/1849/3556/5921/5159/6722/6196/1956/3315/4233/285/5533	51		hsa04510	Focal adhesion	29/832	199/8016	0.0369561	0.247696	0.210752	7059/3915/3918/5728/3265/5499/330/894/7450/83660/5923/3480/9564/1277/1101/5881/10627/3909/596/2909/54776/6714/3693/5291/3672/1729/7058/4233/2316	29			GO:0034470	ncRNA processing	76/2379	384/18670	5.38998e-05	0.00751381	0.00639101	INTS11/PUSL1/MRTO4/LIN28A/RPS8/NSUN4/INTS3/RRP15/SIRT1/METTL15/TRMT112/BCDIN3D/METTL1/DDX54/DIS3/RNF113B/OSGEP/PRORP/NOP10/SMAD3/RPP25/ISG20/RPS2/TBL3/RSL1D1/PARN/USB1/MPHOSPH6/MRM3/SENP3/DDX52/RPL27/UTP18/TSEN54/USP36/ELP2/SMAD2/ADAT3/EXOSC5/NOP53/DDX18/METTL8/NOP56/ESF1/XRN2/RRP1B/YBEY/PES1/THUMPD3/RRP9/RPL35A/NOP14/TRMT44/UTP3/NAF1/NSUN2/TENT4A/WDR36/SRFBP1/RRP36/MDN1/RPF2/ADAT2/TFB1M/INTS1/SR…	76		GO:0090305	nucleic acid phosphodiester bond hydrolysis	50/1885	302/18670	0.000315429	0.0413152	0.0374371	DFFA/TATDN3/GTF2H1/MUS81/RAD9A/POLD3/REXO2/UBC/POLE/APEX1/PRORP/DIS3L/RPP25/AEN/ISG20/PARN/USB1/CNOT1/SMG6/RNASEK/PLD6/ERN1/TSEN54/TRIR/RNASEH2A/POLR2I/ZFP36/EXOSC5/ERCC1/BAX/XRN2/TREX1/NCBP2/NOP14/HMGB2/PELO/RAD50/G3BP1/RRP36/REV3L/RNASET2/PMS2/POLD2/SND1/RMRP/NCBP1/EXOSC2/REXO4/CUL4B/AIFM1	50
hsa04150	mTOR signaling pathway	29/1071	153/8016	0.0307975	0.209608	0.17499	5293/2475/64121/7482/5728/1147/3265/6520/4041/7132/1975/6249/81617/3480/64223/201163/7484/5578/57521/3643/3667/7477/387/10641/96459/6196/389541/51606/528	29		hsa04071	Sphingolipid signaling pathway	19/832	119/8016	0.0370532	0.247696	0.210752	5590/5728/3265/5526/55012/8717/7157/5881/596/79603/56848/581/253782/5332/5600/6300/2771/5291/5528	19			GO:0043062	extracellular structure organization	82/2379	422/18670	5.45885e-05	0.00751381	0.00639101	AGRN/PDPN/HSPG2/BCAN/DDR2/LAMC1/LAMC2/TGFB2/COL13A1/ADAMTS14/P4HA1/HPSE2/SH3PXD2A/ADAM12/ADAM8/WT1/SERPINH1/PHLDB1/ETS1/TNFRSF1A/ITGA7/LRP1/GAS6/FLRT2/FBN1/LIPC/SMAD3/LOXL1/ACAN/MMP2/CETP/CDH1/CTRB1/CRISPLD2/FOXF1/SERPINF2/COL1A1/PECAM1/TIMP2/P4HB/MADCAM1/BSG/ICAM1/ICAM4/ICAM5/HAS1/EMILIN1/CFLAR/MATN4/SDC4/PLTP/APP/ITGB2/COL18A1/COL6A2/FBLN2/ITGA9/HYAL1/COL8A1/ITGB5/APBB2/ADAMTS3/TLL1/ITGA1/VCAN/…	82		GO:0010770	positive regulation of cell morphogenesis involved in differentiation	30/1885	154/18670	0.000319432	0.0413152	0.0374371	LPAR3/SHTN1/CAPRIN1/MDK/LRP1/RAB21/EEF2K/FBXO31/TRPV2/NGFR/ARHGDIA/RAC3/ANKRD27/LIMS1/OBSL1/TRIOBP/PLXNB2/PLXNB1/SEMA5A/CDKL3/DBN1/NEDD9/CARMIL1/SRF/CAMK2B/CUX1/SEMA4D/ABL1/ARMCX5-GPRASP2/FLNA	30
hsa04114	Oocyte meiosis	25/1071	128/8016	0.0308934	0.209608	0.17499	163688/10459/5499/3709/51434/64506/3480/115/5347/109/5600/6300/3708/25847/132864/815/3710/5528/26271/6196/8379/816/7532/10734/5533	25		hsa04935	Growth hormone synthesis, secretion and action	19/832	119/8016	0.0370532	0.247696	0.210752	2475/3265/775/3709/9564/6774/9021/3726/109/6772/3667/5332/5335/5600/6300/3708/2771/5291/3710	19			GO:0071383	cellular response to steroid hormone stimulus	54/2379	250/18670	5.99697e-05	0.00807505	0.00686839	ERRFI1/CASP9/ARID1A/HEYL/RORC/HNRNPU/SMYD3/SIRT1/CRY2/ESRRA/KAT5/YAP1/FKBP4/VDR/KMT2D/RARG/CRY1/DDX54/NCOR2/RNF6/ZFP36L1/ABHD2/NR2F2/TFAP4/PAGR1/CNOT1/SERPINF1/PER1/THRA/NR1D1/RARA/DDX5/ICAM1/CALR/ZFP36/CFLAR/SRC/RUNX1/UBE2L3/NR1D2/RHOA/PPARGC1A/UFSP2/SRD5A1/PPARGC1B/CREBRF/ADTRP/PPARD/EGFR/UBR5/KLF9/NR4A3/NR6A1/AIFM1	54		GO:0045926	negative regulation of growth	43/1885	249/18670	0.000323316	0.0413152	0.0374371	ENO1/NPR1/TRIM46/SEMA4A/SIRT1/PTEN/WT1/CCDC85B/RERG/CYP27B1/SPART/MIR17HG/HIF1A/OSGIN1/TP53/FLCN/RAI1/BCL2/DACT3/SPHK2/SERTAD2/IGFBP5/ING5/STK4/PTK6/MAPK11/TGFBR2/HYAL1/APBB2/JADE1/SEMA5A/FSTL4/CDKL3/WWC1/STC2/SEMA3A/SEMA3D/CDK5/CCAR2/SMARCA2/SEMA4D/DDX3X/FHL1	43
hsa04310	Wnt signaling pathway	30/1071	160/8016	0.0324443	0.209608	0.17499	7482/59352/5599/23401/6934/8061/4041/894/4776/4088/5176/7157/7484/54894/5578/5881/4772/83439/4773/1454/102800317/7477/387/166336/815/5467/816/5533/4920/6907	30		hsa04370	VEGF signaling pathway	11/832	59/8016	0.0381401	0.247696	0.210752	842/3265/5881/56848/6714/5335/5600/6300/5291/3315/5533	11			GO:0030308	negative regulation of cell growth	43/2379	186/18670	6.44762e-05	0.00849713	0.00722739	ENO1/DRAXIN/NPR1/TRIM46/SEMA4A/TGFB2/SIRT1/SEMA4G/APBB1/WT1/CCDC85B/RERG/CYP27B1/RNF6/SPART/BDKRB1/MEG3/SEMA6D/SMAD3/OSGIN1/TP53/NTN1/FLCN/BCL2/PTPRS/MIR199A1/MAG/DACT3/SPHK2/SERTAD2/DNAJB2/HYAL1/APBB2/FSTL4/CDKL3/SLIT3/PPARD/SEMA3A/CDK5/CCAR2/SMARCA2/SEMA4D/DDX3X	43		GO:0034349	glial cell apoptotic process	7/1885	15/18670	0.000327296	0.0413152	0.0374371	CASP9/GAS6/PRKCH/TP53/CCL2/TNFRSF21/CDK5	7
hsa05017	Spinocerebellar ataxia	20/1071	98/8016	0.0330107	0.209608	0.17499	5293/2475/5599/56652/55626/10524/3709/6311/55102/8678/5578/10939/23152/2906/23369/10528/3708/3516/6310/3710	20		hsa04720	Long-term potentiation	12/832	67/8016	0.0411407	0.247696	0.210752	163688/3265/5499/775/3709/2903/5332/3708/3710/6196/816/5533	12			GO:0009411	response to UV	35/2379	141/18670	6.602e-05	0.00851933	0.00724627	NOC2L/UBE4B/CASP9/H2AW/MAPK8/ERCC6/SIRT1/DDB1/POLD3/MDM2/NFATC4/ZBTB1/INO80/TP53/BCL2/CIRBP/MAP2K7/ERCC1/BAX/REV1/RHBDD1/ACTR5/TREX1/GPX1/HYAL1/HYAL3/MME/IL12A/UVSSA/UBE2B/NPM1/EGFR/CCAR2/XPA/CUL4B	35		GO:0001701	in utero embryonic development	59/1885	373/18670	0.000334848	0.0413152	0.0374371	CCDC24/C1orf43/SLC30A1/ZMIZ1/SH3PXD2A/CDKN1C/FOSL1/EMG1/YBX3/ATP11A/HIF1A/FUT8/ZFP36L1/NR2F2/RBBP6/ANKRD11/TP53/FLCN/B9D1/GGNBP2/PCGF2/RUNDC1/POLG2/UNK/SOCS3/GATA6/SMAD2/SLC39A3/JUNB/ZFP14/PRMT1/EPAS1/GLI2/DHX35/PLCG1/STK4/CEBPB/WNT7B/TGFBR2/HES1/RBPJ/ADAMTS3/SEC24D/NSUN2/PELO/MAN2A1/UBE2B/DBN1/SRF/ZP3/PLOD3/DNAJB6/FGFR1/POLB/NBN/KDM4C/LMX1B/RXRA/HCFC1	59
hsa04510	Focal adhesion	36/1071	199/8016	0.033809	0.209608	0.17499	5293/7059/3915/3918/5599/5728/3265/55742/7423/5499/894/3679/83660/5923/3480/9564/1277/1101/5578/5881/10627/596/54776/6714/1292/1399/3680/387/4638/3693/3672/1729/5159/7058/1956/4233	36		hsa05203	Viral carcinogenesis	29/832	201/8016	0.0413826	0.247696	0.210752	3265/2965/894/1019/2957/5315/8717/55697/7157/6774/10014/581/9759/6714/83933/2960/5291/3516/8841/85236/8294/8341/8362/6722/8379/27044/5423/2934/1654	29			GO:0071887	leukocyte apoptotic process	28/2379	104/18670	7.61351e-05	0.0096241	0.00818596	NOC2L/PIK3CD/DFFA/CASP9/ITPKB/SIRT1/PTEN/ADAM8/MIR17HG/GAS6/HIF1A/SELENOS/DNAJA3/TP53/LGALS9/CCR7/NFKBID/AXL/BAX/CRKL/FNIP1/PRELID1/PTCRA/TNFRSF21/TRAF3IP2/GLI3/DOCK8/NR4A3	28		GO:0043487	regulation of RNA stability	34/1885	183/18670	0.000336749	0.0413152	0.0374371	MTOR/PUM1/THRAP3/YBX1/DHX9/HNRNPU/YBX3/PSMD9/UBC/APEX1/PSMB5/SAMD4A/ZFP36L1/PARN/SMG6/PSMB3/AXIN2/CIRBP/ZFP36/EXOSC5/PUM2/XPO1/PSMD14/EIF4G1/PSMD2/HNRNPD/TENT4A/LARP1/NPM1/SYNCRIP/HSPB1/PABPC1/EXOSC2/RBM10	34
hsa05166	Human T-cell leukemia virus 1 infection	39/1071	219/8016	0.0350178	0.209608	0.17499	5293/2005/7042/5599/5728/1147/3265/10524/8061/2113/894/7132/1019/51434/4776/83660/4088/115/55697/7157/6777/9020/4087/4772/3383/811/7538/581/109/7514/3554/598/4773/3689/7048/821/6722/8379/5533	39		hsa04020	Calcium signaling pathway	28/832	193/8016	0.0418591	0.247696	0.210752	163688/493/3707/10105/219931/775/3709/22953/8912/2903/5261/5023/136/2774/80271/6543/56848/3270/109/5332/5335/4923/3708/3269/3710/816/5533/444	28			GO:0010631	epithelial cell migration	70/2379	351/18670	8.16577e-05	0.0101158	0.00860415	MTOR/S100A2/SEMA4A/TGFB2/MIA3/SIRT1/MMRN2/PTEN/ETS1/PTPN11/P2RX4/STARD13/MIR19B1/MIR20A/MIR92A1/HIF1A/EVL/CTSH/NR2F2/BCAR1/CDH13/SERPINF1/ALOX12/MIR497/HDAC5/MIR10A/PECAM1/PRKCA/MAPRE2/MIR199A1/CALR/GPI/ZNF580/ATOH8/ID1/SRC/PLCG1/ITGB2/HMOX1/CAPN7/TGFBR2/GPX1/RHOA/HYAL1/PTPRG/PLXND1/PFN2/MCC/SPARC/RREB1/ADTRP/PPARD/SRF/NUS1/SASH1/SMOC2/HSPB1/SEMA3A/EPHB4/MET/ANGPT2/LOXL2/ADGRA2/HAS2/ADGRB1/KLF4/E…	70		GO:0060148	positive regulation of posttranscriptional gene silencing	9/1885	24/18670	0.000341448	0.0413152	0.0374371	LIN28A/PUM1/DHX9/TP53/STAT3/DDX5/ZFP36/PUM2/EIF4G1	9
hsa04920	Adipocytokine signaling pathway	15/1071	69/8016	0.0364014	0.209608	0.17499	2475/5599/1147/7132/5781/10645/8717/6517/6774/92579/9021/3667/10891/4794/51422	15		hsa05206	MicroRNAs in cancer	42/832	310/8016	0.0419754	0.247696	0.210752	2475/3925/23411/5328/5728/3265/894/406933/406985/27165/8091/406952/406953/406979/406980/406982/407048/407044/7329/574455/406971/7157/494335/6774/10014/406902/57521/596/1545/2744/3667/9759/994/5335/3162/11186/5291/995/4233/3551/406881/25	42			GO:0009416	response to light stimulus	64/2379	314/18670	8.38086e-05	0.0101485	0.00863197	NOC2L/PER3/UBE4B/MTOR/CASP9/B4GALT2/GNAT2/CHRNB2/H2AW/MAPK8/ERCC6/SIRT1/DEAF1/CRY2/DDB1/BEST1/PPP1CA/POLD3/DRD2/USP2/MDM2/CRY1/NFATC4/HIF1A/ZBTB1/INO80/NPTN/NDRG4/CTNS/TP53/PER1/BCL2/CIRBP/MAP2K7/DNM2/RGS9BP/ERCC1/BAX/REV1/RHBDD1/PER2/ACTR5/APP/BHLHE40/TREX1/GPX1/HYAL1/HYAL3/MME/IL12A/UVSSA/GRK4/HMGCR/UBE2B/NPM1/RGS14/SYNGAP1/EYS/EGFR/CDK5/CCAR2/XPA/CUL4B/MECP2	64		GO:0045727	positive regulation of translation	26/1885	127/18670	0.000350416	0.0415689	0.037667	MTOR/LIN28A/KHDRBS1/NSUN4/DHX9/NAT10/YBX3/CDK4/UPF3A/SAMD4A/CTIF/CIRBP/MPV17L2/YTHDF1/EIF3D/EIF5A2/ZCCHC4/HNRNPD/PRR16/LARP1/NPM1/UQCC2/RMND1/PABPC1/RXRA/DDX3X	26
hsa04930	Type II diabetes mellitus	11/1071	46/8016	0.0364427	0.209608	0.17499	5590/5293/2475/5599/122809/5315/6517/9021/3643/3099/3667	11		hsa04136	Autophagy - other	7/832	32/8016	0.0423309	0.247696	0.210752	2475/23130/64223/57521/79065/64422/285973	7			GO:0009895	negative regulation of catabolic process	63/2379	308/18670	8.51987e-05	0.0101485	0.00863197	DFFA/MTOR/MAD2L2/YBX1/DHX9/PKP1/MDM4/HNRNPU/PANO1/BSCL2/SORL1/YBX3/RNF41/AGAP2/HERC1/SMAD3/PARN/GABARAPL2/BANP/DERL2/TP53/SMCR8/STAT3/BECN1/USP36/TIMP2/CIDEA/BCL2/CIRBP/SGTA/PIN1/MIR199A1/ZFP36/NOP53/NBAS/ATRAID/HDAC4/CTSA/TIMP3/HMOX1/EIF4G1/TBC1D14/PPARGC1A/HNRNPD/NOCT/NAF1/TENT4A/HMGCR/CAMLG/LARP1/HSP90AB1/SYNCRIP/SNX3/FOXK1/EGFR/NAMPT/MET/CCAR2/NRG1/PABPC1/ADGRB1/DAB2IP/SNX12	63		GO:0010506	regulation of autophagy	53/1885	327/18670	0.000361818	0.0420961	0.0381447	MTOR/RRAGC/ATP6V0B/PLK3/SIRT1/VPS26A/TRIM8/BNIP3/AMBRA1/KAT5/TPCN2/CTTN/GAPDH/RNF41/ATP6V0A2/HIF1A/HERC1/MLST8/ATP6V0C/MEFV/KAT8/TP53/FLCN/SREBF1/SMCR8/STAT3/ERN1/TRIM65/USP36/RPTOR/BCL2/HK2/CTSA/HMOX1/SREBF2/ITPR1/NPRL2/PIK3CB/EIF4G1/TBC1D14/SCOC/IRGM/LARP1/FOXO3/EPM2A/FOXK1/HSPB1/NAMPT/MET/CDK5/PRKAG2/ABL1/GPSM1	53
hsa05225	Hepatocellular carcinoma	31/1071	168/8016	0.0366024	0.209608	0.17499	5293/2475/8289/7482/7042/5728/23401/6934/3265/4041/1019/4088/3480/1728/7157/7484/6603/5578/4087/4616/581/83439/598/5335/3162/7477/7048/55193/1956/4233/6595	31		hsa04015	Rap1 signaling pathway	30/832	210/8016	0.0431545	0.247696	0.210752	163688/5590/23566/3265/10235/83660/3480/2903/27040/999/9564/136/4804/5881/109/5332/3397/6714/5335/3689/5600/6300/2771/9223/5291/5217/9693/4233/2260/5900	30			GO:0021700	developmental maturation	59/2379	284/18670	8.99773e-05	0.01028	0.00874385	AGRN/RERE/MTOR/THBS3/TMEM79/BCAN/TGFB2/PTEN/KCNIP2/NEURL1/CEND1/CATSPERZ/PICALM/ARCN1/ANO6/CD63/NFATC4/HIF1A/ABHD2/MMP2/AP1G1/SCARF1/PLD6/RAC3/BCL2/CATSPERD/KLF2/UNC13A/RAB3A/ANKRD27/LGI4/SPTBN4/AXL/BLOC1S3/SHANK1/EPAS1/PTPRN/CDC25B/BFSP1/TRPC4AP/PABPC1L/APP/PTH1R/PLXNB1/RHOA/TUSC2/HES1/MAEA/RBPJ/SCLT1/NSUN2/FBXO5/FAM20C/CAMK2B/TUT7/SEMA4D/DAB2IP/STXBP1/MECP2	59		GO:0043401	steroid hormone mediated signaling pathway	34/1885	184/18670	0.000373793	0.0426688	0.0386636	ARID1A/RORC/SIRT1/CRY2/ESRRA/KAT5/YAP1/FKBP4/PHB2/VDR/KMT2D/CALCOCO1/CRY1/NCOR2/ABHD2/NR2F2/PAGR1/CNOT1/PER1/THRA/NR1D1/RARA/DDX5/WBP2/SRC/NR1D2/THRB/NR1I2/UFSP2/CREBRF/UBR5/NR4A3/NR6A1/RXRA	34
hsa04217	Necroptosis	30/1071	162/8016	0.0376516	0.209608	0.17499	92815/5599/2746/6609/2495/5837/7132/6778/8717/5119/6777/6774/57132/596/581/51652/100526767/3552/6772/6775/8837/10039/815/85235/8330/3326/816/5478/81858/9131	30		hsa04150	mTOR signaling pathway	23/832	153/8016	0.0434179	0.247696	0.210752	2475/64121/7482/5728/1147/3265/6520/4041/1975/6249/81617/3480/64223/201163/57521/3667/7477/10641/5291/96459/6196/3551/79109	23			GO:0071375	cellular response to peptide hormone stimulus	65/2379	321/18670	9.06637e-05	0.01028	0.00874385	PRKCZ/ERRFI1/SLC25A33/SLC9A1/ATP6V0B/ZBTB7B/EPRS1/SIRT1/PTEN/ESRRA/SORL1/STAT6/CDK4/MDM2/PTPN11/ATP6V0A2/APEX1/MAX/ZFP36L1/TSHR/FBN1/PKM/CPEB1/IGF1R/SELENOS/ATP6V0C/ADCY9/EEF2K/ATP6V0D1/BCAR1/CYBA/SLC2A4/VAMP2/SREBF1/STAT5B/STAT3/ATP6V0A1/HDAC5/SOCS3/BAIAP2/LPIN2/INSR/ADCY3/STAT1/CFLAR/IRS1/CAPN10/SRC/NCOA5/UMODL1/GNAI2/CISH/CPEB2/PPAT/SRD5A1/CAMK2A/GCLC/PHIP/POR/YWHAG/PRKAR2B/ATP6V1H/ATP6V1C1/NR…	65		GO:0043488	regulation of mRNA stability	33/1885	177/18670	0.000382776	0.0428851	0.0388596	MTOR/PUM1/THRAP3/YBX1/DHX9/HNRNPU/YBX3/PSMD9/UBC/APEX1/PSMB5/SAMD4A/ZFP36L1/PARN/PSMB3/AXIN2/CIRBP/ZFP36/EXOSC5/PUM2/XPO1/PSMD14/EIF4G1/PSMD2/HNRNPD/TENT4A/LARP1/NPM1/SYNCRIP/HSPB1/PABPC1/EXOSC2/RBM10	33
hsa05161	Hepatitis B	30/1071	162/8016	0.0376516	0.209608	0.17499	5293/842/3339/9641/7042/5599/1147/3265/1642/6778/29110/4776/7187/4088/7157/6777/6774/5578/596/4772/5609/581/6772/6775/6714/4773/5600/6300/7048/1654	30		hsa04330	Notch signaling pathway	10/832	53/8016	0.0435479	0.247696	0.210752	84441/9612/55851/9253/182/3280/3516/55534/6310/171558	10			GO:0010975	regulation of neuron projection development	93/2379	499/18670	9.1282e-05	0.01028	0.00874385	ACAP3/MTOR/DRAXIN/LPAR3/CHRNB2/TRIM46/SEMA4A/PRRX1/CAMSAP2/TRIM67/DLG5/PTEN/SEMA4G/NEURL1/APBB1/MDK/RTN4RL2/CTTN/THY1/FKBP4/LRP1/MDM2/RAB21/RNF6/SPART/STK24/NFATC4/SEMA6D/MAPK6/MYO9A/PARP6/NPTN/LINGO1/RGMA/SYT17/EEF2K/STX1B/KATNB1/NDRG4/FBXO31/SCARF1/SERPINF1/RTN4RL1/NTN1/TRPV2/RND2/NGFR/NME1/NME2/RNF157/BAIAP2/ARHGDIA/SF3A2/PTPRS/DNM2/UNC13A/ANKRD27/MAG/SHANK1/TLX2/HECW2/CFLAR/SNAP25/ID1/CBFA2T2…	93		GO:0050771	negative regulation of axonogenesis	17/1885	69/18670	0.000393202	0.0432522	0.0391922	DAB1/TRIM46/SEMA4A/PTEN/THY1/SPART/LINGO1/NGFR/ARHGDIA/SEMA5A/FSTL4/CDKL3/SYNGAP1/SEMA3A/SEMA3D/CDK5/SEMA4D	17
hsa05203	Viral carcinogenesis	36/1071	201/8016	0.0385781	0.209608	0.17499	5293/128312/3265/2965/1642/894/1019/4193/2957/7187/5315/9093/8717/9114/55697/7157/6777/6774/10014/581/9759/6714/83933/387/3516/85236/8294/8341/8362/6722/8379/7532/27044/7185/2934/1654	36		hsa05166	Human T-cell leukemia virus 1 infection	31/832	219/8016	0.044848	0.247696	0.210752	2005/5728/1147/3265/10524/8061/2113/894/1019/83660/55697/7157/9020/4087/3383/7538/581/109/7514/3554/2114/3689/7048/5291/29945/821/6722/8379/5533/3551/5423	31			GO:2001234	negative regulation of apoptotic signaling pathway	50/2379	230/18670	9.31807e-05	0.0103065	0.00876635	NOC2L/ENO1/TXNDC12/MUC1/LMNA/SIRT1/PPIF/TCF7L2/CTTN/YAP1/YBX3/FAIM2/MDM2/TPT1/MIR17/HIF1A/BDKRB2/SELENOS/MAZ/TRADD/MNT/PCGF2/PSME3/BCL2/ICAM1/PRDX2/MEIS3/BAX/BCL2L12/SLC35F6/IL1A/CFLAR/ACKR3/BCL2L1/SRC/HMOX1/GPX1/GNAI2/SIAH2/SH3RF1/HMGB2/PRELID1/GCLC/PHIP/HSPB1/SERPINE1/ZC3HC1/CCAR2/GRINA/DDX3X	50		GO:0007050	cell cycle arrest	41/1885	237/18670	0.000423478	0.0457507	0.0414562	MTOR/ZBTB17/RRAGC/PLK3/MUC1/KLLN/HRAS/PIDD1/CDKN1C/PPP2R5B/CDK4/HMGA2/CAB39L/GAS6/PPM1A/MLST8/E4F1/TFAP4/CNOT1/TP53/GAS7/ERN1/RPTOR/GATA6/ARID3A/BAX/PRMT1/PPM1G/BIN1/MAPK12/RASSF1/APBB2/CDC25C/HSP90AB1/KMT2E/HBP1/CNOT4/CDK5/PRKAG2/NBN/ABL1	41
hsa04910	Insulin signaling pathway	26/1071	137/8016	0.0387602	0.209608	0.17499	163688/5590/5293/2475/5599/5507/3265/5837/5499/122809/5261/6517/6720/92579/9021/57521/9322/3643/3099/3667/1399/10891/10211/5577/51422/79660	26		hsa04922	Glucagon signaling pathway	17/832	106/8016	0.0451076	0.247696	0.210752	163688/23411/3939/5837/3945/3709/5315/5261/92579/3276/57223/5332/3708/3710/816/51422/5533	17			GO:0014074	response to purine-containing compound	36/2379	149/18670	9.5301e-05	0.010356	0.00880852	PTEN/LDHA/WT1/FOSL1/PDE2A/P2RY6/PANX1/ITPR2/GPD1/SSH1/P2RX4/P2RX2/APEX1/ZFP36L1/EEF2K/DHODH/P2RX1/PER1/SREBF1/COL1A1/NME1/BSG/HCN2/JUNB/TRPM4/CAD/STAT1/IGFBP5/PTPRN/APP/PPARGC1A/SRD5A1/PPARGC1B/SPARC/AHR/VGF	36		GO:0006413	translational initiation	35/1885	193/18670	0.000445056	0.0461548	0.0418224	RPL22/MTOR/KHDRBS1/RPS8/EIF3A/RPLP2/PPP1CA/EIF4B/RPL6/DENR/MTIF3/RPS2/DHX33/EIF4A1/RPL27/CTIF/RPS5/EIF2B4/YTHDF1/EIF3D/RPSA/RPL24/EIF4G1/NCBP2/RPL35A/PAIP2/LARP1/NPM1/RPS12/EIF4H/HSPB1/PABPC1/NCBP1/RXRA/DDX3X	35
hsa04928	Parathyroid hormone synthesis, secretion and action	21/1071	106/8016	0.0394206	0.209608	0.17499	5142/4209/4041/3709/5744/7421/1594/115/5578/596/5141/5143/109/3708/5745/387/2771/5144/3710/1956/142680	21		hsa05032	Morphine addiction	15/832	91/8016	0.0468237	0.252687	0.214998	5142/2869/5138/408/5151/2788/5141/5143/109/2771/200959/2868/5144/27115/5150	15			GO:0048545	response to steroid hormone	75/2379	385/18670	0.000102383	0.0108074	0.00919239	ERRFI1/CASP9/ARID1A/HEYL/TXNIP/RORC/TGFB2/HNRNPU/SMYD3/SIRT1/CRY2/MDK/ESRRA/KAT5/FOSL1/YAP1/FKBP4/VDR/KMT2D/RARG/MDM2/CRY1/DDX54/NCOR2/RNF6/ZFP36L1/ABHD2/NR2F2/ABCA3/TFAP4/PAGR1/CNOT1/CYBA/SERPINF1/PER1/SREBF1/THRA/NR1D1/RARA/COL1A1/DDX5/BCL2/CATSPERD/ICAM1/CALR/ZFP36/CAD/IL1RN/CFLAR/SRC/RUNX1/UBE2L3/WNT7B/NR1D2/TGFBR2/RHOA/PPARGC1A/IGFBP7/HMGB2/UFSP2/SRD5A1/PAM/LOX/PPARGC1B/SPARC/SLIT3/CREBRF/AD…	75		GO:0019827	stem cell population maintenance	30/1885	157/18670	0.000449709	0.0461548	0.0418224	LIN28A/ARID1A/PBX1/LDB1/TRIM8/POLR2L/YAP1/BCL9L/HMGA2/CNOT1/SETD6/STAT3/SMAD2/POLR2E/POLR2I/JAG1/MED15/GNL3/POLR2H/HES1/MED28/RBPJ/PELO/FOXO3/SRRT/LOXL2/ZNF706/KLF10/KDM4C/KLF4	30
hsa05219	Bladder cancer	10/1071	41/8016	0.0397237	0.209608	0.17499	3265/1019/4193/4313/999/7157/6714/1890/11186/1956	10		hsa03460	Fanconi anemia pathway	10/832	54/8016	0.0486885	0.256575	0.218306	80198/7156/11201/2067/51455/4292/84126/3280/5980/5395	10			GO:0090130	tissue migration	71/2379	360/18670	0.000104526	0.0108074	0.00919239	MTOR/S100A2/SEMA4A/TGFB2/MIA3/SIRT1/MMRN2/PTEN/ETS1/PTPN11/P2RX4/STARD13/MIR19B1/MIR20A/MIR92A1/HIF1A/EVL/CTSH/NR2F2/BCAR1/CDH13/FOXF1/SERPINF1/ALOX12/MIR497/HDAC5/MIR10A/PECAM1/PRKCA/MAPRE2/MIR199A1/CALR/GPI/ZNF580/ATOH8/ID1/SRC/PLCG1/ITGB2/HMOX1/CAPN7/TGFBR2/GPX1/RHOA/HYAL1/PTPRG/PLXND1/PFN2/MCC/SPARC/RREB1/ADTRP/PPARD/SRF/NUS1/SASH1/SMOC2/HSPB1/SEMA3A/EPHB4/MET/ANGPT2/LOXL2/ADGRA2/HAS2/ADGRB1/…	71		GO:0007623	circadian rhythm	37/1885	208/18670	0.000457281	0.0461548	0.0418224	PER3/MTOR/THRAP3/CIART/RORC/CHRNB2/HNRNPU/SIRT1/PTEN/CRY2/PPP1CA/KMT2A/BHLHE41/CDK4/CRY1/CIPC/TP53/PER1/RAI1/SREBF1/NR1D1/NGFR/DBP/NPAS2/PER2/ID1/BHLHE40/NR1D2/SIAH2/HNRNPD/SRD5A1/HDAC3/SERPINE1/NAMPT/CCAR2/KLF10/KLF9	37
hsa04917	Prolactin signaling pathway	15/1071	70/8016	0.0408308	0.209608	0.17499	5293/5599/3265/894/122809/6777/6774/9021/6772/6714/5600/6300/1154/3659/2592	15		hsa00670	One carbon pool by folate	5/832	20/8016	0.0492768	0.256575	0.218306	4524/6472/471/10841/25902	5			GO:0007050	cell cycle arrest	51/2379	237/18670	0.000104689	0.0108074	0.00919239	SLC25A33/MTOR/ZBTB17/RRAGC/PLK3/MUC1/MDM4/TGFB2/KLLN/TCF7L2/HRAS/PIDD1/APBB1/CDK4/HMGA2/MDM2/CAB39L/GAS6/PPM1A/SMAD3/E4F1/MLST8/TFAP4/CNOT1/ZFHX3/MYBBP1A/TP53/RPTOR/ARID3A/CALR/GADD45GIP1/BAX/PRMT1/PPM1G/BIN1/MAPK12/RASSF1/IL12A/APBB2/IRF1/CNOT8/HSP90AB1/LAMTOR4/KMT2E/HBP1/CNOT4/CDK5/PRKAG2/MCPH1/DAB2IP/ABL1	51		GO:0016569	covalent chromatin modification	71/1885	474/18670	0.000457734	0.0461548	0.0418224	NOC2L/MTHFR/RLF/SETDB1/MUC1/LMNA/ELK4/SMYD3/SIRT1/LDB1/KAT5/BRMS1/ARRB1/KMT2A/KMT2D/HMGA2/EP400/SETDB2/USP3/PAGR1/SRCAP/RNF40/KAT8/SETD6/TP53/KDM6B/PER1/FLCN/SREBF1/USP22/EPOP/PCGF2/MSL1/HDAC5/KAT7/WBP2/USP36/CBX8/KDM4B/UHRF1/SPHK2/PRMT1/TET3/PCGF1/PER2/HDAC4/ING5/HDAC10/DCAF1/MSL2/YEATS2/TET2/JADE1/SETD7/UBE2B/JADE2/HDAC3/PHF1/ZNHIT1/KMT2E/KDM7A/CDK5/HR/UBR5/KDM4C/NTMT1/WDR5/TBL1X/CUL4B/HCFC1/ME…	71
hsa00532	Glycosaminoglycan biosynthesis - chondroitin sulfate / dermatan sulfate	6/1071	20/8016	0.0413839	0.209608	0.17499	9469/26229/50515/22856/55501/55790	6		hsa04216	Ferroptosis	8/832	40/8016	0.0500034	0.256575	0.218306	2495/6520/81631/7157/2879/5093/3162/2729	8			GO:0090132	epithelium migration	70/2379	354/18670	0.000107201	0.0108853	0.0092587	MTOR/S100A2/SEMA4A/TGFB2/MIA3/SIRT1/MMRN2/PTEN/ETS1/PTPN11/P2RX4/STARD13/MIR19B1/MIR20A/MIR92A1/HIF1A/EVL/CTSH/NR2F2/BCAR1/CDH13/SERPINF1/ALOX12/MIR497/HDAC5/MIR10A/PECAM1/PRKCA/MAPRE2/MIR199A1/CALR/GPI/ZNF580/ATOH8/ID1/SRC/PLCG1/ITGB2/HMOX1/CAPN7/TGFBR2/GPX1/RHOA/HYAL1/PTPRG/PLXND1/PFN2/MCC/SPARC/RREB1/ADTRP/PPARD/SRF/NUS1/SASH1/SMOC2/HSPB1/SEMA3A/EPHB4/MET/ANGPT2/LOXL2/ADGRA2/HAS2/ADGRB1/KLF4/E…	70		GO:0030324	lung development	32/1885	172/18670	0.000483626	0.0479661	0.0434637	WNT2B/DLG5/PPP1CA/YAP1/MIR17HG/CTSH/CRISPLD2/SREBF1/THRA/TBX4/GATA6/SMAD2/RAB3A/CIC/EPAS1/GLI2/IGFBP5/ID1/WNT7B/THRB/TGFBR2/HES1/RBPJ/MAN2A1/LOX/ADAMTS2/SRF/AIMP2/TNS3/PLOD3/FGFR1/NFIB	32
hsa04071	Sphingolipid signaling pathway	23/1071	119/8016	0.0414832	0.209608	0.17499	5590/5293/5599/5728/3265/6609/7132/55012/624/8717/7157/5578/5881/596/79603/56848/581/5600/6300/387/2771/5528/427	23		hsa04611	Platelet activation	19/832	124/8016	0.0530387	0.26776	0.227823	5590/10235/5499/7450/3709/83660/5023/1277/10627/2909/109/5332/6714/5600/6300/3708/2771/5291/3710	19			GO:0006364	rRNA processing	47/2379	214/18670	0.000115153	0.0115041	0.00978504	MRTO4/RPS8/NSUN4/RRP15/SIRT1/METTL15/TRMT112/DDX54/DIS3/NOP10/RPP25/ISG20/RPS2/TBL3/RSL1D1/MPHOSPH6/MRM3/SENP3/DDX52/RPL27/UTP18/USP36/EXOSC5/NOP53/DDX18/NOP56/ESF1/XRN2/RRP1B/YBEY/PES1/RRP9/RPL35A/NOP14/UTP3/NAF1/WDR36/SRFBP1/RRP36/MDN1/RPF2/TFB1M/RMRP/NOL8/TEX10/EXOSC2/REXO4	47		GO:0006006	glucose metabolic process	37/1885	209/18670	0.000502724	0.0483533	0.0438145	ENO1/H6PD/MTOR/RORC/SIRT1/PC/PPP1CA/LRP5/DGAT2/GAPDH/GPD1/CRY1/PKM/PGP/PHKG2/TP53/NR1D1/G6PC3/PDK2/DCXR/MIDN/GPI/KHK/GALM/PPP4R3B/HK2/PDK1/IRS1/PER2/SRC/EPM2AIP1/MAEA/PGM2/GNMT/FOXK1/SLC25A13/WDR5	37
hsa04722	Neurotrophin signaling pathway	23/1071	119/8016	0.0414832	0.209608	0.17499	163688/5293/5664/5599/3265/5781/7157/4804/396/596/5609/581/3667/5335/1399/5600/6300/387/815/4794/6196/816/25	23		hsa04917	Prolactin signaling pathway	12/832	70/8016	0.0549542	0.26876	0.228675	3265/894/122809/6774/9021/6772/6714/5600/6300/1154/5291/2309	12			GO:0034248	regulation of cellular amide metabolic process	90/2379	483/18670	0.000118482	0.0116489	0.00990817	PLEKHN1/RPL22/MTOR/LIN28A/KHDRBS1/DPH2/PLK3/NSUN4/DHX9/EPRS1/NEURL1/PPP1CA/PICALM/SORL1/TNFRSF1A/GAPDH/YBX3/EIF4B/SHMT2/CDK4/ATXN2/MIR17/MIR19B1/MIR20A/MIR92A1/UPF3A/SAMD4A/ZFP36L1/CPEB1/MIR365A/CNOT1/PDP2/PDPR/DPH1/YBX2/PER1/RARA/STAT3/UNK/CTIF/CIRBP/PIN1/ILF3/CALR/MPV17L2/EIF3K/ZFP36/SPHK2/PUM2/EIF2B4/PTCD3/BIN1/PDK1/IGFBP5/NCL/PER2/CTSA/LSM14B/YTHDF1/APP/EIF3D/PLA2G6/RHOA/CNBP/EIF5A2/EIF4G1/NC…	90		GO:0009895	negative regulation of catabolic process	50/1885	308/18670	0.000503514	0.0483533	0.0438145	DFFA/MTOR/THRAP3/YBX1/DHX9/ATP2B4/HNRNPU/PANO1/SORL1/YBX3/RNF41/AGAP2/ANXA2/HERC1/GRIN2A/PARN/DERL2/TP53/SMCR8/STAT3/AXIN2/USP36/TIMP2/BCL2/CIRBP/SGTA/PIN1/ZFP36/NBAS/ATRAID/HDAC4/CTSA/HMOX1/EIF4G1/TBC1D14/HNRNPD/TENT4A/CAMLG/LARP1/HSP90AB1/SYNCRIP/FOXK1/NAMPT/MET/CCAR2/PABPC1/ADGRB1/RBM10/SNX12/FLNA	50
hsa03420	Nucleotide excision repair	11/1071	47/8016	0.042053	0.209608	0.17499	2074/2965/1642/10714/5426/5886/2067/5425/7507/5887/8450	11		hsa05120	Epithelial cell signaling in Helicobacter pylori infection	12/832	70/8016	0.0549542	0.26876	0.228675	533/1147/5781/23545/527/9020/6714/5335/5600/6300/4233/3551	12			GO:0046683	response to organophosphorus	33/2379	134/18670	0.00012387	0.0119883	0.0101969	PTEN/LDHA/WT1/FOSL1/PDE2A/P2RY6/PANX1/ITPR2/GPD1/SSH1/P2RX4/P2RX2/APEX1/ZFP36L1/EEF2K/P2RX1/PER1/SREBF1/COL1A1/NME1/BSG/HCN2/JUNB/TRPM4/STAT1/IGFBP5/PTPRN/APP/SRD5A1/PPARGC1B/SPARC/AHR/VGF	33		GO:0070997	neuron death	55/1885	348/18670	0.000533789	0.0504597	0.0457232	MTOR/CASP9/SLC9A1/NES/SIRT1/UNC5B/BNIP3/HRAS/AMBRA1/MDK/CLCF1/ARRB1/SORL1/GAPDH/MIR200C/FAIM2/LRP1/AGAP2/SSH1/HIF1A/MAX/PPP1R13B/NQO1/TP53/CCL2/STAT3/NGFR/BCL2/PIN1/AXL/BAX/HDAC4/CEBPB/ITGB2/HMOX1/THRB/EIF4G1/ITGA1/SNCB/SYNGAP1/HSP90AB1/TNFRSF21/GCLC/FOXO3/AIMP2/NAMPT/CDK5/POLB/CNTFR/NR4A3/STXBP1/ABL1/ARMCX5-GPRASP2/AIFM1/MECP2	55
hsa04370	VEGF signaling pathway	13/1071	59/8016	0.0447339	0.21954	0.183282	5293/842/3265/5578/5881/56848/6714/5335/4773/5600/6300/3315/5533	13		hsa03440	Homologous recombination	8/832	41/8016	0.056721	0.273133	0.232395	80198/10714/5890/7517/7156/10111/5425/4683	8			GO:0071214	cellular response to abiotic stimulus	66/2379	331/18670	0.000129186	0.012124	0.0103122	NOC2L/ERRFI1/TNFRSF8/CASP9/SLC9A1/H2AW/NET1/MAPK8/SIRT1/MICU1/ADIRF/PTEN/BNIP3/HRAS/CRY2/DDB1/KCNK4/RAD9A/PDE2A/POLD3/YAP1/TNFRSF1A/YBX3/HMGA2/MDM2/CRY1/PTPN11/NFATC4/ZBTB1/ZFP36L1/BDKRB2/SLC12A6/INO80/CHP1/PKD1L3/CYBA/PIEZO1/SLC2A4/TP53/MAP3K14/COL1A1/TNFSF14/LRRC8E/DNM2/MAG/ERCC1/BAX/RHBDD1/HDAC4/BCL2L1/ACTR5/TREX1/SLC38A3/HYAL1/HYAL3/MYLK/MME/GRK4/IRF1/NPM1/GCLC/EGFR/NAMPT/XPA/DDX3X/CUL4B	66		GO:0098727	maintenance of cell number	30/1885	159/18670	0.000560739	0.0507178	0.0459571	LIN28A/ARID1A/PBX1/LDB1/TRIM8/POLR2L/YAP1/BCL9L/HMGA2/CNOT1/SETD6/STAT3/SMAD2/POLR2E/POLR2I/JAG1/MED15/GNL3/POLR2H/HES1/MED28/RBPJ/PELO/FOXO3/SRRT/LOXL2/ZNF706/KLF10/KDM4C/KLF4	30
hsa00520	Amino sugar and nucleotide sugar metabolism	11/1071	48/8016	0.0482317	0.23312	0.194619	6675/80896/3073/51005/2821/3099/140838/55276/10007/5238/2592	11		hsa05210	Colorectal cancer	14/832	86/8016	0.0584708	0.277293	0.235935	2475/842/3265/7157/8313/5881/4087/596/4616/581/7048/4292/5291/5900	14			GO:0104004	cellular response to environmental stimulus	66/2379	331/18670	0.000129186	0.012124	0.0103122	NOC2L/ERRFI1/TNFRSF8/CASP9/SLC9A1/H2AW/NET1/MAPK8/SIRT1/MICU1/ADIRF/PTEN/BNIP3/HRAS/CRY2/DDB1/KCNK4/RAD9A/PDE2A/POLD3/YAP1/TNFRSF1A/YBX3/HMGA2/MDM2/CRY1/PTPN11/NFATC4/ZBTB1/ZFP36L1/BDKRB2/SLC12A6/INO80/CHP1/PKD1L3/CYBA/PIEZO1/SLC2A4/TP53/MAP3K14/COL1A1/TNFSF14/LRRC8E/DNM2/MAG/ERCC1/BAX/RHBDD1/HDAC4/BCL2L1/ACTR5/TREX1/SLC38A3/HYAL1/HYAL3/MYLK/MME/GRK4/IRF1/NPM1/GCLC/EGFR/NAMPT/XPA/DDX3X/CUL4B	66		GO:0006367	transcription initiation from RNA polymerase II promoter	34/1885	188/18670	0.000560748	0.0507178	0.0459571	THRAP3/RORC/PTEN/POLR2L/GTF2H1/ESRRA/MAML2/YAP1/VDR/CDK4/GTF2A1/MAZ/TP53/THRA/NR1D1/RARA/TAF4B/POLR2E/POLR2I/BAX/MED15/NR1D2/THRB/NR1I2/GTF2E1/POLR2H/RBPJ/MAML3/SRF/RUNX2/NR4A3/NR6A1/RXRA/MECP2	34
hsa04390	Hippo signaling pathway	28/1071	154/8016	0.0531589	0.2531	0.211299	5590/7482/7042/6934/5499/1740/10413/894/26524/122786/4088/999/7484/3993/4087/83439/2736/3397/3689/1454/102800317/7477/7048/11186/23286/7532/5054/286204	28		hsa03018	RNA degradation	13/832	79/8016	0.0620378	0.289819	0.246592	2023/387712/115752/5073/23019/56915/3329/22803/80336/11044/4850/26986/23404	13			GO:0021695	cerebellar cortex development	16/2379	47/18670	0.000139983	0.0127147	0.0108147	RERE/TRNP1/B4GALT2/LDB1/CEND1/MDK/ARCN1/FAIM2/GLI1/PTPN11/HERC1/LHX1/COQ8B/GLI2/CDK5/WHRN	16		GO:0007288	sperm axoneme assembly	6/1885	12/18670	0.000567043	0.0507178	0.0459571	NEURL1/CFAP43/TPGS1/IQCG/UBE2B/CFAP157	6
hsa04136	Autophagy - other	8/1071	32/8016	0.0549292	0.253948	0.212008	2475/55102/64223/11345/8678/57521/79065/64422	8		hsa04929	GnRH secretion	11/832	64/8016	0.0633756	0.291714	0.248205	3265/408/775/3709/7223/8912/5332/3708/5291/3781/3710	11			GO:0031099	regeneration	44/2379	198/18670	0.000141298	0.0127147	0.0108147	PRRX1/LGR6/PTEN/MDK/RTN4RL2/YAP1/THY1/LRP1/GLI1/CDK4/STK24/GAS6/PKM/RGMA/MAPK8IP3/SCARF1/RTN4RL1/SGCA/BCL2/PTPRS/MIR199A1/MAG/AXL/CAD/CFLAR/ATIC/CEBPB/HMOX1/TGFBR2/GPX1/PPAT/NREP/PPARD/EYS/IGF2R/GLI3/EGFR/ANGPT2/BIN3/NINJ1/NR4A3/KLF4/GSN/FPGS	44		GO:0021695	cerebellar cortex development	13/1885	47/18670	0.000570051	0.0507178	0.0459571	TRNP1/B4GALT2/ZNF365/LDB1/CEND1/MDK/FAIM2/PTPN11/HERC1/LHX1/COQ8B/GLI2/CDK5	13
hsa04215	Apoptosis - multiple species	8/1071	32/8016	0.0549292	0.253948	0.212008	842/5599/7132/8678/4804/596/581/598	8		hsa05225	Hepatocellular carcinoma	24/832	168/8016	0.0651972	0.29575	0.251638	2475/8289/7482/5728/23401/3265/4041/1019/3480/1728/7157/6603/8313/4087/4616/581/5335/3162/7477/7048/55193/5291/4233/6595	24			GO:0007221	positive regulation of transcription of Notch receptor target	9/2379	18/18670	0.000143399	0.0127147	0.0108147	HEYL/RBM15/PBX1/MAML2/STAT1/PLXND1/RBPJ/MAML3/WWC1	9		GO:1903307	positive regulation of regulated secretory pathway	14/1885	53/18670	0.000591451	0.0518591	0.0469912	LAMP1/RAB27A/CACNA1H/IL4R/STX4/ADORA2B/RAB3A/SPHK2/ITGB2/HYAL3/ZP3/CDK5/UNC13B/STXBP1	14
hsa04340	Hedgehog signaling pathway	11/1071	50/8016	0.0623682	0.284221	0.237281	894/2735/53944/23295/596/2736/1454/102800317/91653/2121/2737	11		hsa04380	Osteoclast differentiation	19/832	128/8016	0.0689334	0.302046	0.256996	1147/8061/6773/9020/9021/5609/3726/126014/2355/3554/3552/6772/140885/5600/6300/7048/5291/5533/3551	19			GO:0045787	positive regulation of cell cycle	75/2379	389/18670	0.000143692	0.0127147	0.0108147	ZBTB17/LSM10/PLK3/MUC1/PBX1/MDM4/TGFB2/HNRNPU/SLF2/PIDD1/FOSL1/LRP5/DRD2/USP2/CCND2/GLI1/CDK4/HMGA2/MDM2/PTPN11/APEX1/RAD51B/XRCC3/INO80/TFAP4/PAGR1/CNOT1/PRDM7/MYBBP1A/TP53/USP22/RAB11FIP4/RARA/BECN1/PRKCA/RPTOR/ARID3A/INSR/CALR/RAD23A/BAX/PRMT1/IL1A/PKP4/CDC25B/SRC/FAM83D/PTK6/APP/ADAMTS1/RHOA/HYAL1/EIF4G1/HES1/UBE2B/PDGFRB/CNOT8/NPM1/HSP90AB1/PHIP/CITED2/FBXO5/SMOC2/LFNG/EGFR/DBF4/KMT2E/CNOT4/…	75		GO:0031330	negative regulation of cellular catabolic process	44/1885	264/18670	0.000606603	0.0524278	0.0475066	DFFA/MTOR/THRAP3/YBX1/DHX9/ATP2B4/HNRNPU/PANO1/SORL1/YBX3/RNF41/ANXA2/HERC1/PARN/DERL2/TP53/SMCR8/STAT3/AXIN2/USP36/TIMP2/BCL2/CIRBP/SGTA/ZFP36/NBAS/ATRAID/HDAC4/CTSA/HMOX1/EIF4G1/TBC1D14/HNRNPD/TENT4A/CAMLG/LARP1/HSP90AB1/SYNCRIP/FOXK1/NAMPT/MET/CCAR2/PABPC1/RBM10	44
hsa04914	Progesterone-mediated oocyte maturation	19/1071	99/8016	0.0635344	0.285458	0.238313	5293/10459/5599/51434/64506/3480/115/5347/3835/109/994/5600/6300/2771/25847/132864/3326/6196/8379	19		hsa04152	AMPK signaling pathway	18/832	120/8016	0.0693185	0.302046	0.256996	2475/5209/23411/5526/81617/55012/3480/29904/6517/6720/92579/57521/3667/5291/23216/5528/2309/51422	18			GO:0071496	cellular response to external stimulus	67/2379	339/18670	0.000151224	0.0131927	0.0112213	MTOR/TNFRSF8/SLC9A1/RRAGC/WNT2B/MAPK8/SIRT1/BNIP3/AMBRA1/KCNK4/FOSL1/PDE2A/ITFG2/TNFRSF1A/VDR/HNRNPA1/SLC39A5/CYP27B1/MDM2/SSH1/PTPN11/P2RX4/STK24/GAS6/MAX/DCTPP1/RIPOR1/GABARAPL2/MAP1LC3B/CYBA/PIEZO1/MYBBP1A/CD68/TP53/ADORA2B/SREBF1/BECN1/MAP3K14/WNT9B/COL1A1/RPTOR/BAIAP2/DSC2/BCL2/TLE5/TNFSF14/ICAM1/MAG/AXL/TRPM4/HDAC4/HMOX1/SLC38A3/NPRL2/EIF4G1/SRD5A1/NIM1K/FNIP1/IRF1/SRF/GCLC/SESN1/EGFR/NAMPT…	67		GO:0034250	positive regulation of cellular amide metabolic process	29/1885	153/18670	0.000636196	0.0542111	0.0491225	MTOR/LIN28A/KHDRBS1/PLK3/NSUN4/DHX9/NAT10/YBX3/CDK4/UPF3A/SAMD4A/CTIF/CIRBP/MPV17L2/SPHK2/YTHDF1/EIF3D/EIF5A2/ZCCHC4/HNRNPD/PRR16/LARP1/NPM1/UQCC2/RMND1/GSAP/PABPC1/RXRA/DDX3X	29
hsa04668	TNF signaling pathway	21/1071	112/8016	0.0654573	0.290012	0.242115	5293/5599/1147/7132/7187/8717/9020/9021/5609/3383/3726/8837/182/83737/1051/3976/5600/6300/3659/7185/153090	21		hsa04137	Mitophagy - animal	11/832	65/8016	0.0694802	0.302046	0.256996	664/3265/55626/64786/3091/7157/79065/6714/7879/2309/285973	11			GO:0009314	response to radiation	84/2379	448/18670	0.000158864	0.0136667	0.0116244	NOC2L/PER3/UBE4B/MTOR/CASP9/B4GALT2/PLK3/GNAT2/INTS3/CHRNB2/H2AW/NET1/MAPK8/ERCC6/SIRT1/ADIRF/HRAS/DEAF1/CRY2/DDB1/BEST1/KAT5/PPP1CA/RAD9A/POLD3/YAP1/DRD2/USP2/NABP2/HMGA2/MDM2/CRY1/NFATC4/HIF1A/ZBTB1/INO80/NPTN/AEN/NDRG4/CYBA/CTNS/TP53/PER1/BCL2/CIRBP/MAP2K7/ICAM1/DNM2/JUNB/RGS9BP/ERCC1/BAX/REV1/NABP1/RHBDD1/PER2/BCL2L1/ACTR5/APP/BHLHE40/TREX1/GPX1/HYAL1/HYAL3/MME/IL12A/UVSSA/GRK4/HMGCR/UBE2B/NP…	84		GO:0043153	entrainment of circadian clock by photoperiod	8/1885	21/18670	0.000647852	0.0544375	0.0493277	PER3/CRY2/PPP1CA/CRY1/TP53/PER1/PER2/BHLHE40	8
hsa04935	Growth hormone synthesis, secretion and action	22/1071	119/8016	0.0686708	0.300082	0.250522	5293/2475/5599/3265/3709/115/9564/6777/6774/5578/9021/3726/109/6772/3667/5335/1399/5600/6300/3708/2771/3710	22		hsa00500	Starch and sucrose metabolism	7/832	36/8016	0.0733683	0.312511	0.2659	5837/92579/2821/3099/2632/2992/55276	7			GO:0000002	mitochondrial genome maintenance	12/2379	30/18670	0.000167108	0.0138814	0.0118071	SLC25A33/TWNK/DNAJA3/TP53/FLCN/TOP3A/POLG2/LONP1/MGME1/TYMP/SLC25A36/PPARGC1A	12		GO:0050770	regulation of axonogenesis	33/1885	183/18670	0.000706531	0.058555	0.0530586	DAB1/LPAR3/TRIM46/SEMA4A/PTEN/SHTN1/MARK2/CTTN/THY1/LRP1/RAB21/SPART/LINGO1/TRPV2/NGFR/ARHGDIA/ARHGAP35/YTHDF1/PLXNB2/PLXNB1/SEMA5A/WDR36/FSTL4/CDKL3/DBN1/SYNGAP1/SRF/SEMA3A/SEMA3D/CDK5/DPYSL2/SEMA4D/ABL1	33
hsa05014	Amyotrophic lateral sclerosis (ALS)	12/1071	57/8016	0.0705998	0.301205	0.25146	842/7132/7157/596/2906/581/598/5600/6300/2876/2880/5533	12		hsa04217	Necroptosis	23/832	162/8016	0.0738844	0.312511	0.2659	2495/5837/330/6773/6778/8717/5119/6774/57132/596/581/51652/100526767/3552/6772/6775/10039/85235/8330/3326/816/81858/9131	23			GO:0021696	cerebellar cortex morphogenesis	12/2379	30/18670	0.000167108	0.0138814	0.0118071	TRNP1/LDB1/CEND1/FAIM2/GLI1/PTPN11/HERC1/LHX1/COQ8B/GLI2/CDK5/WHRN	12		GO:0060541	respiratory system development	35/1885	198/18670	0.00072215	0.0588879	0.0533603	WNT2B/DLG5/WT1/PPP1CA/YAP1/MIR17HG/CTSH/CRISPLD2/SREBF1/THRA/RARA/TBX4/SMCHD1/GATA6/SMAD2/RAB3A/CIC/EPAS1/GLI2/IGFBP5/ID1/WNT7B/THRB/TGFBR2/HES1/RBPJ/MAN2A1/LOX/ADAMTS2/SRF/AIMP2/TNS3/PLOD3/FGFR1/NFIB	35
hsa04657	IL-17 signaling pathway	18/1071	94/8016	0.0708162	0.301205	0.25146	9641/5599/1147/8061/29110/7187/5597/8717/27189/6426/5596/1051/5600/6300/55540/3567/3326/10758	18		hsa05152	Tuberculosis	25/832	180/8016	0.0792152	0.330591	0.281283	163688/842/533/1263/7421/1594/23545/3916/527/8717/596/56848/581/3552/6772/3329/6714/1051/3689/5600/6300/7879/816/5533/64170	25			GO:0006986	response to unfolded protein	40/2379	176/18670	0.000168083	0.0138814	0.0118071	FBXO6/ZBTB17/EXTL2/LMNA/HSPA14/DNAJC4/SERPINH1/CTDSP2/HSPH1/JKAMP/SELENOS/BFAR/ATP6V0D1/DERL2/CALR/BAX/HSPD1/HSPE1/DNAJB2/RHBDD1/VAPB/ARFGAP1/STT3B/MANF/PDIA5/TMEM129/ADD1/SEC31A/HSPA4/CREBRF/STC2/CANX/SSR1/KLHDC3/HSP90AB1/HERPUD2/HSPB1/DNAJB9/DNAJB5/DAB2IP	40		GO:0030323	respiratory tube development	32/1885	176/18670	0.000730015	0.0588879	0.0533603	WNT2B/DLG5/PPP1CA/YAP1/MIR17HG/CTSH/CRISPLD2/SREBF1/THRA/TBX4/GATA6/SMAD2/RAB3A/CIC/EPAS1/GLI2/IGFBP5/ID1/WNT7B/THRB/TGFBR2/HES1/RBPJ/MAN2A1/LOX/ADAMTS2/SRF/AIMP2/TNS3/PLOD3/FGFR1/NFIB	32
hsa05170	Human immunodeficiency virus 1 infection	36/1071	212/8016	0.0743058	0.311889	0.260379	163688/5293/2475/842/5599/1147/3265/1642/7132/3709/29110/4776/8717/164/5578/5881/596/4772/2788/5609/811/581/598/5335/4773/1399/5600/6300/3708/2771/9730/3710/1174/5533/6921/8450	36		hsa05216	Thyroid cancer	7/832	37/8016	0.0827823	0.338334	0.287871	8030/3265/999/7157/4616/581/6256	7			GO:0042752	regulation of circadian rhythm	29/2379	114/18670	0.000170463	0.0138928	0.0118167	PER3/MTOR/RORC/CHRNB2/SUV39H2/MAPK8/DRD4/CRY2/DDB1/PPP1CA/DRD2/USP2/CRY1/ZFHX3/TP53/PER1/NR1D1/PHLPP1/PER2/CSNK1E/BHLHE40/NR1D2/SIAH2/PPARGC1A/HNRNPD/NOCT/CCAR2/KLF10/USP9X	29		GO:1903312	negative regulation of mRNA metabolic process	18/1885	79/18670	0.000739923	0.0589018	0.0533728	MTOR/THRAP3/YBX1/DHX9/HNRNPU/YBX3/RNF40/AXIN2/PTBP1/CIRBP/ZFP36/NBAS/HNRNPD/TENT4A/LARP1/SYNCRIP/PABPC1/RBM10	18
hsa04216	Ferroptosis	9/1071	40/8016	0.0773085	0.320278	0.267383	2495/6520/81631/7157/2879/5093/3162/2729/23516	9		hsa04971	Gastric acid secretion	12/832	75/8016	0.0843133	0.338334	0.287871	163688/6548/476/3709/109/5332/3772/3708/2771/3710/816/6522	12			GO:0051348	negative regulation of transferase activity	58/2379	285/18670	0.000183564	0.0147662	0.0125596	ERRFI1/MAD2L2/HNRNPU/SMYD3/SIRT1/PTEN/DUSP5/DUSP8/SMPD1/LRP5/THY1/SORL1/LATS2/MIR20A/MIR92A1/GMFB/SOCS4/WARS1/CHP1/NR2F2/IGF1R/TFAP4/PLK1/TP53/SMCR8/GGNBP2/TEN1/SOCS3/RPTOR/MIDN/GADD45B/MLLT1/ZFP36/SRC/PKIG/PTK6/ZGPAT/ADARB1/PIK3IP1/SH3BP5/NPRL2/PARP3/DUSP7/CAMK2N2/ZFYVE28/UCHL1/HMGCR/NPM1/RGS14/FBXO5/FGFR1OP/HSPB1/YWHAG/PRKAR2B/PRKAG2/PINX1/DAB2IP/ABL1	58		GO:0042594	response to starvation	34/1885	191/18670	0.000750969	0.0589303	0.0533987	MTOR/RRAGC/WNT2B/NUAK2/SIRT1/AMBRA1/ITFG2/HNRNPA1/SLC39A5/STK24/GAS6/MAX/RIPOR1/DHODH/MAP1LC3B/TP53/SREBF1/RPTOR/DSC2/BCL2/ZFP36/FOXA3/CAD/ADSL/SREBF2/SLC38A3/NPRL2/SRD5A1/NIM1K/FNIP1/LARP1/FOXO3/FOXK1/KLF10	34
hsa05213	Endometrial cancer	12/1071	58/8016	0.0787079	0.321895	0.268733	5293/842/5728/6934/3265/999/7157/4616/581/83439/4292/1956	12		hsa05214	Glioma	12/832	75/8016	0.0843133	0.338334	0.287871	163688/2475/5728/3265/1019/3480/7157/4616/581/5335/5291/816	12			GO:0031589	cell-substrate adhesion	69/2379	354/18670	0.000186644	0.0148214	0.0126067	PRKCZ/VAMP3/PDPN/HSPG2/SLC9A1/THBS3/DDR2/LAMC1/LAMC2/COL13A1/PLAU/MMRN2/PTEN/LDB1/PARVA/MDK/ARL2/RHOD/CTTN/THY1/CD63/ITGA7/LRP1/MIR92A1/GAS6/SMAD3/CDH13/FOXF1/CCR7/COL1A1/PECAM1/RAC3/TBCD/BCL2/MADCAM1/DNM2/CALR/AXL/NTN5/EMILIN1/LIMS1/JAG1/ID1/SRC/SDC4/ITGB2/CRKL/EMID1/TRIOBP/FBLN2/RHOA/COL8A1/ITGB5/ITGA1/RASA1/RREB1/CARMIL1/PPARD/SRF/SMOC2/TRIP6/SERPINE1/MKLN1/CDK5/ANGPT2/HAS2/NINJ1/ABL1/ADAMTS13	69		GO:0010975	regulation of neuron projection development	73/1885	499/18670	0.000759762	0.0589303	0.0533987	ACAP3/MTOR/DAB1/LPAR3/CHRNB2/TRIM46/SEMA4A/ZNF365/DLG5/PTEN/NEURL1/SHTN1/CAPRIN1/MDK/RTN4RL2/MARK2/PPP2R5B/CTTN/THY1/FKBP4/MIR200C/LRP1/RAB21/SPART/STK24/MAPK6/MYO9A/NPTN/LINGO1/RGMA/SYT17/EEF2K/NDRG4/FBXO31/RTN4RL1/TRPV2/NGFR/NME1/NME2/RNF157/ARHGDIA/ANKRD27/ARHGAP35/TLX2/OBSL1/RAB17/SNAP25/ID1/CBFA2T2/YTHDF1/PTK6/PLXNB2/PLXNB1/RAPGEF2/SEMA5A/WDR36/FSTL4/CDKL3/DPYSL3/DBN1/SYNGAP1/SRF/CAMK2B/SEMA…	73
hsa04380	Osteoclast differentiation	23/1071	128/8016	0.0825174	0.329181	0.274816	5293/7042/5599/1147/8061/7132/1535/9020/9021/4772/5609/3726/2355/3554/3552/6772/140885/4773/5600/6300/7048/3937/5533	23		hsa04728	Dopaminergic synapse	19/832	132/8016	0.087791	0.34783	0.295951	163688/5526/5499/408/775/3709/55012/2903/2774/2788/5332/5600/6300/3708/2771/3710/5528/816/5533	19			GO:0006023	aminoglycan biosynthetic process	29/2379	115/18670	0.000200602	0.0157282	0.0133779	AGRN/HSPG2/B4GALT2/EXTL2/BCAN/CHST3/B3GAT3/B4GAT1/CHST11/HEXA/CSPG4/ACAN/CHSY1/B3GNT9/HS3ST3A1/HS3ST3B1/HAS1/HS6ST1/SDC4/HYAL1/VCAN/PDGFRB/CHST12/GPC2/CSGALNACT1/EXT1/HAS2/ST3GAL1/B4GALT1	29		GO:0061013	regulation of mRNA catabolic process	35/1885	199/18670	0.000792995	0.0607294	0.0550289	MTOR/PUM1/THRAP3/YBX1/DHX9/HNRNPU/YBX3/PSMD9/UBC/APEX1/PSMB5/SAMD4A/ZFP36L1/PARN/CNOT1/PSMB3/AXIN2/CIRBP/ZFP36/EXOSC5/NBAS/PUM2/XPO1/PSMD14/EIF4G1/PSMD2/HNRNPD/TENT4A/LARP1/NPM1/SYNCRIP/HSPB1/PABPC1/EXOSC2/RBM10	35
hsa04392	Hippo signaling pathway - multiple species	7/1071	29/8016	0.0825533	0.329181	0.274816	10413/26524/122786/1454/102800317/11186/23286	7		hsa00052	Galactose metabolism	6/832	31/8016	0.095548	0.364714	0.310316	8704/92579/130589/3099/55276/2683	6			GO:0006024	glycosaminoglycan biosynthetic process	28/2379	110/18670	0.000216409	0.0165873	0.0141087	AGRN/HSPG2/B4GALT2/EXTL2/BCAN/CHST3/B3GAT3/B4GAT1/CHST11/HEXA/CSPG4/ACAN/CHSY1/HS3ST3A1/HS3ST3B1/HAS1/HS6ST1/SDC4/HYAL1/VCAN/PDGFRB/CHST12/GPC2/CSGALNACT1/EXT1/HAS2/ST3GAL1/B4GALT1	28		GO:0031669	cellular response to nutrient levels	40/1885	237/18670	0.000815935	0.0607424	0.0550407	MTOR/RRAGC/WNT2B/NUAK2/SIRT1/AMBRA1/ITFG2/VDR/HNRNPA1/SLC39A5/CYP27B1/SSH1/STK24/GAS6/MAX/RIPOR1/MAP1LC3B/CD68/TP53/SREBF1/PDK2/COL1A1/RPTOR/DSC2/BCL2/ICAM1/FOXA3/TRPM4/HMOX1/SREBF2/SLC38A3/NPRL2/EIF4G1/SRD5A1/NIM1K/FNIP1/SRF/NAMPT/KLF10/AIFM1	40
hsa04520	Adherens junction	14/1071	71/8016	0.0846063	0.333203	0.278173	81607/6934/4088/3480/999/10458/5881/3643/83439/6714/7048/387/1956/4233	14		hsa01523	Antifolate resistance	6/832	31/8016	0.095548	0.364714	0.310316	4524/1147/6472/239/471/3551	6			GO:0048675	axon extension	30/2379	121/18670	0.000216915	0.0165873	0.0141087	DRAXIN/TRIM46/SEMA4A/SLIT1/SEMA4G/CTTN/LRP1/RAB21/RNF6/DCLK1/SEMA6D/NTN1/TRPV2/PTPRS/DNM2/MAG/ALCAM/WDR36/CDKL3/SLIT3/DBN1/SRF/HSP90AB1/AUTS2/SEMA3A/CDK5/DPYSL2/SEMA4D/ABL1/USP9X	30		GO:0016049	cell growth	71/1885	484/18670	0.000825597	0.0607424	0.0550407	ATAD3A/PRKCZ/ENO1/MTOR/SLC9A1/LPAR3/NPR1/TRIM46/SEMA4A/NET1/SIRT1/SHTN1/WT1/RASGRP2/CCDC85B/CTTN/RERG/KMT2D/LRP1/CYP27B1/RAB21/SPART/MIR19A/MIR19B1/INO80/SYT17/BCAR1/OSGIN1/DERL2/MIR195/TP53/TRPV2/FLCN/H3-3B/RNF157/RPTOR/BCL2/PIN1/DACT3/SPHK2/SERTAD2/IGFBP5/N6AMT1/TGFBR2/HYAL1/CISH/EIF4G1/APBB2/IGFBP7/JADE1/SEMA5A/WDR36/FSTL4/CDKL3/DBN1/SRF/DNPH1/HSP90AB1/SEMA3A/SEMA3D/CDK5/CCAR2/BIN3/DPYSL2/SMAR…	71
hsa05215	Prostate cancer	18/1071	97/8016	0.090319	0.348846	0.291233	5293/2475/842/5328/5728/1147/6934/3265/4193/3480/7157/596/83439/7113/5159/3326/1956/5327	18		hsa03020	RNA polymerase	6/832	31/8016	0.095548	0.364714	0.310316	84265/5441/55718/5434/5438/5437	6			GO:0010977	negative regulation of neuron projection development	36/2379	155/18670	0.000221663	0.0167437	0.0142416	DRAXIN/TRIM46/SEMA4A/PTEN/SEMA4G/RTN4RL2/THY1/FKBP4/LRP1/MDM2/RNF6/SPART/NFATC4/SEMA6D/LINGO1/RGMA/STX1B/RTN4RL1/NTN1/NGFR/ARHGDIA/PTPRS/MAG/TLX2/ID1/CBFA2T2/RHOA/PTPRG/GAK/FSTL4/CDKL3/DPYSL3/SYNGAP1/SEMA3A/CDK5/SEMA4D	36		GO:0043967	histone H4 acetylation	16/1885	67/18670	0.000833325	0.0607424	0.0550407	MUC1/SIRT1/KAT5/ARRB1/KMT2A/EP400/KAT8/PER1/USP22/MSL1/KAT7/MSL2/JADE1/JADE2/WDR5/HCFC1	16
hsa00534	Glycosaminoglycan biosynthesis - heparan sulfate / heparin	6/1071	24/8016	0.0907655	0.348846	0.291233	2135/26229/9955/9953/9394/2131	6		hsa00513	Various types of N-glycan biosynthesis	7/832	39/8016	0.103583	0.384376	0.327046	8704/2530/3073/10195/4124/2683/79868	7			GO:0051402	neuron apoptotic process	50/2379	239/18670	0.000250114	0.0186651	0.015876	DRAXIN/CASP9/NES/TGFB2/PITX3/BNIP3/ADAM8/HRAS/AMBRA1/MDK/MAP3K11/CLCF1/GAPDH/FAIM2/LRP1/AGAP2/NFATC4/HIF1A/MAX/NQO1/TP53/NGFR/BCL2/PIN1/MAG/AXL/BAX/HDAC4/BCL2L1/CEBPB/APP/ADARB1/HMOX1/RHOA/PPARGC1A/ITGA1/RASA1/SNCB/NQO2/SYNGAP1/HSP90AB1/TNFRSF21/GCLC/CDK5/CNTFR/SIGMAR1/NR4A3/STXBP1/AIFM1/MECP2	50		GO:0046365	monosaccharide catabolic process	16/1885	67/18670	0.000833325	0.0607424	0.0550407	ENO1/LRP5/GAPDH/FUT8/PKM/TP53/DCXR/GPI/DHDH/KHK/RBKS/GALM/HK2/XYLB/PGM2/FOXK1	16
hsa04012	ErbB signaling pathway	16/1071	85/8016	0.0959017	0.364198	0.304049	5293/2475/5599/3265/145957/6777/5578/5609/6714/5335/1399/815/816/1956/3084/25	16		hsa04064	NF-kappa B signaling pathway	15/832	102/8016	0.104109	0.384376	0.327046	5328/1147/55367/330/7329/27040/8717/9020/7706/596/4616/3383/3554/5335/3551	15			GO:0035303	regulation of dephosphorylation	45/2379	209/18670	0.000255388	0.018751	0.015949	CAMTA1/MTOR/SPOCD1/SMG5/TGFB2/SMPD1/SWAP70/CRY2/B3GAT3/PPP1R14B/DLG2/SYTL2/DRD2/SPPL3/RIMBP2/FARP1/PPP2R3C/PPP4R4/CHP1/SMAD3/WDR81/SMG6/PPP1R27/PPP4R1/PTBP1/PIN1/ELL/PPP1R37/SRC/RRP1B/ELFN2/GNAI2/ITGA1/PPARGC1B/PDGFRB/PHACTR1/PPP1R11/PPP2R5D/HSP90AB1/ELFN1/PPP1R3B/SH2D4A/CDCA2/SEMA4D/MTMR1	45		GO:0007409	axonogenesis	69/1885	468/18670	0.000846021	0.0609336	0.055214	STMN1/DAB1/NEXN/LPAR3/S100A6/CHRNB2/TRIM46/SEMA4A/IGSF9/LGR6/UNC5B/PTEN/SHTN1/MARK2/CTTN/TSKU/THY1/LRP1/RAB21/PTPN11/SPART/ATL1/NPTN/LINGO1/TRPV2/LHX1/NGFR/ARHGDIA/BCL2/BSG/MAP1S/RAB3A/SPTBN4/NUMBL/ARHGAP35/SPTBN1/GLI2/SRC/PLCG1/YTHDF1/PLXNB2/PLXNB1/RPL24/PIK3CB/APBB2/SEMA5A/TRIO/WDR36/FSTL4/CDKL3/GFRA3/DBN1/FLOT1/SYNGAP1/SRF/HSP90AB1/HOXA2/SEMA3A/SEMA3D/EPHB4/CDK5/DPYSL2/ADGRB1/NFIB/SEMA4D/NR4A3…	69
hsa01522	Endocrine resistance	18/1071	98/8016	0.0975184	0.365981	0.305537	5293/2475/5599/3265/1019/4193/3480/115/4313/7157/596/581/109/182/6714/5600/6300/1956	18		hsa04213	Longevity regulating pathway - multiple species	10/832	62/8016	0.104383	0.384376	0.327046	2475/23411/3265/3480/57521/109/3667/5291/2309/51422	10			GO:0010769	regulation of cell morphogenesis involved in differentiation	60/2379	301/18670	0.000257319	0.018751	0.015949	DRAXIN/PDPN/LPAR3/CHRNB2/TRIM46/SEMA4A/PTEN/SEMA4G/MDK/CTTN/THY1/LRP1/RAB21/RNF6/SPART/NFATC4/SEMA6D/PARP6/LINGO1/EEF2K/FBXO31/NTN1/TRPV2/RND2/NGFR/BAIAP2/ARHGDIA/RAC3/PTPRS/DNM2/CALR/ANKRD27/MAG/TLX2/LIMS1/HECW2/ID1/YTHDF1/CRKL/TRIOBP/PLXNB1/RHOA/PLXND1/PDLIM5/WDR36/FSTL4/CDKL3/DBN1/RREB1/CARMIL1/SYNGAP1/SRF/POU3F2/CAMK2B/SEMA3A/CDK5/DPYSL2/HAS2/SEMA4D/ABL1	60		GO:0098781	ncRNA transcription	22/1885	107/18670	0.000908037	0.0642516	0.0582205	INTS11/MTOR/INTS3/POLR2L/ZNF143/NABP2/GTF3A/GTF2A1/BRF1/TP53/POLR2E/POLR2I/GTF3C2/NABP1/NCL/GTF2E1/POLR2H/NCBP2/PHAX/INTS1/SRRT/NCBP1	22
hsa00531	Glycosaminoglycan degradation	5/1071	19/8016	0.0989349	0.366979	0.306371	60495/3073/2588/3373/8372	5		hsa04919	Thyroid hormone signaling pathway	17/832	119/8016	0.107632	0.391729	0.333302	2475/842/6548/476/3265/23389/3091/7157/7067/6772/5332/6714/5335/7068/5291/8841/6256	17			GO:2000637	positive regulation of gene silencing by miRNA	10/2379	23/18670	0.000260804	0.018784	0.015977	LIN28A/DHX9/TP53/STAT3/DDX5/ZFP36/PUM2/EIF4G1/EGFR/AGO2	10		GO:0046058	cAMP metabolic process	8/1885	22/18670	0.000928576	0.0642516	0.0582205	PDE4B/PDE8A/PDE4A/PDE4C/ADCY3/PDE4D/PDE7B/PDE7A	8
hsa04912	GnRH signaling pathway	17/1071	93/8016	0.10871	0.392971	0.32807	163688/5599/3265/3709/115/4313/5578/5609/109/6714/5600/6300/3708/815/3710/816/1956	17		hsa04120	Ubiquitin mediated proteolysis	19/832	136/8016	0.109721	0.394744	0.335868	55585/9886/330/8925/55070/7329/11060/7326/9021/140739/7332/25847/29945/8916/7320/51366/54926/7317/8450	19			GO:0006401	RNA catabolic process	75/2379	397/18670	0.000275017	0.0192211	0.0163488	PLEKHN1/RPL22/MTOR/MRTO4/LIN28A/YBX1/RPS8/SMG5/DHX9/PKP1/HNRNPU/RNH1/RPLP2/RNASEH2C/DCPS/YBX3/RPL6/PSMD9/UBC/DIS3/UPF3A/APEX1/PSMB5/SAMD4A/ZFP36L1/DIS3L/ISG20/RPS2/PARN/CNOT1/SMG6/ALKBH5/PSMB3/PSME3/RPL27/DDX5/PRKCA/CTIF/CIRBP/TRIR/RNASEH2A/ZFP36/PSMC4/EXOSC5/RPS5/NBAS/PUM2/XPO1/PSMD14/XRN2/MLH1/RPSA/RPL24/EIF4G1/PSMD2/NCBP2/RPL35A/HNRNPD/NOCT/NAF1/TENT4A/PELO/LARP1/CNOT8/NPM1/SYNCRIP/HSPB1/SND1/…	75		GO:0032606	type I interferon production	25/1885	128/18670	0.000931399	0.0642516	0.0582205	POLR3GL/DHX9/CHUK/POLR2L/STAT6/PTPN11/POLR3E/NLRC5/DHX33/TRIM25/RNF125/POLR2E/PIN1/STAT1/HSPD1/LRRFIP1/TRAF3IP1/SIRPA/TREX1/POLR2H/HMGB2/G3BP1/FLOT1/TRIM56/DDX3X	25
hsa03020	RNA polymerase	7/1071	31/8016	0.110285	0.392971	0.32807	84265/5441/55718/5434/5438/25885/30834	7		hsa04390	Hippo signaling pathway	21/832	154/8016	0.116422	0.414092	0.35233	5590/7482/23418/5499/1740/10413/894/26524/999/8313/3993/4087/2736/3397/3689/7477/7048/11186/23286/5054/286204	21			GO:0010506	regulation of autophagy	64/2379	327/18670	0.000278298	0.0192211	0.0163488	MTOR/RRAGC/ATP6V0B/PLK3/MAPK8/SIRT1/VPS26A/TRIM8/BNIP3/AMBRA1/KAT5/CTTN/UVRAG/GAPDH/RNF41/TBK1/DRAM1/CAMKK2/ATP6V0A2/HIF1A/HERC1/MLST8/ATP6V0C/MEFV/ATP6V0D1/TP53/FLCN/SREBF1/SMCR8/STAT3/ATP6V0A1/BECN1/TRIM65/USP36/RPTOR/BCL2/MIR199A1/HK2/SNX5/CTSA/HMOX1/ITPR1/NPRL2/EIF4G1/TBC1D14/UCHL1/SCOC/LARP1/EEF1A1/SESN1/EPM2A/FOXK1/HSPB1/LAMTOR4/NAMPT/MET/CDK5/PRKAG2/BNIP3L/ATP6V1H/ATP6V1C1/XPA/ABL1/GPSM1	64		GO:0051348	negative regulation of transferase activity	46/1885	285/18670	0.000934568	0.0642516	0.0582205	HNRNPU/SMYD3/SIRT1/PTEN/CDKN1C/LRP5/THY1/SORL1/PTPN6/DUSP6/LATS2/MIR20A/MIR92A1/SOCS4/WARS1/NR2F2/IGF1R/TFAP4/PLK1/TP53/SMCR8/GGNBP2/DUSP14/HEXIM2/SOCS3/RPTOR/MIDN/GADD45B/MLLT1/ZFP36/SRC/PTK6/ZGPAT/PIK3IP1/SH3BP5/NPRL2/PARP3/DUSP7/CAMK2N2/ZFYVE28/NPM1/FBXO5/HSPB1/PRKAR2B/PRKAG2/ABL1	46
hsa05216	Thyroid cancer	8/1071	37/8016	0.11161	0.392971	0.32807	8030/6934/3265/999/7157/4616/581/83439	8		hsa04660	T cell receptor signaling pathway	15/832	104/8016	0.117791	0.414255	0.352469	1147/3265/5777/1019/27040/9020/5609/5335/5600/6300/5291/3567/4794/5533/3551	15			GO:0048588	developmental cell growth	49/2379	234/18670	0.000280211	0.0192211	0.0163488	PRKCZ/MTOR/DRAXIN/LPAR3/TRIM46/SEMA4A/SLIT1/SEMA4G/CTTN/KMT2D/RARG/LRP1/RAB21/RNF6/DCLK1/SPART/MIR19A/MIR19B1/SEMA6D/SYT17/MIR195/NTN1/TRPV2/RND2/RNF157/PTPRS/PIN1/DNM2/MIR199A1/UNC13A/MAG/APP/TGFBR2/ALCAM/PDLIM5/WDR36/FSTL4/CDKL3/SLIT3/DBN1/SRF/HSP90AB1/AUTS2/SEMA3A/CDK5/DPYSL2/SEMA4D/ABL1/USP9X	49		GO:0061430	bone trabecula morphogenesis	6/1885	13/18670	0.000963301	0.0647553	0.0586769	THBS3/COL1A1/CHAD/SBNO2/PLXNB1/SEMA4D	6
hsa04141	Protein processing in endoplasmic reticulum	28/1071	166/8016	0.112074	0.392971	0.32807	10277/26270/5599/56681/23193/10961/10808/55829/7326/51009/5034/596/5609/811/5886/581/3300/80343/201595/22872/7323/9871/10802/821/6745/3326/9601/5887	28		hsa03410	Base excision repair	6/832	33/8016	0.120878	0.415768	0.353756	10714/5426/328/10039/5425/5423	6			GO:0090305	nucleic acid phosphodiester bond hydrolysis	60/2379	302/18670	0.000282007	0.0192211	0.0163488	DFFA/TATDN3/GTF2H1/CSTF3/DDB1/RAD9A/POLD3/REXO2/DCPS/UBC/POLE/DIS3/APEX1/PRORP/DIS3L/RPP25/AEN/ISG20/EME2/PARN/USB1/CNOT1/SMG6/RNASEK/PLD6/TSEN54/CIDEA/TRIR/RNASEH2A/POLR2I/ZFP36/EXOSC5/ERCC1/BAX/MGME1/XRN2/YBEY/TREX1/NCBP2/NOP14/NOCT/HMGB2/PELO/RAD50/G3BP1/CNOT8/ZNRD1/RRP36/PMS2/POLD2/SND1/AGO2/CPSF1/RMRP/XPA/ENDOG/EXOSC2/REXO4/CUL4B/AIFM1	60		GO:0070914	UV-damage excision repair	6/1885	13/18670	0.000963301	0.0647553	0.0586769	SIRT1/POLD3/INO80/ERCC1/TREX1/CUL4B	6
hsa04020	Calcium signaling pathway	32/1071	193/8016	0.112481	0.392971	0.32807	163688/3707/10105/3709/5025/22953/623/624/8912/115/5261/5023/136/5578/2774/80271/6543/2906/56848/3270/109/5335/4923/3708/4638/5159/815/3710/816/1956/5533/444	32		hsa04130	SNARE interactions in vesicular transport	6/832	33/8016	0.120878	0.415768	0.353756	9341/2054/6810/6844/9482/53407	6			GO:0051054	positive regulation of DNA metabolic process	48/2379	228/18670	0.000282389	0.0192211	0.0163488	MAD2L2/DHX9/ERCC6/SIRT1/SHLD2/MMS19/SLF2/HRAS/APBB1/WT1/CLCF1/HNRNPA1/NABP2/STAT6/GLI1/UBE2N/INO80/PARN/PRDM7/WRAP53/CTC1/CBX8/MAP2K7/ERCC1/BAX/NPAS2/GLI2/SRC/RTEL1/HDAC10/MLH1/PARP3/GNL3/PPARGC1A/HNRNPD/NAF1/RAD50/UBE2B/PDGFRB/UIMC1/HSP90AB1/SMOC2/EGFR/DBF4/KLF4/ENDOG/USP9X/MECP2	48		GO:0006914	autophagy	72/1885	496/18670	0.00101995	0.067073	0.0607771	MTOR/RRAGC/ATP6V0B/PLK3/FNBP1L/LIX1L/SIRT1/VPS26A/TRIM8/BNIP3/SBF2/AMBRA1/VPS37C/MARK2/ATG2A/KAT5/TPCN2/CTTN/GAPDH/RNF41/VPS33A/ATP6V0A2/HIF1A/HERC1/MLST8/ATP6V0C/MEFV/KAT8/MAP1LC3B/EMC6/TP53/FLCN/SREBF1/SMCR8/STAT3/ERN1/TRIM65/USP36/RPTOR/BCL2/MVB12A/MAP1S/HK2/CHMP3/ATG9A/SRC/CTSA/HMOX1/SREBF2/HDAC10/ITPR1/NPRL2/ATG3/RAB7A/PIK3CB/EIF4G1/TBC1D14/SCOC/IRGM/LARP1/RAB24/FOXO3/EPM2A/FOXK1/HSPB1/NAMPT…	72
hsa00010	Glycolysis / Gluconeogenesis	13/1071	68/8016	0.113706	0.392971	0.32807	2023/5214/3939/221/2597/3945/5315/92579/2821/130589/3099/55276/501	13		hsa05218	Melanoma	11/832	72/8016	0.122504	0.416779	0.354616	5728/3265/1019/3480/999/7157/4616/581/5291/4233/2260	11			GO:0048661	positive regulation of smooth muscle cell proliferation	26/2379	101/18670	0.000295473	0.019893	0.0169204	MTOR/MEF2D/P2RY6/FOXJ2/MDM2/MIR17/MIR20A/MMP2/CDH13/CYBA/SERPINF2/ALOX12/STAT1/IGFBP5/HDAC4/ADAMTS1/HMOX1/TGFBR2/GNAI2/PPARGC1A/HMGCR/PDGFRB/NQO2/EGFR/NAMPT/NR4A3	26		GO:0061919	process utilizing autophagic mechanism	72/1885	496/18670	0.00101995	0.067073	0.0607771	MTOR/RRAGC/ATP6V0B/PLK3/FNBP1L/LIX1L/SIRT1/VPS26A/TRIM8/BNIP3/SBF2/AMBRA1/VPS37C/MARK2/ATG2A/KAT5/TPCN2/CTTN/GAPDH/RNF41/VPS33A/ATP6V0A2/HIF1A/HERC1/MLST8/ATP6V0C/MEFV/KAT8/MAP1LC3B/EMC6/TP53/FLCN/SREBF1/SMCR8/STAT3/ERN1/TRIM65/USP36/RPTOR/BCL2/MVB12A/MAP1S/HK2/CHMP3/ATG9A/SRC/CTSA/HMOX1/SREBF2/HDAC10/ITPR1/NPRL2/ATG3/RAB7A/PIK3CB/EIF4G1/TBC1D14/SCOC/IRGM/LARP1/RAB24/FOXO3/EPM2A/FOXK1/HSPB1/NAMPT…	72
hsa05206	MicroRNAs in cancer	49/1071	310/8016	0.11541	0.392971	0.32807	5293/2475/3925/4194/7042/23411/5328/5728/3265/894/27165/406891/8091/4193/6541/406952/406953/406979/406980/406982/407048/407044/7329/574455/406971/7157/494335/6774/10014/406902/5578/57521/596/406976/2744/3667/9759/994/5335/1399/7078/3162/387/11186/5159/1956/4233/406881/25	49		hsa03008	Ribosome biogenesis in eukaryotes	15/832	105/8016	0.125012	0.418634	0.356194	55226/25996/10436/54913/79631/10607/51096/7514/10528/22803/29107/26354/134430/23195/6023	15			GO:0002931	response to ischemia	16/2379	50/18670	0.000315479	0.0208008	0.0176925	CASP9/PPIF/PANX1/FAIM2/P2RX4/P2RX2/EEF2K/MIR195/TP53/BCL2/HK2/PER2/PPARGC1A/UCHL1/CAMK2A/AIFM1	16		GO:0048167	regulation of synaptic plasticity	33/1885	187/18670	0.00103829	0.0671623	0.060858	PRKCZ/PTEN/NEURL1/HRAS/RIN1/SYT12/SSH1/NPTN/RASGRF1/GRIN2A/PRRT2/STX4/VAMP2/RARA/RAB3A/SLC8A2/PPFIA3/SNAP25/YTHDF1/HRH1/SORCS2/RAPGEF2/DBN1/SYNGAP1/ITPR3/SRF/CAMK2B/CDK5/ADGRB1/UNC13B/STXBP1/ABL1/MECP2	33
hsa04152	AMPK signaling pathway	21/1071	120/8016	0.115797	0.392971	0.32807	5293/2475/5214/5209/23411/10645/81617/55012/3480/29904/6517/6720/92579/57521/3643/3667/10891/23216/3156/5528/51422	21		hsa05219	Bladder cancer	7/832	41/8016	0.126936	0.418634	0.356194	3265/1019/999/7157/6714/1890/11186	7			GO:0048167	regulation of synaptic plasticity	41/2379	187/18670	0.000315672	0.0208008	0.0176925	PRKCZ/PTEN/NEURL1/HRAS/SCT/RIN1/SYT12/DRD2/SSH1/NFATC4/NPTN/RASGRF1/PRRT2/STX4/VAMP2/RARA/BAIAP2/UNC13A/RAB3A/SLC8A2/GRIN2D/PPFIA3/SHANK1/SNAP25/YTHDF1/APP/MME/SORCS2/CAMK2A/RGS14/DBN1/SYNGAP1/ITPR3/SRF/CAMK2B/YWHAG/CDK5/ADGRB1/STXBP1/ABL1/MECP2	41		GO:1902806	regulation of cell cycle G1/S phase transition	35/1885	202/18670	0.00104351	0.0671623	0.060858	PLK3/MUC1/ATP2B4/GJC2/PTEN/PIDD1/CCND2/PHB2/PTPN6/CDK4/CTDSP2/APEX1/INO80/PAGR1/CNOT1/FBXO31/TP53/CCL2/MIR10A/RPTOR/BCL2/ARID3A/BAX/PRMT1/FAM83D/HYAL1/EIF4G1/JADE1/CDC25C/KMT2E/CNOT4/KLF4/DDX3X/CUL4B/FHL1	35
hsa00670	One carbon pool by folate	5/1071	20/8016	0.118119	0.39663	0.331125	4524/6472/471/10841/25902	5		hsa04713	Circadian entrainment	14/832	97/8016	0.127061	0.418634	0.356194	163688/8863/775/8912/2903/5187/2788/109/8864/5332/3708/2771/3710/816	14			GO:0043467	regulation of generation of precursor metabolites and energy	36/2379	158/18670	0.000329336	0.0214727	0.018264	PRDM16/SLC25A33/MTOR/PFKFB3/PPIF/BNIP3/CAVIN3/PPP1CA/GPD1/SHMT2/NUP107/HIF1A/SELENOS/PHKG2/TP53/FLCN/STAT3/INSR/NOP53/SPHK2/KHK/IRS1/HDAC4/APP/NUP50/EPM2AIP1/TREX1/RHOA/PPARGC1A/PRELID1/NUP153/UQCC2/PRKAG2/PPP1R3B/NUP188/SLC2A6	36		GO:0032868	response to insulin	44/1885	272/18670	0.00113751	0.0719845	0.0652275	PRKCZ/MTOR/SLC9A1/ATP6V0B/SIRT1/PTEN/ESRRA/SORL1/CDK4/CRY1/PTPN11/ATP6V0A2/MAX/ZFP36L1/PKM/CPEB1/IGF1R/ATP6V0C/EEF2K/BCAR1/SLC2A4/VAMP2/SREBF1/HDAC5/PDK2/SOCS3/ICAM1/SLC27A1/KHK/CAD/STAT1/IRS1/CAPN10/SRC/EPM2AIP1/GNAI2/CISH/KLF15/CPEB2/PPAT/SRD5A1/GCLC/FOXO3/SLC2A8	44
hsa04971	Gastric acid secretion	14/1071	75/8016	0.120064	0.398963	0.333073	163688/6548/3709/115/5578/109/3772/3708/2771/4638/815/3710/816/6522	14		hsa04927	Cortisol synthesis and secretion	10/832	65/8016	0.13206	0.430569	0.36635	5087/775/3709/5151/8912/109/5332/3708/57552/3710	10			GO:0014823	response to activity	19/2379	65/18670	0.00033644	0.0215274	0.0183105	PERM1/MTOR/PTEN/CRY2/TNS2/CRY1/HIF1A/CYBA/KDM6B/HDAC5/METRNL/MTFP1/ADSL/PPARGC1A/SRD5A1/PPARD/GCLC/ANGPT2/SLC25A25	19		GO:0030522	intracellular receptor signaling pathway	45/1885	280/18670	0.00115379	0.0719845	0.0652275	DHRS3/ARID1A/PUM1/RORC/SIRT1/CRY2/ESRRA/KAT5/YAP1/BIRC3/FKBP4/PHB2/VDR/KMT2D/CALCOCO1/CYP27B1/CRY1/NCOR2/UBC/NR2F2/PAGR1/CNOT1/ALOXE3/PER1/SREBF1/THRA/NR1D1/RARA/STAT3/DDX5/WBP2/SEC14L1/RNF125/PUM2/SRC/NR1D2/THRB/NR1I2/UFSP2/OTULIN/IRGM/UBR5/NR4A3/NR6A1/RXRA	45
hsa05144	Malaria	10/1071	50/8016	0.122334	0.402314	0.33587	7059/7042/4035/5175/3383/2995/3689/3592/7058/4233	10		hsa04261	Adrenergic signaling in cardiomyocytes	20/832	149/8016	0.137905	0.444993	0.378622	163688/6548/476/493/5526/5499/775/55012/4635/596/6543/59283/7137/109/5332/5600/6300/2771/5528/816	20			GO:0014909	smooth muscle cell migration	24/2379	91/18670	0.000337125	0.0215274	0.0183105	PLAU/PARVA/MDK/P2RY6/SORL1/LRP1/MDM2/SSH1/MIR20A/APEX1/SEMA6D/NDRG4/BCL2/IGFBP5/HDAC4/SRC/ADAMTS1/PPARGC1A/PDGFRB/PPARD/SERPINE1/PLAT/HAS2/NR4A3	24		GO:0019318	hexose metabolic process	41/1885	249/18670	0.00116251	0.0719845	0.0652275	ENO1/H6PD/MTOR/RORC/PFKFB3/SIRT1/PC/PPP1CA/LRP5/DGAT2/GAPDH/GPD1/CRY1/FUT8/PKM/PGP/PHKG2/TP53/NR1D1/G6PC3/PDK2/DCXR/MIDN/GPI/KHK/GALM/PPP4R3B/HK2/PDK1/IRS1/PER2/SRC/EPM2AIP1/MAEA/PGM2/MAN2A1/GNMT/FOXK1/SLC25A13/B4GALT1/WDR5	41
hsa00603	Glycosphingolipid biosynthesis - globo and isoglobo series	4/1071	15/8016	0.129743	0.416531	0.347739	3073/4668/6482/26301	4		hsa04978	Mineral absorption	9/832	58/8016	0.142497	0.455117	0.387236	476/493/7779/2495/7421/6543/3162/1181/142680	9			GO:0021575	hindbrain morphogenesis	14/2379	41/18670	0.00034863	0.0215986	0.0183711	TRNP1/LDB1/CEND1/FAIM2/GLI1/PTPN11/HERC1/LHX1/COQ8B/GLI2/HES1/CDK5/WHRN/ABL1	14		GO:0034404	nucleobase-containing small molecule biosynthetic process	38/1885	226/18670	0.00116603	0.0719845	0.0652275	ACOT7/ENO1/CTPS1/PDE4B/PFKFB3/ENO4/LDHA/PDE2A/GAPDH/GPD1/PNP/HIF1A/PKM/PDE8A/NME4/DCTPP1/DHODH/TP53/STAT3/NME1/NME2/PDE4A/PDE4C/GPI/CAD/HK2/HDAC4/DTYMK/UCKL1/TYMP/TREX1/PDE4D/NUP153/DNPH1/PDE7B/FOXK1/PRKAG2/PDE7A	38
hsa04064	NF-kappa B signaling pathway	18/1071	102/8016	0.12984	0.416531	0.347739	5328/1147/55367/7132/7187/7329/27040/8717/9020/596/4616/8740/3383/3554/8837/598/5335/7185	18		hsa01230	Biosynthesis of amino acids	11/832	75/8016	0.150651	0.476301	0.40526	2023/387712/5091/2597/586/6472/5053/113675/5315/22934/3420	11			GO:1902893	regulation of pri-miRNA transcription by RNA polymerase II	14/2379	41/18670	0.00034863	0.0215986	0.0183711	TGFB2/WT1/NFATC4/HIF1A/SMAD3/TP53/SREBF1/STAT3/NGFR/ATOH8/HDAC4/GNL3/PPARD/SRF	14		GO:0034470	ncRNA processing	58/1885	384/18670	0.00118815	0.0726089	0.0657933	INTS11/PUSL1/LIN28A/RPS8/NSUN4/INTS3/TRDMT1/SIRT1/NAT10/TRMT112/EMG1/BCDIN3D/RNF113B/OSGEP/PRORP/RPP25/ISG20/RPS2/TBL3/RSL1D1/PARN/USB1/MRM3/SENP3/RPL27/UTP18/TSEN54/USP36/SMAD2/ADAT3/DUS3L/EXOSC5/DDX18/METTL8/NOP56/XRN2/RRP1B/PES1/RRP9/RPL35A/NOP14/ZCCHC4/NSUN2/TENT4A/WDR36/SRFBP1/RRP36/MDN1/RPF2/TFB1M/INTS1/SRRT/PUS7/RMRP/NOL8/TRMO/EXOSC2/REXO4	58
hsa04211	Longevity regulating pathway	16/1071	89/8016	0.130574	0.416531	0.347739	5293/2475/23411/3265/10645/3480/115/7157/57521/3643/581/109/3667/10891/27244/51422	16		hsa05220	Chronic myeloid leukemia	11/832	76/8016	0.160717	0.503043	0.428014	1147/3265/1019/5781/7157/4616/581/7048/5291/3551/25	11			GO:0021549	cerebellum development	26/2379	102/18670	0.000349203	0.0215986	0.0183711	RERE/TRNP1/B4GALT2/LDB1/CEND1/MDK/ARCN1/FAIM2/GLI1/PTPN11/HERC1/TP53/LHX1/PTPRS/COQ8B/GLI2/ATIC/ATRN/CRKL/SCN5A/PPARGC1A/HNRNPD/CDK5/WHRN/ABL1/MECP2	26		GO:0030902	hindbrain development	28/1885	152/18670	0.00123489	0.0741124	0.0671557	TRNP1/B4GALT2/DAB1/ZNF365/LDB1/CEND1/MDK/FAIM2/PTPN11/CKB/HERC1/TP53/LHX1/HOXB3/BCL2/COQ8B/GLI2/ATIC/PSMG1/HES1/HNRNPD/AHI1/HOXA2/CDK5/NFIB/ABL1/MECP2/FLNA	28
hsa04622	RIG-I-like receptor signaling pathway	13/1071	70/8016	0.13464	0.425248	0.355017	9641/5599/1147/29110/7187/8717/9755/54941/5300/5600/6300/3592/1654	13		hsa04912	GnRH signaling pathway	13/832	93/8016	0.163904	0.505751	0.430318	163688/3265/775/3709/5609/109/5332/6714/5600/6300/3708/3710/816	13			GO:0009166	nucleotide catabolic process	40/2379	182/18670	0.000352189	0.0215986	0.0183711	ACOT7/ENO1/PDE4B/PFKP/PFKFB3/AMPD3/LDHA/PDE2A/GAPDH/GPD1/NUP107/UNG/PNP/HIF1A/PKM/PDE8A/DCTPP1/TP53/STAT3/NT5C/INSR/PDE4A/PDE4C/GPI/HK2/HDAC4/APP/NUP50/TREX1/GPX1/PPARGC1A/PDE4D/NUP153/DNPH1/FOXK1/OGDH/PRKAG2/PDE7A/NUP188/SLC2A6	40		GO:0006094	gluconeogenesis	19/1885	89/18670	0.00123789	0.0741124	0.0671557	ENO1/SIRT1/PC/DGAT2/GAPDH/GPD1/CRY1/PGP/NR1D1/G6PC3/PDK2/GPI/PPP4R3B/PER2/MAEA/GNMT/FOXK1/SLC25A13/WDR5	19
hsa04120	Ubiquitin mediated proteolysis	23/1071	136/8016	0.136495	0.426881	0.35638	10277/55585/1642/4193/7334/51434/8925/7329/23295/11060/7326/9021/140739/83737/7332/25847/8916/7323/7320/6921/51366/54926/8450	23		hsa03013	RNA transport	23/832	179/8016	0.164814	0.505751	0.430318	26870/10250/8661/1975/65110/54913/7329/1973/6613/79760/8890/7514/29107/80336/8664/1981/22916/10460/51808/9972/26986/4686/54960	23			GO:0010771	negative regulation of cell morphogenesis involved in differentiation	25/2379	97/18670	0.000375387	0.0225743	0.019201	DRAXIN/TRIM46/SEMA4A/PTEN/SEMA4G/THY1/RNF6/SPART/NFATC4/SEMA6D/LINGO1/NTN1/NGFR/ARHGDIA/PTPRS/MAG/TLX2/ID1/RHOA/FSTL4/CDKL3/SYNGAP1/SEMA3A/CDK5/SEMA4D	25		GO:0050775	positive regulation of dendrite morphogenesis	11/1885	39/18670	0.0012495	0.0741124	0.0671557	CAPRIN1/RAB21/EEF2K/FBXO31/ANKRD27/OBSL1/CDKL3/DBN1/CAMK2B/CUX1/ARMCX5-GPRASP2	11
hsa05163	Human cytomegalovirus infection	36/1071	225/8016	0.140486	0.432379	0.36097	163688/5293/2475/842/1147/3265/7132/3709/1019/29110/4193/4776/115/8717/9564/7157/6774/5578/5881/4772/2788/811/581/109/3554/6714/4773/1399/5600/6300/3708/387/2771/3710/1956/5533	36		hsa04630	JAK-STAT signaling pathway	21/832	162/8016	0.167737	0.509726	0.4337	2475/3265/894/5777/6773/6778/5781/122809/3566/6774/9021/596/282616/6772/6775/1154/5291/7066/3567/1271/2273	21			GO:0051591	response to cAMP	25/2379	97/18670	0.000375387	0.0225743	0.019201	LDHA/WT1/FOSL1/PDE2A/ITPR2/GPD1/APEX1/ZFP36L1/EEF2K/PER1/SREBF1/COL1A1/NME1/BSG/HCN2/JUNB/STAT1/IGFBP5/PTPRN/APP/SRD5A1/PPARGC1B/SPARC/AHR/VGF	25		GO:0006359	regulation of transcription by RNA polymerase III	8/1885	23/18670	0.00129886	0.0755495	0.0684579	MTOR/ZNF143/PRDX5/NAB2/BRF1/RPTOR/ZNF76/MAF1	8
hsa04966	Collecting duct acid secretion	6/1071	27/8016	0.142148	0.432379	0.36097	23545/527/9114/535/10723/528	6		hsa05010	Alzheimer disease	22/832	171/8016	0.169762	0.510919	0.434715	163688/842/10313/775/2597/3709/4035/56901/4716/2903/2081/4729/513/4701/55851/4696/5332/3708/3710/1020/5533/1537	22			GO:0016241	regulation of macroautophagy	38/2379	171/18670	0.000388124	0.022616	0.0192365	MTOR/RRAGC/ATP6V0B/MAPK8/SIRT1/VPS26A/BNIP3/UVRAG/GAPDH/RNF41/TBK1/ATP6V0A2/HIF1A/MLST8/ATP6V0C/ATP6V0D1/TP53/SMCR8/ATP6V0A1/BECN1/USP36/RPTOR/SNX5/HMOX1/NPRL2/TBC1D14/UCHL1/SCOC/LARP1/SESN1/EPM2A/LAMTOR4/CDK5/PRKAG2/BNIP3L/ATP6V1H/ATP6V1C1/GPSM1	38		GO:0009147	pyrimidine nucleoside triphosphate metabolic process	8/1885	23/18670	0.00129886	0.0755495	0.0684579	CTPS1/NME4/DCTPP1/NME1/NME2/CAD/DTYMK/UCKL1	8
hsa04130	SNARE interactions in vesicular transport	7/1071	33/8016	0.142319	0.432379	0.36097	9341/2054/112755/6810/6844/9482/53407	7		hsa00533	Glycosaminoglycan biosynthesis - keratan sulfate	3/832	14/8016	0.171399	0.510934	0.434728	8704/2530/2683	3			GO:0032042	mitochondrial DNA metabolic process	9/2379	20/18670	0.000389908	0.022616	0.0192365	TWNK/DNAJA3/TP53/FLCN/TOP3A/POLG2/LONP1/MGME1/PPARGC1A	9		GO:0022604	regulation of cell morphogenesis	70/1885	484/18670	0.00131119	0.0755495	0.0684579	EPB41/DAB1/LPAR3/CHRNB2/TRIM46/SEMA4A/PTEN/DNMBP/SHTN1/PDZD8/CAPRIN1/MDK/MARK2/RHOD/CTTN/ARAP1/BCL9L/THY1/LRP1/RAB21/SPART/ATP10A/MYO9A/LINGO1/SYT17/EEF2K/FBXO31/TRPV2/CCL2/NGFR/RNF157/ARHGDIA/RAC3/ICAM1/ANKRD27/ARHGAP35/TLX2/LIMS1/OBSL1/ID1/SRC/YTHDF1/BRWD1/ITGB2/TRIOBP/PLXNB2/PLXNB1/SH3D19/RAPGEF2/SEMA5A/WDR36/FSTL4/CDKL3/DIAPH1/DBN1/NEDD9/CARMIL1/SYNGAP1/SRF/CAMK2B/SEMA3A/SEMA3D/CUX1/MKLN1/CDK…	70
hsa04660	T cell receptor signaling pathway	18/1071	104/8016	0.148092	0.445673	0.372068	5293/5599/1147/3265/1019/27040/9020/4772/5609/5335/4773/5600/6300/387/3567/3937/4794/5533	18		hsa04657	IL-17 signaling pathway	13/832	94/8016	0.173349	0.511869	0.435523	1147/8061/5597/8717/6347/6426/1051/5600/6300/3567/3326/10758/3551	13			GO:0070828	heterochromatin organization	9/2379	20/18670	0.000389908	0.022616	0.0192365	PRDM16/MTHFR/HP1BP3/HMGA2/H3-3B/SETD7/HMGA1/LOXL2/CHRAC1	9		GO:0051054	positive regulation of DNA metabolic process	38/1885	228/18670	0.00137606	0.0785392	0.071167	SETDB1/DHX9/SIRT1/MMS19/SLF2/HRAS/WT1/CLCF1/HNRNPA1/NABP2/STAT6/INO80/PARN/WRAP53/CTC1/CBX8/SMCHD1/MAP2K7/ERCC1/BAX/NPAS2/GLI2/SRC/RTEL1/HDAC10/MLH1/PARP3/GNL3/HNRNPD/RAD50/UBE2B/HSP90AB1/SMOC2/FGFR1/SPIDR/NBN/KLF4/MECP2	38
hsa03015	mRNA surveillance pathway	16/1071	91/8016	0.150294	0.446757	0.372973	23381/1479/5499/65110/55012/390748/23293/8731/26528/29107/80336/22916/53918/5528/26986/29894	16		hsa00310	Lysine degradation	9/832	61/8016	0.17726	0.514276	0.437571	9869/64754/4297/8085/83852/80854/501/8985/55904	9			GO:0045665	negative regulation of neuron differentiation	47/2379	225/18670	0.000390687	0.022616	0.0192365	HES4/DRAXIN/TRIM46/SEMA4A/PBX1/PTEN/SEMA4G/RTN4RL2/DIXDC1/THY1/FKBP4/LRP1/MDM2/RNF6/SPART/NFATC4/SEMA6D/LINGO1/RGMA/STX1B/RTN4RL1/NTN1/NGFR/ARHGDIA/PTPRS/CALR/MAG/MEIS1/TLX2/JAG1/ID1/CBFA2T2/APP/RHOA/PTPRG/NEPRO/HES1/GAK/FSTL4/CDKL3/DPYSL3/SYNGAP1/HOXA2/GLI3/SEMA3A/CDK5/SEMA4D	47		GO:0043434	response to peptide hormone	64/1885	436/18670	0.00142746	0.0807112	0.0731351	PRKCZ/MTOR/SLC9A1/ATP6V0B/ACTN2/SIRT1/PTEN/CHUK/ESRRA/SORL1/STAT2/STAT6/CDK4/CRY1/PTPN11/ATP6V0A2/APEX1/MAX/ZFP36L1/TSHR/PKM/CPEB1/IGF1R/ATP6V0C/EEF2K/RNF40/BCAR1/SLC2A4/VAMP2/SREBF1/STAT3/HDAC5/PDK2/COL1A1/NME2/SOCS3/BSG/ICAM1/SLC27A1/ADCY3/KHK/CAD/EIF2B4/STAT1/STAT4/IGFBP5/IRS1/CAPN10/SRC/EPM2AIP1/GNAI2/CISH/KLF15/CPEB2/QDPR/PPAT/SRD5A1/STC2/GCLC/FOXO3/PRKAR2B/CYC1/NR4A3/SLC2A8	64
hsa05321	Inflammatory bowel disease (IBD)	12/1071	65/8016	0.151253	0.446757	0.372973	6097/7042/6778/4088/6774/4087/4772/3552/6772/6775/3592/3567	12		hsa04911	Insulin secretion	12/832	86/8016	0.177617	0.514276	0.437571	476/775/6844/5864/54795/109/5332/6616/3781/3710/816/27445	12			GO:0060148	positive regulation of posttranscriptional gene silencing	10/2379	24/18670	0.000396274	0.022727	0.0193309	LIN28A/DHX9/TP53/STAT3/DDX5/ZFP36/PUM2/EIF4G1/EGFR/AGO2	10		GO:0007044	cell-substrate junction assembly	20/1885	97/18670	0.00146668	0.0814075	0.073766	SLC9A1/LAMC1/LAMC2/ACTN2/PTEN/LDB1/CD151/RHOD/CTTN/THY1/LRP1/LAMA3/BCL2/LIMS1/TNS1/SRC/SDC4/TRIP6/PLEC/ABL1	20
hsa05231	Choline metabolism in cancer	17/1071	98/8016	0.154251	0.451433	0.376877	5293/2475/5599/3265/8525/1119/3091/5578/5881/57153/56261/5335/5130/5159/6580/1956/5900	17		hsa04721	Synaptic vesicle cycle	11/832	78/8016	0.181817	0.514276	0.437571	533/6536/23545/2054/527/6844/5864/8775/6616/10497/6812	11			GO:0033692	cellular polysaccharide biosynthetic process	20/2379	71/18670	0.000407009	0.0229006	0.0194785	MTOR/EXTL2/PPP1R3C/PPP1CA/SELENOS/PHKG2/B3GNT9/NR1D1/INSR/HAS1/IRS1/PER2/EPM2AIP1/GBE1/GYG1/PGM2/PPP1R3B/CSGALNACT1/EXT1/HAS2	20		GO:0010771	negative regulation of cell morphogenesis involved in differentiation	20/1885	97/18670	0.00146668	0.0814075	0.073766	DAB1/TRIM46/SEMA4A/PTEN/THY1/SPART/LINGO1/NGFR/ARHGDIA/TLX2/ID1/RAPGEF2/SEMA5A/FSTL4/CDKL3/SYNGAP1/SEMA3A/SEMA3D/CDK5/SEMA4D	20
hsa05218	Melanoma	13/1071	72/8016	0.157552	0.456902	0.381442	5293/5728/3265/1019/4193/3480/999/7157/4616/581/5159/1956/4233	13		hsa04668	TNF signaling pathway	15/832	112/8016	0.182379	0.514276	0.437571	1147/330/8717/6347/9020/9021/5609/3383/3726/182/1051/5600/6300/5291/3551	15			GO:0000289	nuclear-transcribed mRNA poly(A) tail shortening	13/2379	37/18670	0.000410391	0.0229006	0.0194785	SAMD4A/PARN/CNOT1/ZFP36/MLH1/NOCT/TENT4A/CNOT8/CNOT4/PABPC1/AGO2/TUT7/MIRLET7A1	13		GO:0071887	leukocyte apoptotic process	21/1885	104/18670	0.0014928	0.0821039	0.074397	NOC2L/DFFA/CASP9/ITPKB/SIRT1/PTEN/MIR17HG/GAS6/HIF1A/TP53/AXL/BAX/PIK3CB/RAPGEF2/FNIP1/PRELID1/PTCRA/TNFRSF21/TRAF3IP2/DOCK8/NR4A3	21
hsa05222	Small cell lung cancer	16/1071	92/8016	0.160731	0.46192	0.385632	5293/842/7709/3915/3918/5728/1147/1019/4149/7187/7157/596/4616/581/598/7185	16		hsa05145	Toxoplasmosis	15/832	112/8016	0.182379	0.514276	0.437571	842/3915/3918/10105/1147/330/6774/3909/596/6772/5600/6300/2771/345611/3551	15			GO:0021587	cerebellum morphogenesis	13/2379	37/18670	0.000410391	0.0229006	0.0194785	TRNP1/LDB1/CEND1/FAIM2/GLI1/PTPN11/HERC1/LHX1/COQ8B/GLI2/CDK5/WHRN/ABL1	13		GO:0006364	rRNA processing	36/1885	214/18670	0.00153338	0.0828922	0.0751113	RPS8/NSUN4/SIRT1/NAT10/TRMT112/EMG1/RPP25/ISG20/RPS2/TBL3/RSL1D1/MRM3/SENP3/RPL27/UTP18/USP36/EXOSC5/DDX18/NOP56/XRN2/RRP1B/PES1/RRP9/RPL35A/NOP14/ZCCHC4/WDR36/SRFBP1/RRP36/MDN1/RPF2/TFB1M/RMRP/NOL8/EXOSC2/REXO4	36
hsa04921	Oxytocin signaling pathway	25/1071	153/8016	0.164506	0.468549	0.391166	163688/4881/3265/5499/3709/10645/4776/115/29904/5578/4772/54776/109/6714/4773/3708/387/2771/4638/815/3710/816/1956/51422/5533	25		hsa05169	Epstein-Barr virus infection	25/832	201/8016	0.194712	0.526601	0.448058	842/1147/894/6773/1019/9612/8717/7157/6774/9020/596/4616/5609/3383/581/10213/6772/5600/6300/5291/5708/3280/3516/4794/3551	25			GO:1903706	regulation of hemopoiesis	86/2379	475/18670	0.000439186	0.0241998	0.0205836	PRKCZ/MTOR/RBM15/ZBTB7B/ITPKB/ZMIZ1/LDB1/ADAM8/MDK/ESRRA/YAP1/KMT2A/ETS1/LAG3/KMT2D/RARG/RNF41/PSMD9/MIR17HG/GAS6/PNP/PSMB5/PPP2R3C/HIF1A/ZBTB1/ZFP36L1/FBN1/SETD1A/ZFPM1/FLCN/LGALS9/PSMB3/RARA/STAT5B/STAT3/PSME3/NME1/NME2/PRKCA/H3-3B/FSTL3/PRDX2/NFKBID/ZFP36/PSMC4/AXL/PRMT1/DPY30/MEIS1/CYP26B1/IL1RL2/GLI2/PSMD14/STAT1/JAG1/ITCH/CEBPB/NFATC2/ZBTB46/RUNX1/LIF/OSM/TGFBR2/RHOA/IL12A/PSMD2/HES1/SH3RF1…	86		GO:0021692	cerebellar Purkinje cell layer morphogenesis	6/1885	14/18670	0.00154237	0.0828922	0.0751113	LDB1/CEND1/FAIM2/HERC1/LHX1/COQ8B	6
hsa04922	Glucagon signaling pathway	18/1071	106/8016	0.167693	0.473399	0.395215	163688/5214/23411/3939/5837/3945/3709/5315/5261/92579/3276/3708/10891/815/3710/816/51422/5533	18		hsa00030	Pentose phosphate pathway	5/832	30/8016	0.194999	0.526601	0.448058	9563/2821/64080/22934/55276	5			GO:0016051	carbohydrate biosynthetic process	45/2379	214/18670	0.000441488	0.0241998	0.0205836	ENO1/PGD/MTOR/EXTL2/SIRT1/PPP1R3C/DDB1/PC/PPP1CA/P2RY6/DGAT2/GAPDH/GPD1/CHST11/CRY1/SELENOS/PGP/PHKG2/B3GNT9/NR1D1/G6PC3/INSR/GPI/HAS1/IRS1/PER2/NTSR1/EPM2AIP1/PTH1R/MST1/GBE1/GYG1/MAEA/PPARGC1A/PGM2/GNMT/CHST12/FOXK1/SLC25A13/PPP1R3B/CSGALNACT1/EXT1/HAS2/B4GALT1/WDR5	45		GO:0005996	monosaccharide metabolic process	46/1885	292/18670	0.00155736	0.0828922	0.0751113	ENO1/H6PD/MTOR/RORC/PFKFB3/SIRT1/PC/PPP1CA/LRP5/DGAT2/GAPDH/GPD1/CRY1/FUT8/PKM/PGP/PHKG2/TP53/NR1D1/G6PC3/PDK2/DCXR/MIDN/GPI/DHDH/KHK/RBKS/GALM/PPP4R3B/HK2/RPIA/PDK1/IRS1/PER2/SRC/EPM2AIP1/XYLB/MAEA/PGM2/MAN2A1/GNMT/GCLC/FOXK1/SLC25A13/B4GALT1/WDR5	46
hsa05100	Bacterial invasion of epithelial cells	13/1071	73/8016	0.169721	0.47492	0.396485	5293/10459/391/2017/999/9564/10801/1785/6714/63916/1399/387/4233	13		hsa05016	Huntington disease	32/832	264/8016	0.197975	0.526601	0.448058	2475/842/10105/5441/55626/23130/10376/84790/56901/196385/4716/84516/7157/146754/2081/4729/6875/5434/513/5609/4701/5438/581/4696/5332/7052/10126/3708/5437/8701/1537/10383	32			GO:0034644	cellular response to UV	22/2379	82/18670	0.000453163	0.0246219	0.0209426	NOC2L/CASP9/H2AW/SIRT1/DDB1/POLD3/MDM2/NFATC4/ZBTB1/INO80/TP53/ERCC1/BAX/RHBDD1/ACTR5/TREX1/HYAL1/HYAL3/MME/NPM1/XPA/CUL4B	22		GO:0043524	negative regulation of neuron apoptotic process	27/1885	147/18670	0.00156193	0.0828922	0.0751113	NES/UNC5B/HRAS/AMBRA1/MDK/CLCF1/ARRB1/FAIM2/LRP1/AGAP2/HIF1A/CCL2/BCL2/PIN1/AXL/BAX/CEBPB/HMOX1/SNCB/SYNGAP1/HSP90AB1/GCLC/CNTFR/NR4A3/STXBP1/ARMCX5-GPRASP2/MECP2	27
hsa05135	Yersinia infection	20/1071	120/8016	0.173021	0.478351	0.399349	5293/5599/1147/29110/4210/27040/9564/10458/5881/4772/5609/6714/5335/4773/1399/5600/6300/387/3937/6196	20		hsa04512	ECM-receptor interaction	12/832	88/8016	0.198527	0.526601	0.448058	3339/7059/3915/3918/7450/1277/1101/3909/6385/3693/3672/7058	12			GO:0046040	IMP metabolic process	7/2379	13/18670	0.000459561	0.0246807	0.0209926	AMPD2/AMPD3/PFAS/ATIC/ADSL/PAICS/PPAT	7		GO:0043277	apoptotic cell clearance	12/1885	46/18670	0.00160947	0.0841132	0.0762177	RHOBTB1/LRP1/GAS6/MFGE8/CCL2/RARA/RAC3/AXL/TGM2/TREX1/XKR6/ADGRB1	12
hsa04720	Long-term potentiation	12/1071	67/8016	0.176841	0.478351	0.399349	163688/3265/5499/3709/5578/2906/3708/815/3710/6196/816/5533	12		hsa05226	Gastric cancer	19/832	149/8016	0.201949	0.526601	0.448058	2475/7482/23401/3265/4583/4041/999/7157/8313/4087/596/4616/581/7477/7048/4292/5291/4233/6256	19			GO:0090503	RNA phosphodiester bond hydrolysis, exonucleolytic	14/2379	42/18670	0.000462215	0.0246807	0.0209926	REXO2/DCPS/DIS3/DIS3L/ISG20/PARN/USB1/CNOT1/TRIR/EXOSC5/XRN2/NOCT/CNOT8/EXOSC2	14		GO:0042795	snRNA transcription by RNA polymerase II	16/1885	71/18670	0.00161275	0.0841132	0.0762177	INTS11/INTS3/POLR2L/ZNF143/NABP2/GTF2A1/POLR2E/POLR2I/NABP1/GTF2E1/POLR2H/NCBP2/PHAX/INTS1/SRRT/NCBP1	16
hsa05221	Acute myeloid leukemia	12/1071	67/8016	0.176841	0.478351	0.399349	5293/2475/1147/6934/3265/5914/6777/6774/83439/8864/861/5467	12		hsa05215	Prostate cancer	13/832	97/8016	0.203225	0.526601	0.448058	2475/842/5328/5728/1147/3265/3480/7157/596/5291/3326/2260/3551	13			GO:0014812	muscle cell migration	26/2379	104/18670	0.000483034	0.025564	0.021744	NET1/PLAU/PARVA/MDK/P2RY6/SORL1/LRP1/MDM2/SSH1/MIR20A/APEX1/SEMA6D/NDRG4/BCL2/IGFBP5/HDAC4/SRC/ADAMTS1/PPARGC1A/PDGFRB/PPARD/SERPINE1/BIN3/PLAT/HAS2/NR4A3	26		GO:0046134	pyrimidine nucleoside biosynthetic process	9/1885	29/18670	0.00164282	0.0842291	0.0763228	CTPS1/NME4/DHODH/NME1/NME2/CAD/DTYMK/UCKL1/TYMP	9
hsa03460	Fanconi anemia pathway	10/1071	54/8016	0.176945	0.478351	0.399349	197342/7156/11201/2067/51455/4292/84126/3280/5395/2176	10		hsa04142	Lysosome	16/832	123/8016	0.203829	0.526601	0.448058	533/1521/23545/3916/3073/1512/527/23062/2588/1497/968/5476/285362/3373/8763/10947	16			GO:0007568	aging	62/2379	321/18670	0.000493623	0.025564	0.021744	MTOR/CASP9/LMNA/SIRT1/ZMIZ1/PTEN/PITX3/HRAS/PICALM/LRP1/HMGA2/MIR17/APEX1/DNAJA3/RSL1D1/COQ7/NQO1/SERPINF1/MNT/ALOX12/CD68/TP53/SREBF1/STAT3/BECN1/MIR10A/TIMP2/BCL2/GPX4/LONP1/ICAM1/CALR/ERCC1/BCL2L12/LIMS1/IGFBP5/APP/ITGB2/TGFBR2/PTH1R/TREX1/MME/PPARGC1A/NDUFS6/PDE4D/HMGCR/PDGFRB/NPM1/CANX/HMGA1/SRF/GCLC/FBXO5/DDC/SERPINE1/NAMPT/CLN8/LOXL2/GSN/NEK6/ENDOG/ABL1	62		GO:2000765	regulation of cytoplasmic translation	9/1885	29/18670	0.00164282	0.0842291	0.0763228	MTOR/LIN28A/DPH2/DHX9/YBX3/CPEB1/DPH1/UNK/CPEB2	9
hsa00360	Phenylalanine metabolism	4/1071	17/8016	0.183337	0.491466	0.410298	221/5053/3242/1644	4		hsa04923	Regulation of lipolysis in adipocytes	8/832	55/8016	0.206766	0.526601	0.448058	4881/57104/7253/109/3667/2771/11343/5291	8			GO:0014911	positive regulation of smooth muscle cell migration	15/2379	47/18670	0.000497409	0.025564	0.021744	MDK/P2RY6/LRP1/MDM2/SSH1/MIR20A/SEMA6D/BCL2/IGFBP5/HDAC4/SRC/ADAMTS1/PDGFRB/HAS2/NR4A3	15		GO:0032479	regulation of type I interferon production	24/1885	126/18670	0.00166876	0.084378	0.0764577	POLR3GL/DHX9/CHUK/POLR2L/STAT6/PTPN11/POLR3E/NLRC5/DHX33/TRIM25/RNF125/POLR2E/PIN1/STAT1/HSPD1/LRRFIP1/TRAF3IP1/SIRPA/TREX1/POLR2H/HMGB2/FLOT1/TRIM56/DDX3X	24
hsa04664	Fc epsilon RI signaling pathway	12/1071	68/8016	0.19037	0.503285	0.420165	5293/5599/3265/27040/5578/5881/5609/5335/5600/6300/3567/3937	12		hsa04211	Longevity regulating pathway	12/832	89/8016	0.209379	0.526601	0.448058	2475/23411/3265/3480/7157/57521/581/109/3667/5291/2309/51422	12			GO:0061383	trabecula morphogenesis	15/2379	47/18670	0.000497409	0.025564	0.021744	UBE4B/THBS3/TGFB2/MMP2/COL1A1/CHAD/SBNO2/ADAMTS1/PLXNB1/RHOA/RBPJ/PPARGC1B/SRF/NRG1/SEMA4D	15		GO:0010977	negative regulation of neuron projection development	28/1885	155/18670	0.00167535	0.084378	0.0764577	DAB1/TRIM46/SEMA4A/ZNF365/PTEN/RTN4RL2/THY1/FKBP4/LRP1/SPART/LINGO1/RGMA/RTN4RL1/NGFR/ARHGDIA/TLX2/ID1/CBFA2T2/RAPGEF2/SEMA5A/FSTL4/CDKL3/DPYSL3/SYNGAP1/SEMA3A/SEMA3D/CDK5/SEMA4D	28
hsa04540	Gap junction	15/1071	88/8016	0.190901	0.503285	0.420165	3265/1813/3709/10376/84790/115/5578/109/6714/3708/2771/5159/3710/1956/10383	15		hsa03420	Nucleotide excision repair	7/832	47/8016	0.210582	0.526601	0.448058	2965/10714/5426/2067/5425/5887/8450	7			GO:0009156	ribonucleoside monophosphate biosynthetic process	42/2379	197/18670	0.000499395	0.025564	0.021744	ENO1/AMPD2/PFKP/PFKFB3/ADK/AMPD3/LDHA/GAPDH/GPD1/NUP107/HIF1A/PKM/DHODH/TP53/PFAS/FLCN/STAT3/ATP5PD/ATP5F1D/INSR/GPI/SPHK2/CAD/HK2/ATIC/HDAC4/UCKL1/APP/ADSL/NUP50/TREX1/PPARGC1A/PAICS/PPAT/NUP153/FOXK1/OGDH/SLC25A13/PRKAG2/CYC1/NUP188/SLC2A6	42		GO:0006188	IMP biosynthetic process	5/1885	10/18670	0.00170151	0.084378	0.0764577	PFAS/ATIC/ADSL/PAICS/PPAT	5
hsa00500	Starch and sucrose metabolism	7/1071	36/8016	0.197548	0.512547	0.427898	5837/92579/2821/3099/2632/2992/55276	7		hsa03430	Mismatch repair	4/832	23/8016	0.210951	0.526601	0.448058	10714/4292/5395/5425	4			GO:0061387	regulation of extent of cell growth	27/2379	110/18670	0.000518966	0.0263481	0.0224109	DRAXIN/LPAR3/TRIM46/SEMA4A/SEMA4G/CTTN/LRP1/RAB21/RNF6/SPART/SEMA6D/NTN1/TRPV2/RND2/PTPRS/DNM2/MAG/WDR36/FSTL4/CDKL3/DBN1/SRF/SEMA3A/CDK5/DPYSL2/SEMA4D/ABL1	27		GO:0021694	cerebellar Purkinje cell layer formation	5/1885	10/18670	0.00170151	0.084378	0.0764577	LDB1/CEND1/FAIM2/HERC1/LHX1	5
hsa04213	Longevity regulating pathway - multiple species	11/1071	62/8016	0.198867	0.512547	0.427898	5293/2475/23411/3265/3480/115/57521/3643/109/3667/51422	11		hsa04964	Proximal tubule bicarbonate reclamation	4/832	23/8016	0.210951	0.526601	0.448058	476/27165/2744/10991	4			GO:0001701	in utero embryonic development	70/2379	373/18670	0.000523378	0.0263561	0.0224177	CCDC24/C1orf43/SLC30A1/ZMIZ1/SH3PXD2A/FOSL1/YBX3/CHST11/ATP11A/HIF1A/ZFP36L1/PPP4R4/SMAD3/NR2F2/ADCY9/RBBP6/TMEM231/CMIP/FOXF1/ANKRD11/NXN/TP53/FLCN/PEMT/B9D1/GGNBP2/PCGF2/RUNDC1/WNT9B/POLG2/UNK/SOCS3/SMAD2/SLC39A3/JUNB/KLF2/ELL/PSMC4/PRMT1/EPAS1/GLI2/HS6ST1/HM13/BCL2L1/DHX35/PLCG1/STK4/CEBPB/LIF/WNT7B/TGFBR2/PTH1R/HES1/ADD1/RBPJ/ADAMTS3/SEC24D/NSUN2/PELO/MAN2A1/UBE2B/DBN1/SRF/GLI3/EGFR/DNAJB6/KD…	70		GO:1900078	positive regulation of cellular response to insulin stimulus	8/1885	24/18670	0.00177757	0.0859325	0.0778663	PRKCZ/SIRT1/ESRRA/SORL1/PTPN11/IRS1/SRC/GNAI2	8
hsa00270	Cysteine and methionine metabolism	9/1071	49/8016	0.200311	0.512547	0.427898	3939/3945/586/113675/55256/4144/2729/262/883	9		hsa04110	Cell cycle	16/832	124/8016	0.213072	0.526601	0.448058	7709/4998/1028/894/1019/5347/7157/4087/4616/994/25847/10274/29945/995/8379/25	16			GO:1903845	negative regulation of cellular response to transforming growth factor beta stimulus	22/2379	83/18670	0.000543491	0.0271483	0.0230915	PRDM16/SIRT1/BCL9L/CHST11/UBC/MIR17HG/PPM1A/FBN1/SMAD3/WFIKKN1/VASN/TP53/CIDEA/LDLRAD4/SMAD2/PIN1/DNM2/EMILIN1/CFLAR/TGFBR2/HTRA3/RASL11B	22		GO:0009148	pyrimidine nucleoside triphosphate biosynthetic process	7/1885	19/18670	0.00178301	0.0859325	0.0778663	CTPS1/NME4/NME1/NME2/CAD/DTYMK/UCKL1	7
hsa05010	Alzheimer disease	27/1071	171/8016	0.200841	0.512547	0.427898	163688/842/5664/322/10313/7132/2597/3709/4035/56901/4716/10476/4729/513/4701/55851/2906/351/4700/3708/4311/4726/3710/4708/1020/5533/1537	27		hsa01522	Endocrine resistance	13/832	98/8016	0.213669	0.526601	0.448058	2475/3265/1019/3480/7157/596/581/109/182/6714/5600/6300/5291	13			GO:0007569	cell aging	28/2379	116/18670	0.000551498	0.027267	0.0231924	MTOR/LMNA/SIRT1/ZMIZ1/PTEN/HRAS/HMGA2/MIR17/DNAJA3/RSL1D1/MNT/TP53/MIR10A/BCL2/ICAM1/CALR/ERCC1/BCL2L12/LIMS1/MME/NPM1/HMGA1/SRF/FBXO5/SERPINE1/NAMPT/NEK6/ABL1	28		GO:0046112	nucleobase biosynthetic process	7/1885	19/18670	0.00178301	0.0859325	0.0778663	MTOR/CTPS1/DHODH/CAD/PAICS/PPAT/MTHFD1L	7
hsa00030	Pentose phosphate pathway	6/1071	30/8016	0.204004	0.516486	0.431186	9563/5226/5214/2821/22934/55276	6		hsa04925	Aldosterone synthesis and secretion	13/832	98/8016	0.213669	0.526601	0.448058	163688/476/4881/493/5138/775/3709/8912/109/5332/3708/3710/816	13			GO:0070997	neuron death	66/2379	348/18670	0.000555626	0.027267	0.0231924	MTOR/DRAXIN/CASP9/SLC9A1/NES/TGFB2/SIRT1/PITX3/BNIP3/ADAM8/HRAS/AMBRA1/MDK/MAP3K11/CLCF1/PICALM/SORL1/GAPDH/FAIM2/LRP1/AGAP2/TBK1/SSH1/NFATC4/HIF1A/MAX/CHP1/NQO1/SERPINF1/TP53/STAT3/NGFR/BCL2/PIN1/MAG/AXL/BAX/HDAC4/BCL2L1/CEBPB/APP/ITGB2/ADARB1/HMOX1/RHOA/EIF4G1/PPARGC1A/ITGA1/RASA1/SNCB/NQO2/SYNGAP1/HSP90AB1/TNFRSF21/GCLC/AIMP2/NAMPT/CDK5/CNTFR/SIGMAR1/NR4A3/STXBP1/ENDOG/ABL1/AIFM1/MECP2	66		GO:0033044	regulation of chromosome organization	52/1885	342/18670	0.00178967	0.0859325	0.0778663	NOC2L/MTHFR/SETDB1/MUC1/LMNA/SMG5/HNRNPU/SIRT1/SLF2/NAT10/ARRB1/KMT2A/HNRNPA1/NABP2/XRCC3/PARN/PLK1/RNF40/SMG6/TP53/CTC1/FLCN/SREBF1/KAT7/AXIN2/H3-3B/WBP2/MAP2K7/MAP1S/ERCC1/SPHK2/SRC/RTEL1/HIRA/GNL3/H1-10/TACC3/ANAPC4/HNRNPD/SETD7/RAD50/UBE2B/PHF1/FBXO5/MAD1L1/ZNHIT1/KMT2E/NBN/UBR5/KDM4C/NEK6/MECP2	52
hsa05217	Basal cell carcinoma	11/1071	63/8016	0.213912	0.529075	0.441696	7482/6934/2735/7157/7484/4616/581/83439/2736/7477/2737	11		hsa05231	Choline metabolism in cancer	13/832	98/8016	0.213669	0.526601	0.448058	2475/3265/8525/1119/3091/5881/57153/56261/5335/5291/5130/6580/5900	13			GO:0021694	cerebellar Purkinje cell layer formation	6/2379	10/18670	0.000564531	0.027267	0.0231924	LDB1/CEND1/FAIM2/HERC1/LHX1/WHRN	6		GO:0019319	hexose biosynthetic process	19/1885	92/18670	0.00186601	0.0883005	0.080012	ENO1/SIRT1/PC/DGAT2/GAPDH/GPD1/CRY1/PGP/NR1D1/G6PC3/PDK2/GPI/PPP4R3B/PER2/MAEA/GNMT/FOXK1/SLC25A13/WDR5	19
hsa04110	Cell cycle	20/1071	124/8016	0.213952	0.529075	0.441696	10459/7709/4998/7042/894/1019/4193/51434/4088/5347/7157/4087/4616/994/25847/10274/8379/7532/10926/25	20		hsa04070	Phosphatidylinositol signaling system	13/832	99/8016	0.224339	0.544314	0.463129	163688/3707/5728/3632/8525/3709/90809/80271/5332/5335/3708/5291/3710	13			GO:0070242	thymocyte apoptotic process	8/2379	17/18670	0.000572998	0.027267	0.0231924	DFFA/ADAM8/HIF1A/TP53/NFKBID/BAX/PTCRA/GLI3	8		GO:0031667	response to nutrient levels	71/1885	499/18670	0.00187461	0.0883005	0.080012	MTOR/MTHFR/RRAGC/WNT2B/SLC16A1/SETDB1/NUAK2/SIRT1/PTEN/NUCB2/LDHA/AMBRA1/SORL1/ITFG2/VDR/HNRNPA1/SLC39A5/CYP27B1/SSH1/LRCOL1/P2RX2/STK24/GAS6/MAX/PKM/RIPOR1/NQO1/DHODH/MAP1LC3B/P2RX1/CD68/TP53/SREBF1/RARA/PDK2/COL1A1/TRIM25/RPTOR/DSC2/BCL2/ICAM1/ZFP36/ERCC1/FOXA3/TRPM4/CAD/STAT1/ATG9A/SRC/HMOX1/ADSL/SREBF2/TGFBR2/GNAI2/SLC38A3/NPRL2/EIF4G1/SRD5A1/NIM1K/FNIP1/LARP1/STC2/SRF/GCLC/FOXO3/FOXK1/NAMPT/…	71
hsa04611	Platelet activation	20/1071	124/8016	0.213952	0.529075	0.441696	5590/5293/10235/5499/3709/83660/115/5023/1277/10627/109/6714/5600/6300/3708/387/2771/4638/3937/3710	20		hsa00520	Amino sugar and nucleotide sugar metabolism	7/832	48/8016	0.226192	0.544314	0.463129	80896/3073/51005/2821/3099/140838/55276	7			GO:0008306	associative learning	21/2379	78/18670	0.000574935	0.027267	0.0231924	MTOR/B4GALT2/CHRNB2/DEAF1/RIN1/DRD2/HIF1A/NPTN/NDRG4/CTNS/SHANK1/ADCY3/SNAP25/APP/HMGCR/RGS14/SYNGAP1/SRF/CDK5/CLN8/MECP2	21		GO:0009301	snRNA transcription	16/1885	72/18670	0.00188277	0.0883005	0.080012	INTS11/INTS3/POLR2L/ZNF143/NABP2/GTF2A1/POLR2E/POLR2I/NABP1/GTF2E1/POLR2H/NCBP2/PHAX/INTS1/SRRT/NCBP1	16
hsa00330	Arginine and proline metabolism	9/1071	50/8016	0.217428	0.533536	0.44542	5033/4942/112849/2593/4953/51056/501/8974/262	9		hsa05321	Inflammatory bowel disease (IBD)	9/832	65/8016	0.228859	0.544314	0.463129	6097/6778/3566/6774/4087/3552/6772/6775/3567	9			GO:0060560	developmental growth involved in morphogenesis	48/2379	235/18670	0.000578925	0.027267	0.0231924	PRKCZ/DRAXIN/LPAR3/TRIM46/SEMA4A/SLIT1/LZTS2/SEMA4G/CTTN/YAP1/RARG/LRP1/RAB21/RNF6/DCLK1/SPART/SEMA6D/SYT17/MIR195/NTN1/TRPV2/LHX1/RND2/RNF157/PTPRS/DNM2/UNC13A/MAG/APP/WNT7B/TGFBR2/ALCAM/WDR36/FSTL4/CDKL3/SLIT3/DBN1/PTK7/SRF/HSP90AB1/AUTS2/SEMA3A/CDK5/BIN3/DPYSL2/SEMA4D/ABL1/USP9X	48		GO:0009267	cellular response to starvation	27/1885	149/18670	0.00191487	0.089115	0.08075	MTOR/RRAGC/WNT2B/NUAK2/SIRT1/AMBRA1/ITFG2/HNRNPA1/SLC39A5/STK24/GAS6/MAX/RIPOR1/MAP1LC3B/TP53/SREBF1/RPTOR/DSC2/BCL2/FOXA3/SREBF2/SLC38A3/NPRL2/SRD5A1/NIM1K/FNIP1/KLF10	27
hsa01523	Antifolate resistance	6/1071	31/8016	0.226496	0.551544	0.460454	4524/1147/6472/239/471/2356	6		hsa01200	Carbon metabolism	15/832	117/8016	0.230032	0.544314	0.463129	2023/9563/4524/387712/5091/2597/6472/113675/5315/283871/51/2821/3099/22934/3420	15			GO:0031667	response to nutrient levels	89/2379	499/18670	0.000581413	0.027267	0.0231924	MTOR/MTHFR/RRAGC/WNT2B/SLC16A1/MAPK8/SIRT1/PTEN/SCT/NUCB2/LDHA/AMBRA1/PANX1/SORL1/ITFG2/VDR/HNRNPA1/SLC39A5/CYP27B1/MDM2/SSH1/P2RX4/LRCOL1/P2RX2/STK24/GAS6/MAX/PKM/CHSY1/RIPOR1/NQO1/DHODH/GABARAPL2/MAP1LC3B/CYBA/P2RX1/MYBBP1A/CD68/TP53/PEMT/SREBF1/RARA/HCRT/BECN1/WNT9B/COL1A1/RPTOR/BAIAP2/DSC2/BCL2/ICAM1/ZFP36/ERCC1/TRPM4/CAD/CYP26B1/STAT1/ATG9A/SRC/HMOX1/ADSL/TBC1D5/TGFBR2/GNAI2/SLC38A3/NPRL2/EI…	89		GO:1902893	regulation of pri-miRNA transcription by RNA polymerase II	11/1885	41/18670	0.00195075	0.0898928	0.0814548	WT1/HIF1A/TP53/SREBF1/STAT3/NGFR/HDAC4/SREBF2/GNL3/SRF/NFIB	11
hsa04929	GnRH secretion	11/1071	64/8016	0.229411	0.554411	0.462847	5293/3265/3709/7223/8912/5578/610/3780/3708/3710/9568	11		hsa00260	Glycine, serine and threonine metabolism	6/832	40/8016	0.230706	0.544314	0.463129	6472/113675/2593/23464/501/27232	6			GO:0007612	learning	33/2379	145/18670	0.00058304	0.027267	0.0231924	MTOR/B4GALT2/CHRNB2/DEAF1/NRXN2/FOSL1/RIN1/DRD2/GMFB/HIF1A/NRXN3/NPTN/STRA6/NDRG4/CTNS/INSR/CIC/SLC8A2/SHANK1/ADCY3/SNAP25/NTSR1/YTHDF1/APP/HMGCR/RGS14/ATXN1/SYNGAP1/SRF/PRKAR2B/CDK5/CLN8/MECP2	33		GO:0008361	regulation of cell size	31/1885	179/18670	0.00196989	0.0898928	0.0814548	MTOR/CLCN6/LPAR3/TRIM46/SEMA4A/PTEN/SHTN1/CTTN/ANO6/LRP1/CDK4/RAB21/SPART/TRPV2/RPTOR/SLC12A8/SEMA5A/WDR36/PRR16/FSTL4/CDKL3/DBN1/SRF/HSP90AB1/SEMA3A/SEMA3D/SLC12A9/CDK5/DPYSL2/SEMA4D/ABL1	31
hsa04014	Ras signaling pathway	35/1071	232/8016	0.242622	0.581929	0.485821	163688/5293/5599/1147/3265/7423/10235/9610/2113/29110/5781/22821/5923/3480/27040/8844/4804/5578/5881/2788/3643/598/5335/6789/8398/387/11186/5921/5159/8831/1956/4233/285/25/5900	35		hsa04215	Apoptosis - multiple species	5/832	32/8016	0.233809	0.544314	0.463129	842/330/4804/596/581	5			GO:0021680	cerebellar Purkinje cell layer development	10/2379	25/18670	0.000585487	0.027267	0.0231924	RERE/B4GALT2/LDB1/CEND1/ARCN1/FAIM2/HERC1/LHX1/COQ8B/WHRN	10		GO:0010675	regulation of cellular carbohydrate metabolic process	26/1885	142/18670	0.00197616	0.0898928	0.0814548	MTOR/RORC/SIRT1/PPP1CA/DGAT2/CRY1/PGP/PHKG2/TP53/NR1D1/STAT3/PDK2/MIDN/KHK/PPP4R3B/PDK1/IRS1/HDAC4/SRC/NTSR1/HRH1/EPM2AIP1/MAEA/GNMT/FOXK1/WDR5	26
hsa04724	Glutamatergic synapse	18/1071	114/8016	0.25822	0.613635	0.512291	6512/2900/3709/27165/115/5578/9229/2788/2906/50944/109/2744/3708/2771/10991/9456/3710/5533	18		hsa04918	Thyroid hormone synthesis	10/832	74/8016	0.234926	0.544314	0.463129	476/3709/7253/109/4036/5332/3708/821/3710/9601	10			GO:0022037	metencephalon development	27/2379	111/18670	0.000603892	0.0275921	0.023469	RERE/TRNP1/B4GALT2/LDB1/CEND1/MDK/ARCN1/FAIM2/GLI1/PTPN11/HERC1/TP53/LHX1/BCL2/PTPRS/COQ8B/GLI2/ATIC/ATRN/CRKL/SCN5A/PPARGC1A/HNRNPD/CDK5/WHRN/ABL1/MECP2	27		GO:0045665	negative regulation of neuron differentiation	37/1885	225/18670	0.00201082	0.0907871	0.0822652	HES4/DAB1/TRIM46/SEMA4A/PBX1/ZNF365/PTEN/RTN4RL2/DIXDC1/THY1/FKBP4/LRP1/SPART/LINGO1/RGMA/RTN4RL1/NGFR/ARHGDIA/TLX2/JAG1/ID1/CBFA2T2/THRB/NEPRO/HES1/RAPGEF2/SEMA5A/FSTL4/CDKL3/DPYSL3/SYNGAP1/FOXO3/HOXA2/SEMA3A/SEMA3D/CDK5/SEMA4D	37
hsa00513	Various types of N-glycan biosynthesis	7/1071	39/8016	0.259689	0.613635	0.512291	8704/3073/201595/10195/4124/2683/79868	7		hsa05014	Amyotrophic lateral sclerosis (ALS)	8/832	57/8016	0.235556	0.544314	0.463129	842/2903/7157/596/581/5600/6300/5533	8			GO:0043153	entrainment of circadian clock by photoperiod	9/2379	21/18670	0.000605536	0.0275921	0.023469	PER3/CRY2/PPP1CA/USP2/CRY1/TP53/PER1/PER2/BHLHE40	9		GO:0006816	calcium ion transport	63/1885	434/18670	0.00203267	0.0910939	0.0825432	SLC9A1/EPB41/PDE4B/LPAR3/CHRNB2/ATP2B4/SLC30A1/GJC2/MICU1/BEST1/AHNAK/SLC3A2/TPCN2/PDE2A/THY1/CACNA1C/PHB2/PTPN6/ITPR2/ANO6/VDR/CYP27B1/P2RX2/TRPC4/GAS6/ANXA2/GRAMD2A/IL16/CACNA1H/GRIN2A/PKD1L3/PKD1L2/SPG7/P2RX1/TRPV2/CCL2/BCL2/CBARP/ICAM1/SLC8A2/SPHK2/BAX/HRC/TRPM4/CACNG8/BIN1/TMC2/TRPC4AP/PLCG1/NTSR1/LIME1/ITPR1/GNAI2/PDE4D/HOMER1/DIAPH1/STC2/ITPR3/CAMK2B/CDK5/TRPM3/SLC25A25/ABL1	63
hsa03410	Base excision repair	6/1071	33/8016	0.273608	0.640621	0.53482	10714/7374/5426/328/10039/5425	6		hsa05161	Hepatitis B	20/832	162/8016	0.237009	0.544314	0.463129	842/3339/1147/3265/6773/6778/7157/6774/596/5609/581/6772/6775/6714/5600/6300/7048/5291/3551/1654	20			GO:0060612	adipose tissue development	14/2379	43/18670	0.000605833	0.0275921	0.023469	RORC/SIRT1/LRP5/DGAT2/SORL1/CDK4/SPART/TRPM4/UMODL1/PPARGC1A/ARRDC3/PPARD/SLC25A25/AMER1	14		GO:0043523	regulation of neuron apoptotic process	35/1885	210/18670	0.00207728	0.0919397	0.0833096	CASP9/NES/UNC5B/HRAS/AMBRA1/MDK/CLCF1/ARRB1/FAIM2/LRP1/AGAP2/HIF1A/NQO1/TP53/CCL2/BCL2/PIN1/AXL/BAX/HDAC4/CEBPB/HMOX1/ITGA1/SNCB/SYNGAP1/HSP90AB1/GCLC/FOXO3/CDK5/CNTFR/NR4A3/STXBP1/ARMCX5-GPRASP2/AIFM1/MECP2	35
hsa03013	RNA transport	27/1071	179/8016	0.277123	0.640621	0.53482	26870/8661/1975/11260/57122/65110/54913/7329/1973/6613/8890/7514/29107/80336/8664/10762/51068/1981/22916/10460/51808/9972/1915/26986/3646/23511/54960	27		hsa05163	Human cytomegalovirus infection	27/832	225/8016	0.238246	0.544314	0.463129	163688/2475/842/1147/3265/3709/1019/8717/9564/7157/6347/6774/5881/2788/581/109/3554/5332/6714/5600/6300/3708/2771/5291/3710/5533/3551	27			GO:0002181	cytoplasmic translation	25/2379	100/18670	0.000614401	0.0276023	0.0234777	MTOR/LIN28A/DPH2/DHX9/HSPA14/EIF3A/YBX3/EIF4B/RPL6/DENR/CPEB1/DPH1/EIF4A1/UNK/EIF3K/ZC3H15/EIF3D/RPSA/RPL24/CNBP/EIF4G1/RPL35A/CPEB2/EIF4H/EIF3E	25		GO:0006979	response to oxidative stress	65/1885	451/18670	0.00208194	0.0919397	0.0833096	PLK3/TXNIP/NET1/SIRT1/PPIF/PDLIM1/CHUK/BNIP3/LDHA/PRDX5/FOSL1/ALDH3B1/ETS1/STAT6/STX2/MIR17/MIR19A/MIR92A1/STK24/APEX1/PSMB5/HIF1A/FUT8/PDE8A/STX4/NQO1/DPEP1/MIR195/TP53/KDM6B/PCGF2/PDK2/COL1A1/NME2/CBX8/P4HB/BCL2/GPX4/LONP1/PRDX2/AXL/ERCC1/ZNF580/CYP1B1/EPAS1/PDK1/STAT1/SIRPA/SRC/HMOX1/TREX1/HYAL1/CPEB2/HNRNPD/STC2/GCLC/FOXO3/HSPB1/MET/MSRA/NR4A3/KLF4/MAPKAP1/ABL1/AIFM1	65
hsa00260	Glycine, serine and threonine metabolism	7/1071	40/8016	0.281551	0.640621	0.53482	6472/113675/2593/23464/55349/501/27232	7		hsa04621	NOD-like receptor signaling pathway	22/832	181/8016	0.246308	0.558654	0.47533	10628/1147/330/3709/6773/4210/56919/51393/6347/596/6772/5332/5600/6300/3708/3710/3326/7205/10135/3551/81858/64170	22			GO:0046434	organophosphate catabolic process	50/2379	248/18670	0.00061497	0.0276023	0.0234777	ACOT7/ENO1/PDE4B/PFKP/PFKFB3/PTEN/INPP5A/SMPD1/AMPD3/LDHA/PDE2A/GAPDH/GPD1/NUP107/UNG/PNP/HIF1A/LIPC/PKM/PDE8A/DCTPP1/TP53/STAT3/NT5C/INSR/PDE4A/PDE4C/GPI/HK2/HDAC4/GPCPD1/PLCG1/NTSR1/APP/NUP50/TREX1/GPX1/PPARGC1A/PGM2/PDE4D/NUP153/DNPH1/SYNJ2/FOXK1/OGDH/PNPLA8/PRKAG2/PDE7A/NUP188/SLC2A6	50		GO:0033673	negative regulation of kinase activity	41/1885	257/18670	0.00214118	0.0935051	0.0847281	HNRNPU/SMYD3/SIRT1/PTEN/CDKN1C/LRP5/THY1/SORL1/PTPN6/DUSP6/LATS2/MIR20A/MIR92A1/SOCS4/WARS1/NR2F2/IGF1R/TFAP4/PLK1/SMCR8/GGNBP2/DUSP14/HEXIM2/SOCS3/RPTOR/MIDN/GADD45B/MLLT1/PTK6/ZGPAT/PIK3IP1/SH3BP5/NPRL2/DUSP7/CAMK2N2/ZFYVE28/NPM1/HSPB1/PRKAR2B/PRKAG2/ABL1	41
hsa04512	ECM-receptor interaction	14/1071	88/8016	0.28262	0.640621	0.53482	375790/3339/7059/3915/3918/3679/1277/1101/6385/1292/3680/3693/3672/7058	14		hsa04934	Cushing syndrome	19/832	155/8016	0.254182	0.561926	0.478114	7482/5087/4297/775/3709/8085/1019/5151/8912/8313/109/5332/7477/3708/2771/57552/3710/816/11091	19			GO:0050808	synapse organization	75/2379	408/18670	0.0006325	0.0280956	0.0238972	AGRN/ADGRB2/NRDC/CHRNB2/SEMA4A/BCAN/IGSF9/ARHGAP22/DLG5/SNCG/PTEN/SLIT1/NEURL1/NRXN2/LRFN4/CTTN/DLG2/DRD2/AMIGO2/SSH1/P2RX2/FARP1/NFATC4/GPHN/FLRT2/NPTN/IGF1R/DNAJA3/EEF2K/CDH1/CHRNB1/NTN1/BAIAP2/AFG3L2/ABHD17A/PTPRS/INSR/PIN1/UNC13A/RAB3A/SHANK1/SYNDIG1/APP/CRKL/WNT7B/PLXNB1/RHOA/BSN/PLXND1/PFN2/EIF4G1/IL1RAP/PDLIM5/HOMER1/CAST/PCDHGC3/PCDHGC4/PCDHGC5/SPARC/SNCB/DBN1/SYNGAP1/THBS2/ELFN1/CAMK2B/P…	75		GO:0002181	cytoplasmic translation	20/1885	100/18670	0.00215391	0.0935051	0.0847281	MTOR/LIN28A/DPH2/DHX9/EIF3A/YBX3/EIF4B/RPL6/DENR/CPEB1/DPH1/EIF4A1/UNK/EIF3D/RPSA/RPL24/EIF4G1/RPL35A/CPEB2/EIF4H	20
hsa05142	Chagas disease (American trypanosomiasis)	16/1071	102/8016	0.283497	0.640621	0.53482	5293/7042/5599/1147/7132/624/2774/4087/811/8837/5600/6300/7048/2771/3592/5054	16		hsa00360	Phenylalanine metabolism	3/832	17/8016	0.255942	0.561926	0.478114	221/5053/3242	3			GO:0008542	visual learning	15/2379	48/18670	0.000639251	0.0280956	0.0238972	MTOR/B4GALT2/CHRNB2/DEAF1/DRD2/HIF1A/NPTN/NDRG4/CTNS/APP/HMGCR/RGS14/SYNGAP1/CDK5/MECP2	15		GO:0090342	regulation of cell aging	14/1885	60/18670	0.00218063	0.0935051	0.0847281	LMNA/SIRT1/PTEN/HMGA2/NUAK1/MIR17/RSL1D1/TP53/MIR10A/BCL2L12/FBXO5/NAMPT/NEK6/ABL1	14
hsa05169	Epstein-Barr virus infection	30/1071	201/8016	0.283651	0.640621	0.53482	5293/842/9641/5599/1147/894/1019/29110/4193/9612/7187/8717/7157/6774/9020/596/4616/5609/3383/811/5704/581/10213/6772/5600/6300/5708/3280/3516/4794	30		hsa05221	Acute myeloid leukemia	9/832	67/8016	0.256539	0.561926	0.478114	2475/1147/3265/1848/5914/6774/8864/5291/3551	9			GO:0044262	cellular carbohydrate metabolic process	56/2379	286/18670	0.000639567	0.0280956	0.0238972	PGD/MTOR/STK40/FGGY/EXTL2/RORC/PFKFB3/SIRT1/PTEN/PPP1R3C/MYOF/INPP5A/DDB1/PYGM/PPP1CA/P2RY6/DGAT2/CRY1/SELENOS/PGP/PHKG2/B3GNT9/TP53/NR1D1/STAT3/MIDN/INSR/HAS1/KHK/HK2/PDK1/IRS1/PER2/HDAC4/SRC/NTSR1/EPM2AIP1/XYLB/PTH1R/MST1/GBE1/GYG1/MAEA/PPARGC1A/PGM2/GNMT/SYNJ2/FOXK1/PRKAG2/PPP1R3B/CSGALNACT1/EXT1/HAS2/B4GALT1/WDR5/MECP2	56		GO:1903779	regulation of cardiac conduction	16/1885	73/18670	0.00218958	0.0935051	0.0847281	RNF207/ATP1A1/NPR1/ATP2B4/ITPR2/MIR19A/FXYD1/FXYD7/SLC8A2/HRC/TRPM4/ITPR1/PDE4D/ITPR3/ASPH/FLNA	16
hsa00533	Glycosaminoglycan biosynthesis - keratan sulfate	3/1071	14/8016	0.285167	0.640621	0.53482	8704/6482/2683	3		hsa00330	Arginine and proline metabolism	7/832	50/8016	0.258522	0.561926	0.478114	4942/112849/1152/2593/4953/51056/501	7			GO:0014910	regulation of smooth muscle cell migration	22/2379	84/18670	0.00064908	0.0281383	0.0239335	PLAU/MDK/P2RY6/SORL1/LRP1/MDM2/SSH1/MIR20A/APEX1/SEMA6D/NDRG4/BCL2/IGFBP5/HDAC4/SRC/ADAMTS1/PPARGC1A/PDGFRB/PPARD/SERPINE1/HAS2/NR4A3	22		GO:0007568	aging	49/1885	321/18670	0.00219467	0.0935051	0.0847281	MTOR/CASP9/LMNA/SIRT1/ZMIZ1/PTEN/DNMBP/HRAS/CDKN1C/LRP1/HMGA2/NUAK1/MIR17/APEX1/RSL1D1/NQO1/MNT/ALOX12/CD68/TP53/SREBF1/STAT3/MIR10A/TIMP2/BCL2/GPX4/LONP1/ICAM1/ERCC1/BCL2L12/LIMS1/IGFBP5/ITGB2/TGFBR2/TREX1/PDE4D/NPM1/CANX/SRF/GCLC/FOXO3/FBXO5/SERPINE1/NAMPT/LOXL2/POLB/GSN/NEK6/ABL1	49
hsa00310	Lysine degradation	10/1071	61/8016	0.29346	0.65059	0.543142	64754/79723/4297/8085/9739/11105/84444/80854/501/55904	10		hsa00510	N-Glycan biosynthesis	7/832	50/8016	0.258522	0.561926	0.478114	8704/23193/2530/10195/4124/2683/79868	7			GO:0009743	response to carbohydrate	47/2379	230/18670	0.000649624	0.0281383	0.0239335	SLC2A5/LIN28A/TXNIP/PTEN/TWNK/TCF7L2/LDHA/LRP5/ANO1/LRP1/P2RX2/GAS6/HIF1A/ZFP36L1/IGF1R/SELENOS/STX4/CYBA/SERPINF1/VAMP2/SREBF1/NR1D1/NME1/NME2/COLEC12/SMAD2/ICAM1/ERCC1/TRPM4/KHK/EIF2B4/PTPRN/COL6A2/PLA2G6/PIM3/TGFBR2/ACVR2B/RHOA/PPARGC1A/HMGCR/SPARC/PPARD/SRF/GCLC/NAMPT/ANGPT2/ENDOG	47		GO:0050804	modulation of chemical synaptic transmission	63/1885	436/18670	0.00227055	0.0960619	0.0870449	PRKCZ/RPL22/MTOR/SLC6A9/CHRNB2/SLC30A1/SNCG/PTEN/NEURL1/HRAS/CNIH2/RIN1/SYT12/SSH1/NPTN/RASGRF1/GRIN2A/PRRT2/STX4/CDH1/ABR/P2RX1/VAMP2/ADORA2B/CCL2/RARA/STAT3/SH3GL1/RAB3A/SLC8A2/NAPA/PPFIA3/CACNG8/PLCB4/SNAP25/SRC/PLCG1/NTSR1/YTHDF1/SYN3/PACSIN2/HRH1/GNAI2/PXK/PFN2/SORCS2/RAPGEF2/HOMER1/DBN1/FLOT1/SYNGAP1/ITPR3/SRF/CAMK2B/PRKAR2B/CDK5/ADGRB1/UNC13B/ROR2/STXBP1/ABL1/NTNG2/MECP2	63
hsa01200	Carbon metabolism	18/1071	117/8016	0.296305	0.65059	0.543142	2023/9563/5226/4524/5214/2746/5091/2597/6472/113675/5315/283871/51/2821/3099/22934/3420/4967	18		hsa05144	Malaria	7/832	50/8016	0.258522	0.561926	0.478114	7059/4035/6347/3383/3689/7058/4233	7			GO:0035264	multicellular organism growth	33/2379	146/18670	0.000662834	0.0285111	0.0242506	MTOR/STK40/ERCC6/DRD2/TNS2/RARG/CDK4/PTPN11/ZFP36L1/PPIB/RBBP6/ANKRD11/TP53/RARA/STAT5B/STAT3/H3-3B/AFG3L2/BCL2/GAMT/KLF2/SPTBN4/ERCC1/ATRN/APP/ADARB1/ADD1/NDUFS6/PDE4D/STC2/POU3F2/XPA/SLC25A25	33		GO:0032205	negative regulation of telomere maintenance	10/1885	36/18670	0.00233606	0.0967348	0.0876546	HNRNPU/NAT10/HNRNPA1/SMG6/CTC1/ERCC1/SRC/RTEL1/RAD50/NBN	10
hsa01230	Biosynthesis of amino acids	12/1071	75/8016	0.296441	0.65059	0.543142	2023/5214/5091/2597/586/6472/5053/113675/5315/4144/22934/3420	12		hsa04725	Cholinergic synapse	14/832	112/8016	0.270482	0.580244	0.4937	1141/3265/1132/775/3709/596/2788/109/5332/3708/2771/5291/3710/816	14			GO:0006109	regulation of carbohydrate metabolic process	43/2379	206/18670	0.00068496	0.0290531	0.0247117	MTOR/RORC/PFKFB3/SIRT1/DDB1/PPP1CA/P2RY6/DGAT2/GPD1/NUP107/CRY1/HIF1A/SELENOS/PGP/PHKG2/TP53/NR1D1/STAT3/MIDN/INSR/KHK/PDK1/IRS1/HDAC4/SRC/NTSR1/APP/NUP50/EPM2AIP1/PTH1R/TREX1/MST1/MAEA/PPARGC1A/NUP153/GNMT/FOXK1/PRKAG2/PPP1R3B/HAS2/NUP188/SLC2A6/WDR5	43		GO:0009209	pyrimidine ribonucleoside triphosphate biosynthetic process	6/1885	15/18670	0.00235242	0.0967348	0.0876546	CTPS1/NME4/NME1/NME2/CAD/UCKL1	6
hsa04621	NOD-like receptor signaling pathway	27/1071	181/8016	0.297762	0.65059	0.543142	10628/9641/5599/1147/24145/3709/29110/7187/4210/11345/1535/56919/51393/596/6772/598/5600/6300/3708/387/3710/3326/7205/10135/81858/7295/64170	27		hsa04664	Fc epsilon RI signaling pathway	9/832	68/8016	0.270769	0.580244	0.4937	3265/27040/5881/5609/5335/5600/6300/5291/3567	9			GO:0051168	nuclear export	41/2379	194/18670	0.000695737	0.0290531	0.0247117	KHDRBS1/SMG5/DHX9/ZC3H11A/LZTS2/TCF7L2/HNRNPA1/XPOT/NUP107/MDM2/PTPN11/RITA1/GAS6/PPM1A/CHP1/XPO6/DDX19A/SMG6/TP53/ALKBH5/SRSF1/CALR/XPO1/NXT1/MCM3AP/NUP50/RBM15B/NMD3/NCBP2/SLBP/YTHDC1/RANBP3L/PHAX/NPM1/ATXN1/NUP153/LTV1/CDK5/CPSF1/TXN/NUP188	41		GO:0008542	visual learning	12/1885	48/18670	0.00238432	0.0967348	0.0876546	MTOR/B4GALT2/CHRNB2/HIF1A/NPTN/GRIN2A/NDRG4/CTNS/HRH1/SYNGAP1/CDK5/MECP2	12
hsa04022	cGMP-PKG signaling pathway	25/1071	167/8016	0.300587	0.652295	0.544566	163688/4881/4209/3778/10105/5499/5138/3709/4776/624/115/4772/3643/6543/109/3667/4773/3708/387/2771/4638/3710/6722/9569/5533	25		hsa04141	Protein processing in endoplasmic reticulum	20/832	166/8016	0.272511	0.580244	0.4937	23193/10961/10808/7326/51009/2081/5034/596/5609/581/80343/51726/22872/9871/10802/821/6745/3326/9601/5887	20			GO:0009142	nucleoside triphosphate biosynthetic process	40/2379	188/18670	0.000698888	0.0290531	0.0247117	ENO1/CTPS1/PFKP/PFKFB3/ADK/LDHA/GAPDH/GPD1/NUP107/HIF1A/PKM/NME4/NME3/TP53/FLCN/STAT3/NME1/NME2/ATP5PD/ATP5F1D/INSR/GPI/SPHK2/CAD/HK2/HDAC4/DTYMK/UCKL1/APP/NUP50/TREX1/PPARGC1A/NUP153/FOXK1/OGDH/SLC25A13/PRKAG2/CYC1/NUP188/SLC2A6	40		GO:0009299	mRNA transcription	8/1885	25/18670	0.00238536	0.0967348	0.0876546	TFCP2/HIF1A/TP53/SREBF1/STAT3/DDX5/SRF/FLNA	8
hsa03440	Homologous recombination	7/1071	41/8016	0.30384	0.654899	0.54674	10714/5890/7517/7156/10111/51720/5425	7		hsa05412	Arrhythmogenic right ventricular cardiomyopathy (ARVC)	10/832	77/8016	0.274532	0.580597	0.494001	4000/88/775/6442/1824/6543/59283/3693/3672/2010	10			GO:0031345	negative regulation of cell projection organization	40/2379	188/18670	0.000698888	0.0290531	0.0247117	DRAXIN/RAP1GAP/TRIM46/SEMA4A/PTEN/SEMA4G/RTN4RL2/THY1/FKBP4/LRP1/MDM2/RNF6/SPART/NFATC4/EVL/SEMA6D/LINGO1/RGMA/STX1B/RTN4RL1/NTN1/NGFR/ARHGDIA/PTPRS/DNM2/MAG/TLX2/ID1/CBFA2T2/RHOA/PTPRG/PFN2/GAK/FSTL4/CDKL3/DPYSL3/SYNGAP1/SEMA3A/CDK5/SEMA4D	40		GO:0009648	photoperiodism	8/1885	25/18670	0.00238536	0.0967348	0.0876546	PER3/CRY2/PPP1CA/CRY1/TP53/PER1/PER2/BHLHE40	8
hsa04728	Dopaminergic synapse	20/1071	132/8016	0.307139	0.65585	0.547534	163688/5599/1815/5499/1813/3709/55012/5578/2774/2788/5600/6300/3708/2771/815/3710/5528/816/1644/5533	20		hsa04022	cGMP-PKG signaling pathway	20/832	167/8016	0.281682	0.591229	0.503047	163688/476/4881/4209/493/10105/5499/5138/775/3709/6543/109/3667/5332/3708/2771/3710/6722/9569/5533	20			GO:1901292	nucleoside phosphate catabolic process	40/2379	188/18670	0.000698888	0.0290531	0.0247117	ACOT7/ENO1/PDE4B/PFKP/PFKFB3/AMPD3/LDHA/PDE2A/GAPDH/GPD1/NUP107/UNG/PNP/HIF1A/PKM/PDE8A/DCTPP1/TP53/STAT3/NT5C/INSR/PDE4A/PDE4C/GPI/HK2/HDAC4/APP/NUP50/TREX1/GPX1/PPARGC1A/PDE4D/NUP153/DNPH1/FOXK1/OGDH/PRKAG2/PDE7A/NUP188/SLC2A6	40		GO:0009755	hormone-mediated signaling pathway	38/1885	235/18670	0.00239282	0.0967348	0.0876546	ARID1A/RORC/SIRT1/CRY2/ESRRA/KAT5/YAP1/FKBP4/PHB2/VDR/KMT2D/CALCOCO1/CRY1/PTPN11/NCOR2/LATS2/TSHR/ABHD2/NR2F2/PAGR1/CNOT1/PER1/THRA/NR1D1/RARA/DDX5/WBP2/SLC27A1/SRC/NR1D2/THRB/NR1I2/UFSP2/CREBRF/UBR5/NR4A3/NR6A1/RXRA	38
hsa04923	Regulation of lipolysis in adipocytes	9/1071	55/8016	0.310122	0.65585	0.547534	5293/4881/57104/7253/115/3643/109/3667/2771	9		hsa04714	Thermogenesis	27/832	231/8016	0.283893	0.591229	0.503047	2475/8289/65260/4881/116228/3265/57104/84987/56901/4716/64223/6603/57521/4729/513/4701/4696/109/5600/6300/11343/29078/6196/51422/2260/1537/6595	27			GO:0045785	positive regulation of cell adhesion	74/2379	403/18670	0.000706921	0.0290587	0.0247164	PRKCZ/PDPN/ZBTB7B/TGFB2/ITPKB/ZMIZ1/MMRN2/LDB1/ADAM8/MDK/ARL2/RHOD/THY1/ETS1/PTPN11/HSPH1/MIR92A1/PNP/ZBTB1/SMAD3/CD276/DNAJA3/STX4/ZFHX3/CDH13/FOXF1/PIEZO1/SERPINF2/TMEM102/FLCN/LGALS9/RARA/CCR7/PRKCA/RAC3/FSTL3/TNFSF14/ICAM1/DNM2/CALR/NFKBID/EMILIN1/IL1RL2/LIMS1/GLI2/HSPD1/SIRPA/SRC/SDC4/RUNX1/ITGB2/CRKL/EMID1/TRIOBP/FBLN2/TGFBR2/RHOA/HYAL1/COL8A1/IL12A/HES1/ADAM19/RREB1/CARMIL1/FLOT1/CITED2/SM…	74		GO:0099177	regulation of trans-synaptic signaling	63/1885	437/18670	0.00239838	0.0967348	0.0876546	PRKCZ/RPL22/MTOR/SLC6A9/CHRNB2/SLC30A1/SNCG/PTEN/NEURL1/HRAS/CNIH2/RIN1/SYT12/SSH1/NPTN/RASGRF1/GRIN2A/PRRT2/STX4/CDH1/ABR/P2RX1/VAMP2/ADORA2B/CCL2/RARA/STAT3/SH3GL1/RAB3A/SLC8A2/NAPA/PPFIA3/CACNG8/PLCB4/SNAP25/SRC/PLCG1/NTSR1/YTHDF1/SYN3/PACSIN2/HRH1/GNAI2/PXK/PFN2/SORCS2/RAPGEF2/HOMER1/DBN1/FLOT1/SYNGAP1/ITPR3/SRF/CAMK2B/PRKAR2B/CDK5/ADGRB1/UNC13B/ROR2/STXBP1/ABL1/NTNG2/MECP2	63
hsa04713	Circadian entrainment	15/1071	97/8016	0.311972	0.65585	0.547534	163688/8863/8912/115/5187/5578/2788/2906/109/8864/3708/2771/815/3710/816	15		hsa04924	Renin secretion	9/832	69/8016	0.285226	0.591229	0.503047	163688/4881/775/3709/5332/3708/2771/3710/5533	9			GO:0010038	response to metal ion	68/2379	364/18670	0.000708405	0.0290587	0.0247164	CASP9/TXNIP/SLC30A1/ITPKB/MAPK8/KCNMA1/PPIF/ANXA11/PTEN/CHUK/KCNIP2/BNIP3/APBB1/RASGRP2/SYT12/PPP1CA/DLG2/DRD2/CDK4/MDM2/P2RX4/NFATC4/HIF1A/GPHN/CACNA1H/SYT17/EEF2K/CDH1/NQO1/CPNE7/DPEP1/SERPINF1/BECN1/BCL2/BSG/FSTL3/ATP5F1D/LONP1/ICAM1/JUNB/CALR/ERCC1/KHK/IL1A/DTYMK/ENTPD6/APP/HMOX1/SCN5A/ADD1/QDPR/PPARGC1A/HNRNPD/SEC31A/HOMER1/PAM/SPARC/SNCB/CUTA/ITPR3/GCLC/EGFR/SLC25A13/LOXL2/NDRG1/GSN/ENDOG/A…	68		GO:1903008	organelle disassembly	20/1885	101/18670	0.00243625	0.0976113	0.0884488	PLK3/BNIP3/AMBRA1/MARK2/ATG2A/CTTN/RNF41/DENR/MTIF3/HIF1A/MAP1LC3B/TP53/SREBF1/USP36/HK2/ATG9A/SREBF2/ATG3/PELO/ATG9B	20
hsa05211	Renal cell carcinoma	11/1071	69/8016	0.312505	0.65585	0.547534	5293/7042/3265/2113/5781/3091/201163/2034/1399/4233/6921	11		hsa04014	Ras signaling pathway	27/832	232/8016	0.291803	0.599336	0.509945	163688/391013/1147/8036/3265/10235/9610/2113/5781/5923/3480/2903/27040/4804/5881/2788/5335/6789/2114/11186/5291/8831/4233/2260/3551/25/5900	27			GO:0006839	mitochondrial transport	51/2379	256/18670	0.000726043	0.0295863	0.0251651	SLC25A33/SLC9A1/PSEN2/MAPK8/MICU1/PPIF/SLC25A28/BNIP3/SLC25A22/MIPEP/MIR17/SPG7/TIMM22/TMEM102/TP53/SREBF1/STAT3/ATP5PD/USP36/AFG3L2/BCL2/TIMM21/ATP5F1D/TIMM13/TIMM44/PDCD5/BAX/SLC35F6/HK2/HSPD1/BCL2L1/TOMM34/UBE2L3/HPS4/SMDT1/CHCHD4/SLC25A38/SLC25A36/GRPEL1/UBE2D3/HSPA4/ABLIM3/CAMK2A/YWHAG/SLC25A13/IMMP2L/PRKAG2/PPP3CC/BNIP3L/CYC1/DNLZ	51		GO:0070828	heterochromatin organization	7/1885	20/18670	0.00250629	0.0991051	0.0898024	MTHFR/HP1BP3/HMGA2/H3-3B/SMCHD1/SETD7/LOXL2	7
hsa04550	Signaling pathways regulating pluripotency of stem cells	21/1071	140/8016	0.318052	0.661476	0.55223	5293/7482/3265/3626/83729/4088/3480/463/7703/6774/7484/4087/4211/84759/3397/3976/7477/5600/6300/93/9314	21		hsa04724	Glutamatergic synapse	14/832	114/8016	0.292966	0.599336	0.509945	775/3709/27165/2903/2788/109/2744/5332/3708/2771/10991/9456/3710/5533	14			GO:0006914	autophagy	88/2379	496/18670	0.000737645	0.0296686	0.0252352	MTOR/RRAGC/ATP6V0B/PLK3/FNBP1L/LIX1L/MAPK8/SIRT1/VPS26A/TRIM8/BNIP3/AMBRA1/VPS37C/VPS51/KAT5/CTTN/UVRAG/DRD2/GAPDH/RNF41/TBK1/DRAM1/CAMKK2/VPS33A/ATP6V0A2/HIF1A/ATG2B/HERC1/MLST8/ATP6V0C/MEFV/ATP6V0D1/GABARAPL2/MAP1LC3B/WDR81/EMC6/TP53/FLCN/SREBF1/SMCR8/STAT3/ATP6V0A1/BECN1/TRIM65/USP36/RPTOR/BCL2/MIR199A1/MVB12A/MAP1S/HK2/CHMP3/ATG9A/SNX5/SRC/CTSA/HMOX1/HDAC10/ITPR1/TBC1D5/NPRL2/TEX264/ATG3/RAB7…	88		GO:0070932	histone H3 deacetylation	7/1885	20/18670	0.00250629	0.0991051	0.0898024	ELK4/SIRT1/PER1/HDAC5/PER2/HDAC4/HDAC3	7
hsa00604	Glycosphingolipid biosynthesis - ganglio series	3/1071	15/8016	0.324022	0.661476	0.55223	3073/8869/6482	3		hsa04622	RIG-I-like receptor signaling pathway	9/832	70/8016	0.299885	0.609507	0.518599	1147/8717/7706/54941/5300/5600/6300/3551/1654	9			GO:0061919	process utilizing autophagic mechanism	88/2379	496/18670	0.000737645	0.0296686	0.0252352	MTOR/RRAGC/ATP6V0B/PLK3/FNBP1L/LIX1L/MAPK8/SIRT1/VPS26A/TRIM8/BNIP3/AMBRA1/VPS37C/VPS51/KAT5/CTTN/UVRAG/DRD2/GAPDH/RNF41/TBK1/DRAM1/CAMKK2/VPS33A/ATP6V0A2/HIF1A/ATG2B/HERC1/MLST8/ATP6V0C/MEFV/ATP6V0D1/GABARAPL2/MAP1LC3B/WDR81/EMC6/TP53/FLCN/SREBF1/SMCR8/STAT3/ATP6V0A1/BECN1/TRIM65/USP36/RPTOR/BCL2/MIR199A1/MVB12A/MAP1S/HK2/CHMP3/ATG9A/SNX5/SRC/CTSA/HMOX1/HDAC10/ITPR1/TBC1D5/NPRL2/TEX264/ATG3/RAB7…	88		GO:0031647	regulation of protein stability	44/1885	284/18670	0.00269105	0.105265	0.0953844	PER3/LMNA/SIRT1/PTEN/PANO1/GAPDH/PHB2/CHFR/LAMP1/HYPK/USP3/CTSH/PLK1/TP53/TMEM88/SREBF1/NR1D1/USP36/BCL2/PIN1/ISOC2/HSPD1/ID1/SRC/STK4/CTSA/TREX1/USP4/PFN2/UBE2B/CAMLG/HDAC3/IRGM/FLOT1/HSP90AB1/GET4/CCAR2/ASPH/GSN/STXBP1/DNLZ/TBL1X/HCFC1/FLNA	44
hsa04670	Leukocyte transendothelial migration	17/1071	112/8016	0.324049	0.661476	0.55223	5293/7070/5781/4313/9564/1535/5175/5578/10627/3383/5335/3689/5600/6300/387/2771/5010	17		hsa04540	Gap junction	11/832	88/8016	0.303317	0.612506	0.52115	3265/3709/10376/84790/109/5332/6714/3708/2771/3710/10383	11			GO:0034284	response to monosaccharide	43/2379	207/18670	0.00076006	0.0303436	0.0258093	SLC2A5/LIN28A/TXNIP/PTEN/TWNK/TCF7L2/LDHA/LRP5/ANO1/LRP1/GAS6/HIF1A/IGF1R/SELENOS/STX4/CYBA/SERPINF1/VAMP2/SREBF1/NR1D1/NME1/NME2/SMAD2/ICAM1/TRPM4/KHK/EIF2B4/PTPRN/COL6A2/PLA2G6/PIM3/TGFBR2/ACVR2B/RHOA/PPARGC1A/HMGCR/SPARC/PPARD/SRF/GCLC/NAMPT/ANGPT2/ENDOG	43		GO:1904035	regulation of epithelial cell apoptotic process	18/1885	88/18670	0.00271096	0.105265	0.0953844	MTOR/MDK/ANO6/GAS6/ZFP36L1/CCL2/ICAM1/ZFP36/CAPN10/PLCG1/COL18A1/HMOX1/SEMA5A/CAST/FOXO3/SERPINE1/GSN/ABL1	18
hsa04630	JAK-STAT signaling pathway	24/1071	162/8016	0.32459	0.661476	0.55223	5293/2475/29949/3265/894/6778/5781/122809/6777/6774/9021/596/282616/6772/6775/598/3976/5008/1154/3592/3567/5159/1956/1271	24		hsa04151	PI3K-Akt signaling pathway	40/832	354/8016	0.305844	0.613649	0.522122	2475/842/23566/7059/3915/3918/5728/1147/3265/5526/894/7450/1975/1019/55012/3480/64223/3566/7157/92579/4804/1277/1101/57521/3909/596/2788/3667/9223/3693/5291/3672/5528/3326/2309/7058/4233/2260/3551/6256	40			GO:0070227	lymphocyte apoptotic process	19/2379	69/18670	0.000764849	0.0303436	0.0258093	NOC2L/DFFA/PTEN/ADAM8/MIR17HG/HIF1A/DNAJA3/TP53/LGALS9/NFKBID/BAX/CRKL/FNIP1/PRELID1/PTCRA/TNFRSF21/TRAF3IP2/GLI3/DOCK8	19		GO:0009154	purine ribonucleotide catabolic process	9/1885	31/18670	0.00274811	0.105265	0.0953844	ACOT7/PDE4B/PDE2A/PDE8A/PDE4A/PDE4C/PDE4D/PDE7B/PDE7A	9
hsa04934	Cushing syndrome	23/1071	155/8016	0.326499	0.661476	0.55223	7482/5087/6934/4297/3709/8085/1019/5151/8912/115/79798/7484/109/83439/7477/3708/2771/815/3710/196/816/1956/11091	23		hsa00250	Alanine, aspartate and glutamate metabolism	5/832	36/8016	0.316593	0.627174	0.533631	27165/790/2744/158/5471	5			GO:2000377	regulation of reactive oxygen species metabolic process	41/2379	195/18670	0.000774608	0.0303436	0.0258093	SLC25A33/MTOR/BNIP3/RNF41/P2RX4/MIR92A1/HIF1A/RAB27A/SMAD3/SELENOS/COQ7/CYBA/CTNS/TP53/AATF/STAT3/BECN1/BCL2/INSR/ICAM1/DNM2/MIR199A1/PRDX2/KLF2/SPHK2/HK2/CFLAR/HDAC4/SIRPA/PTGIS/ITGB2/TGFBR2/RHOA/GNAI2/TUSC2/PDGFRB/NQO2/HSP90AB1/EGFR/ADGRB1/KLF4	41		GO:1902895	positive regulation of pri-miRNA transcription by RNA polymerase II	9/1885	31/18670	0.00274811	0.105265	0.0953844	WT1/HIF1A/TP53/SREBF1/STAT3/NGFR/SREBF2/GNL3/SRF	9
hsa05032	Morphine addiction	14/1071	91/8016	0.327773	0.661476	0.55223	5142/5138/5151/115/5578/2788/5141/5143/109/2771/2868/5144/5150/9568	14		hsa03030	DNA replication	5/832	36/8016	0.316593	0.627174	0.533631	84153/10714/5426/10535/5425	5			GO:0009127	purine nucleoside monophosphate biosynthetic process	39/2379	183/18670	0.000782682	0.0303436	0.0258093	ENO1/AMPD2/PFKP/PFKFB3/ADK/AMPD3/LDHA/GAPDH/GPD1/NUP107/HIF1A/PKM/TP53/PFAS/FLCN/STAT3/ATP5PD/ATP5F1D/INSR/GPI/SPHK2/HK2/ATIC/HDAC4/APP/ADSL/NUP50/TREX1/PPARGC1A/PAICS/PPAT/NUP153/FOXK1/OGDH/SLC25A13/PRKAG2/CYC1/NUP188/SLC2A6	39		GO:0021549	cerebellum development	20/1885	102/18670	0.00274908	0.105265	0.0953844	TRNP1/B4GALT2/DAB1/ZNF365/LDB1/CEND1/MDK/FAIM2/PTPN11/CKB/HERC1/TP53/LHX1/COQ8B/GLI2/ATIC/HNRNPD/CDK5/ABL1/MECP2	20
hsa00480	Glutathione metabolism	9/1071	56/8016	0.329701	0.661476	0.55223	5226/51060/124975/2879/4953/2876/51056/2880/2729	9		hsa00130	Ubiquinone and other terpenoid-quinone biosynthesis	2/832	11/8016	0.318811	0.627596	0.53399	3242/1728	2			GO:0009168	purine ribonucleoside monophosphate biosynthetic process	39/2379	183/18670	0.000782682	0.0303436	0.0258093	ENO1/AMPD2/PFKP/PFKFB3/ADK/AMPD3/LDHA/GAPDH/GPD1/NUP107/HIF1A/PKM/TP53/PFAS/FLCN/STAT3/ATP5PD/ATP5F1D/INSR/GPI/SPHK2/HK2/ATIC/HDAC4/APP/ADSL/NUP50/TREX1/PPARGC1A/PAICS/PPAT/NUP153/FOXK1/OGDH/SLC25A13/PRKAG2/CYC1/NUP188/SLC2A6	39		GO:0003012	muscle system process	66/1885	465/18670	0.00281451	0.107093	0.0970406	RNF207/ENO1/MTOR/SLC9A1/PDE4B/KCND3/ATP1A1/CHRNB2/LMNA/ATP2B4/ACTN2/MYOF/CHUK/KCNIP2/TPCN2/CTTN/CACNA1C/SSPN/P2RX2/MIR17/MIR17HG/MIR19A/MIR19B1/MIR20A/CCDC78/CACNA1H/P2RX1/MIR195/CHRNB1/ADORA2B/MYL4/SGCA/MYL12A/GATA6/DSC2/GAMT/PIN1/CNN1/FXYD1/HSPB6/HRC/TRPM4/TNNI3/BIN1/IGFBP5/OBSL1/HDAC4/HMOX1/ITGB5/KLF15/ITGA1/PDE4D/HOMER1/KCNN2/SRF/FOXO3/CAMK2B/GTF2IRD1/CALD1/ASPH/SNTB1/NR4A3/KLF4/GSN/EMD/FLNA	66
hsa00900	Terpenoid backbone biosynthesis	4/1071	22/8016	0.337722	0.672426	0.561372	79947/9986/3156/116150	4		hsa04921	Oxytocin signaling pathway	18/832	153/8016	0.322433	0.630759	0.536681	163688/4881/3265/5499/775/3709/29904/59283/54776/109/5332/6714/3708/2771/3710/816/51422/5533	18			GO:0009201	ribonucleoside triphosphate biosynthetic process	38/2379	177/18670	0.000783819	0.0303436	0.0258093	ENO1/CTPS1/PFKP/PFKFB3/LDHA/GAPDH/GPD1/NUP107/HIF1A/PKM/NME4/NME3/TP53/FLCN/STAT3/NME1/NME2/ATP5PD/ATP5F1D/INSR/GPI/SPHK2/CAD/HK2/HDAC4/UCKL1/APP/NUP50/TREX1/PPARGC1A/NUP153/FOXK1/OGDH/SLC25A13/PRKAG2/CYC1/NUP188/SLC2A6	38		GO:0060612	adipose tissue development	11/1885	43/18670	0.00294255	0.109891	0.0995758	RORC/ARID5B/SIRT1/LRP5/DGAT2/SORL1/CDK4/SPART/TRPM4/ARRDC3/SLC25A25	11
hsa05226	Gastric cancer	22/1071	149/8016	0.340483	0.672426	0.561372	5293/2475/7482/7042/23401/6934/3265/4041/4088/999/7157/7484/4087/596/4616/581/83439/7477/7048/4292/1956/4233	22		hsa04623	Cytosolic DNA-sensing pathway	8/832	63/8016	0.328633	0.637485	0.542403	84265/1147/5441/55718/5434/11277/5437/3551	8			GO:0001503	ossification	73/2379	398/18670	0.000790056	0.0303951	0.0258531	DHRS3/ZBTB40/GLIS1/THBS3/MEF2D/DDR2/PBX1/DHX9/TGFB2/HNRNPU/COL13A1/MDK/ESRRA/LRP5/PTHLH/ANO6/NAB2/GLI1/CYP27B1/HIF1A/SMAD3/CHSY1/RSL1D1/MMP2/WWOX/MYBBP1A/THRA/COL1A1/DDX5/H3-3B/BCL2/FSTL3/SBNO2/JUNB/TRPM4/CLEC11A/ATRAID/GLI2/HSPE1/IGFBP5/TWIST2/HDAC4/JAG1/ID1/CEBPB/HIRA/WNT7B/ACVR2B/PTH1R/PLXNB1/RHOA/RBPJ/NOCT/RANBP3L/VCAN/LOX/PPARGC1B/SPARC/SYNCRIP/FBXO5/FAM20C/SUN1/HOXA2/GLI3/EGFR/SND1/CSGALNAC…	73		GO:0061337	cardiac conduction	26/1885	146/18670	0.00294598	0.109891	0.0995758	RNF207/SLC9A1/KCND3/ATP1A1/NPR1/ATP2B4/KCNIP2/CACNA1C/ITPR2/MIR19A/DSC2/FXYD1/FXYD7/SPTBN4/SLC8A2/HRC/TRPM4/CACNG8/BIN1/ITPR1/PDE4D/KCNN2/KCNIP1/ITPR3/ASPH/FLNA	26
hsa04070	Phosphatidylinositol signaling system	15/1071	99/8016	0.341483	0.672426	0.561372	163688/5293/3707/5728/3632/8525/3709/90809/5578/80271/5335/3708/3710/8871/8776	15		hsa04970	Salivary secretion	11/832	90/8016	0.329944	0.637485	0.542403	163688/6548/476/493/3709/6844/109/5332/3708/3710/6522	11			GO:0016236	macroautophagy	57/2379	295/18670	0.000805104	0.0307133	0.0261238	MTOR/RRAGC/ATP6V0B/LIX1L/MAPK8/SIRT1/VPS26A/BNIP3/AMBRA1/VPS37C/UVRAG/GAPDH/RNF41/TBK1/VPS33A/ATP6V0A2/HIF1A/ATG2B/MLST8/ATP6V0C/ATP6V0D1/GABARAPL2/MAP1LC3B/WDR81/EMC6/TP53/SMCR8/ATP6V0A1/BECN1/USP36/RPTOR/MVB12A/CHMP3/ATG9A/SNX5/SRC/HMOX1/HDAC10/TBC1D5/NPRL2/TEX264/ATG3/RAB7A/TBC1D14/UCHL1/SCOC/LARP1/SNX14/SESN1/EPM2A/LAMTOR4/CDK5/PRKAG2/BNIP3L/ATP6V1H/ATP6V1C1/GPSM1	57		GO:0006986	response to unfolded protein	30/1885	176/18670	0.0029504	0.109891	0.0995758	ZBTB17/LMNA/PPP2R5B/YIF1A/SERPINH1/CTDSP2/HSPH1/JKAMP/CHAC1/BFAR/DERL2/CCL2/ERN1/BAX/HSPD1/HSPE1/ARFGAP1/MANF/PDIA5/DNAJB11/TMEM129/SEC31A/HSPA4/CREBRF/STC2/CANX/SSR1/KLHDC3/HSP90AB1/HSPB1	30
hsa00250	Alanine, aspartate and glutamate metabolism	6/1071	36/8016	0.3478	0.676234	0.564551	2746/27165/790/2744/158/5471	6		hsa00760	Nicotinate and nicotinamide metabolism	5/832	37/8016	0.33792	0.648889	0.552107	23057/23411/4860/133686/10135	5			GO:1902369	negative regulation of RNA catabolic process	17/2379	59/18670	0.000814113	0.0307133	0.0261238	MTOR/YBX1/DHX9/PKP1/HNRNPU/YBX3/PARN/CIRBP/ZFP36/NBAS/HNRNPD/NOCT/NAF1/TENT4A/LARP1/SYNCRIP/PABPC1	17		GO:2001234	negative regulation of apoptotic signaling pathway	37/1885	230/18670	0.0029607	0.109891	0.0995758	NOC2L/ENO1/MUC1/LMNA/SIRT1/UNC5B/PPIF/PELI3/CTTN/YAP1/YBX3/FAIM2/MIR17/HIF1A/MAZ/TRADD/MNT/PCGF2/BCL2/ICAM1/PRDX2/MEIS3/BAX/BCL2L12/SLC35F6/IL1A/SRC/HMOX1/GNAI2/SIAH2/HMGB2/PRELID1/GCLC/HSPB1/SERPINE1/CCAR2/DDX3X	37
hsa00510	N-Glycan biosynthesis	8/1071	50/8016	0.349776	0.676234	0.564551	8704/23193/201595/10195/4124/2683/22845/79868	8		hsa00514	Other types of O-glycan biosynthesis	6/832	46/8016	0.341956	0.652635	0.555294	8704/374378/79623/285203/8985/2683	6			GO:0009214	cyclic nucleotide catabolic process	7/2379	14/18670	0.000818163	0.0307133	0.0261238	PDE4B/PDE2A/PDE8A/PDE4A/PDE4C/PDE4D/PDE7A	7		GO:0010906	regulation of glucose metabolic process	22/1885	117/18670	0.00300742	0.110944	0.10053	MTOR/RORC/SIRT1/PPP1CA/DGAT2/CRY1/PGP/PHKG2/TP53/NR1D1/PDK2/MIDN/KHK/PPP4R3B/PDK1/IRS1/SRC/EPM2AIP1/MAEA/GNMT/FOXK1/WDR5	22
hsa04979	Cholesterol metabolism	8/1071	50/8016	0.349776	0.676234	0.564551	114879/4035/3990/1071/9218/1593/5360/9217	8		hsa01524	Platinum drug resistance	9/832	73/8016	0.344826	0.654125	0.556562	842/330/7157/596/2067/581/4292/5291/5980	9			GO:0021692	cerebellar Purkinje cell layer morphogenesis	7/2379	14/18670	0.000818163	0.0307133	0.0261238	LDB1/CEND1/FAIM2/HERC1/LHX1/COQ8B/WHRN	7		GO:0000956	nuclear-transcribed mRNA catabolic process	34/1885	207/18670	0.00303934	0.111443	0.100982	RPL22/THRAP3/RPS8/SMG5/RPLP2/RPL6/UPF3A/SAMD4A/ZFP36L1/RPS2/PARN/CNOT1/SMG6/RPL27/DDX5/CTIF/ZFP36/EXOSC5/RPS5/NBAS/MLH1/RPSA/RPL24/EIF4G1/NCBP2/RPL35A/TENT4A/PELO/RPS12/CNOT4/PABPC1/MIRLET7A1/NCBP1/EXOSC2	34
hsa04926	Relaxin signaling pathway	19/1071	129/8016	0.360471	0.689657	0.575758	5590/5293/5599/3265/7423/115/4313/1277/5578/4087/2788/5609/109/6714/5600/6300/7048/2771/1956	19		hsa04392	Hippo signaling pathway - multiple species	4/832	29/8016	0.354866	0.658632	0.560396	10413/26524/11186/23286	4			GO:0048638	regulation of developmental growth	65/2379	347/18670	0.000852375	0.0316213	0.0268961	AGRN/MTOR/DRAXIN/LPAR3/TRIM46/SEMA4A/PTEN/SEMA4G/WT1/CTTN/YAP1/DRD2/YBX3/LRP1/GLI1/CDK4/RAB21/LATS2/RNF6/SPART/MIR17HG/MIR19A/MIR19B1/SEMA6D/PPIB/SYT17/NTN1/TRPV2/STAT5B/STAT3/RND2/RNF157/AFG3L2/BCL2/GAMT/PTPRS/INSR/PIN1/DNM2/MIR199A1/UNC13A/MAG/SPTBN4/MEIS1/ATRN/STK4/APP/MAPK11/TGFBR2/RBPJ/WDR36/FSTL4/CDKL3/WWC1/STC2/DBN1/PPARD/SRF/POU3F2/POR/SEMA3A/CDK5/DPYSL2/SEMA4D/ABL1	65		GO:0061387	regulation of extent of cell growth	21/1885	110/18670	0.00306091	0.111527	0.101059	LPAR3/TRIM46/SEMA4A/SHTN1/CTTN/LRP1/RAB21/SPART/TRPV2/SEMA5A/WDR36/FSTL4/CDKL3/DBN1/SRF/SEMA3A/SEMA3D/CDK5/DPYSL2/SEMA4D/ABL1	21
hsa04911	Insulin secretion	13/1071	86/8016	0.361043	0.689657	0.575758	3778/115/6844/5578/3780/5864/54795/109/6616/815/3710/816/27445	13		hsa05224	Breast cancer	17/832	147/8016	0.355813	0.658632	0.560396	2475/7482/5728/23401/3265/4041/1019/3480/7157/8313/4616/581/182/7477/5291/3280/2260	17			GO:0009746	response to hexose	42/2379	202/18670	0.00085256	0.0316213	0.0268961	SLC2A5/LIN28A/TXNIP/PTEN/TWNK/TCF7L2/LDHA/LRP5/ANO1/LRP1/GAS6/HIF1A/IGF1R/SELENOS/STX4/CYBA/SERPINF1/VAMP2/SREBF1/NR1D1/NME1/NME2/SMAD2/ICAM1/TRPM4/KHK/EIF2B4/PTPRN/COL6A2/PLA2G6/PIM3/TGFBR2/ACVR2B/RHOA/PPARGC1A/HMGCR/PPARD/SRF/GCLC/NAMPT/ANGPT2/ENDOG	42		GO:0044262	cellular carbohydrate metabolic process	44/1885	286/18670	0.00307852	0.111527	0.101059	MTOR/RORC/PFKFB3/SIRT1/PTEN/PPP1R3C/MYOF/INPP5A/PYGM/PPP1CA/DGAT2/CRY1/PGP/PHKG2/B3GNT9/TP53/NR1D1/STAT3/PDK2/MIDN/HAS1/KHK/RBKS/PPP4R3B/HK2/PDK1/IRS1/PER2/HDAC4/SRC/NTSR1/HRH1/EPM2AIP1/XYLB/GBE1/GYG1/MAEA/PGM2/GNMT/FOXK1/PRKAG2/B4GALT1/WDR5/MECP2	44
hsa00340	Histidine metabolism	4/1071	23/8016	0.369933	0.694168	0.579523	221/10841/501/138199	4		hsa05170	Human immunodeficiency virus 1 infection	24/832	212/8016	0.357003	0.658632	0.560396	163688/2475/842/1147/3265/3709/8717/5881/596/2788/5609/581/5335/5600/6300/3708/2771/9730/5291/995/3710/5533/3551/8450	24			GO:0030203	glycosaminoglycan metabolic process	35/2379	160/18670	0.00087065	0.0321	0.0273033	AGRN/HSPG2/SLC9A1/B4GALT2/EXTL2/BCAN/ITIH5/CHST3/HPSE2/B3GAT3/B4GAT1/CHST11/CHP1/CLN6/HEXA/CSPG4/ACAN/CHSY1/GALNS/HS3ST3A1/HS3ST3B1/HAS1/HS6ST1/SDC4/HYAL1/HYAL3/VCAN/PDGFRB/CHST12/GPC2/CSGALNACT1/EXT1/HAS2/ST3GAL1/B4GALT1	35		GO:0032388	positive regulation of intracellular transport	35/1885	215/18670	0.00309872	0.111591	0.101116	KHDRBS1/PLK3/TRIM46/DHX9/ACTN2/HRAS/B3GAT3/EHD1/SORL1/RAB21/GAS6/PPM1A/ANXA2/IL4R/RIPOR1/CDH1/TP53/VAMP2/ADORA2B/USP36/SPHK2/CAPN10/ITGB2/UBE2L3/SREBF2/NCBP2/STX18/HDAC3/CDK5/UBR5/UNC13B/STOM/STXBP1/EMD/FLNA	35
hsa03430	Mismatch repair	4/1071	23/8016	0.369933	0.694168	0.579523	10714/4292/5395/5425	4		hsa04926	Relaxin signaling pathway	15/832	129/8016	0.360774	0.658632	0.560396	5590/3265/408/1277/4087/2788/5609/109/5332/6714/5600/6300/7048/2771/5291	15			GO:0046058	cAMP metabolic process	9/2379	22/18670	0.000909593	0.0332648	0.028294	PDE4B/PTHLH/PDE8A/ADCY9/PDE4A/PDE4C/ADCY3/PDE4D/PDE7A	9		GO:1904353	regulation of telomere capping	8/1885	26/18670	0.00314453	0.112571	0.102004	NABP2/SMG6/MAP2K7/ERCC1/RTEL1/HNRNPD/RAD50/NBN	8
hsa04964	Proximal tubule bicarbonate reclamation	4/1071	23/8016	0.369933	0.694168	0.579523	2746/27165/2744/10991	4		hsa04973	Carbohydrate digestion and absorption	6/832	47/8016	0.361181	0.658632	0.560396	6518/476/92579/3099/5332/5291	6			GO:0034637	cellular carbohydrate biosynthetic process	22/2379	86/18670	0.000914574	0.0332648	0.028294	MTOR/EXTL2/PPP1R3C/PPP1CA/SELENOS/PGP/PHKG2/B3GNT9/NR1D1/INSR/HAS1/IRS1/PER2/EPM2AIP1/GBE1/GYG1/PGM2/PPP1R3B/CSGALNACT1/EXT1/HAS2/B4GALT1	22		GO:1901653	cellular response to peptide	56/1885	385/18670	0.0033336	0.113687	0.103015	PRKCZ/SLC9A1/ATP6V0B/ACTN2/SIRT1/PTEN/ESRRA/SORL1/STAT6/LRP1/CDK4/PTPN11/ATP6V0A2/APEX1/MAX/ZFP36L1/TSHR/PKM/CPEB1/IGF1R/ATP6V0C/EEF2K/BCAR1/SLC2A4/TP53/VAMP2/SREBF1/STAT3/HDAC5/NGFR/PDK2/SOCS3/ICAM1/KLF11/ADCY3/STAT1/IRS1/CAPN10/ID1/SRC/GNAI2/CISH/KLF15/CPEB2/PPAT/SRD5A1/TRIM41/GCLC/FOXO3/NAMPT/PRKAR2B/CDK5/KLF10/NR4A3/KLF4/SLC2A8	56
hsa04145	Phagosome	22/1071	152/8016	0.377287	0.703828	0.587588	9341/533/7059/10376/84790/23545/3916/527/9114/1535/535/81035/811/3689/3693/7879/53407/821/7058/51606/528/10383	22		hsa05135	Yersinia infection	14/832	120/8016	0.36327	0.658632	0.560396	1147/4210/27040/9564/6347/5881/5609/6714/5335/5600/6300/5291/6196/3551	14			GO:0010810	regulation of cell-substrate adhesion	44/2379	215/18670	0.000918353	0.0332648	0.028294	PRKCZ/PDPN/SLC9A1/DDR2/PLAU/MMRN2/PTEN/LDB1/MDK/ARL2/RHOD/THY1/LRP1/MIR92A1/SMAD3/CDH13/FOXF1/CCR7/COL1A1/RAC3/TBCD/BCL2/DNM2/CALR/EMILIN1/LIMS1/JAG1/SRC/SDC4/CRKL/EMID1/TRIOBP/FBLN2/RHOA/COL8A1/RASA1/RREB1/CARMIL1/SMOC2/SERPINE1/ANGPT2/HAS2/NINJ1/ABL1	44		GO:0032869	cellular response to insulin stimulus	35/1885	216/18670	0.00334783	0.113687	0.103015	PRKCZ/SLC9A1/ATP6V0B/SIRT1/PTEN/ESRRA/SORL1/CDK4/PTPN11/ATP6V0A2/ZFP36L1/PKM/CPEB1/IGF1R/ATP6V0C/EEF2K/BCAR1/SLC2A4/VAMP2/SREBF1/HDAC5/PDK2/SOCS3/STAT1/IRS1/CAPN10/SRC/GNAI2/CISH/CPEB2/PPAT/SRD5A1/GCLC/FOXO3/SLC2A8	35
hsa04918	Thyroid hormone synthesis	11/1071	74/8016	0.401401	0.741316	0.618885	3709/7253/115/5578/109/3708/2876/821/2880/3710/9601	11		hsa04723	Retrograde endocannabinoid signaling	17/832	148/8016	0.366597	0.658632	0.560396	775/3709/56901/4716/4729/2788/4701/4696/109/5332/5600/6300/3708/2771/200959/11343/3710	17			GO:0031647	regulation of protein stability	55/2379	284/18670	0.000930729	0.0333841	0.0283955	PER3/LMNA/MDM4/SIRT1/PTEN/PANO1/USP2/GAPDH/MDM2/CHFR/LAMP1/CHP1/HYPK/USP3/PPIB/SMAD3/CTSH/PLK1/WDR81/TP53/TMEM88/SREBF1/NR1D1/USP36/BCL2/PIN1/CALR/RAD23A/NOP53/ISOC2/HSPD1/ID1/SRC/STK4/CTSA/HPS4/TREX1/USP4/PFN2/PPARGC1A/UBE2B/CAMLG/FLOT1/HSP90AB1/GET4/PINX1/CCAR2/ASPH/SAXO1/GSN/STXBP1/DNLZ/TBL1X/USP9X/HCFC1	55		GO:0000380	alternative mRNA splicing, via spliceosome	16/1885	76/18670	0.00336938	0.113687	0.103015	KHDRBS1/THRAP3/DHX9/HNRNPU/HNRNPA1/ZC3H10/CELF6/NSRP1/SRSF1/DDX5/PTBP1/HNRNPL/RBM15B/RSRC1/WTAP/RBM10	16
hsa04977	Vitamin digestion and absorption	4/1071	24/8016	0.402031	0.741316	0.618885	10560/8884/151056/80704	4		hsa04972	Pancreatic secretion	12/832	102/8016	0.368245	0.658632	0.560396	391013/6548/476/493/219931/3709/1504/109/5332/3708/3710/6522	12			GO:0006006	glucose metabolic process	43/2379	209/18670	0.000932427	0.0333841	0.0283955	ENO1/H6PD/MTOR/RORC/PFKP/SIRT1/DDB1/PC/PPP1CA/LRP5/DGAT2/GAPDH/GPD1/CRY1/PKM/SELENOS/PGP/PHKG2/TP53/NR1D1/G6PC3/DCXR/MIDN/INSR/GPI/KHK/GALM/HK2/PDK1/IRS1/PER2/SRC/EPM2AIP1/MST1/MAEA/PPARGC1A/PGM2/PPARD/GNMT/FOXK1/SLC25A13/PPP1R3B/WDR5	43		GO:0000422	autophagy of mitochondrion	16/1885	76/18670	0.00336938	0.113687	0.103015	BNIP3/AMBRA1/MARK2/ATG2A/CTTN/RNF41/HIF1A/MAP1LC3B/TP53/SREBF1/USP36/HK2/ATG9A/SREBF2/ATG3/ATG9B	16
hsa05145	Toxoplasmosis	16/1071	112/8016	0.427647	0.78402	0.654536	842/3915/3918/7042/5599/10105/1147/7132/6774/596/6772/598/5600/6300/2771/3592	16		hsa05142	Chagas disease (American trypanosomiasis)	12/832	102/8016	0.368245	0.658632	0.560396	1147/6347/2774/4087/5332/5600/6300/7048/2771/5291/5054/3551	12			GO:0032984	protein-containing complex disassembly	62/2379	329/18670	0.000947781	0.0337388	0.0286972	PEX14/STMN1/ARID1A/LIX1L/MRPS21/NES/CAMSAP2/H2AW/FRAT2/MRPL43/BNIP3/SWAP70/MICAL2/TRMT112/MRPL49/PPP1CA/MRPL48/UVRAG/NCKAP5L/LIMA1/VPS33A/DENR/MTIF3/IGF1R/MRPS34/KATNB1/GABARAPL2/MAP1LC3B/CHMP1A/SMCR8/MRPL45/SMARCD2/CHMP1B/SH3GL1/INSR/GADD45GIP1/MAP1S/SPTBN4/NAPA/SPTBN1/PTCD3/CHMP3/DSTN/MICAL3/MRPL40/TRIOBP/APEH/PBRM1/EIF5A2/GAK/ADD1/WDR1/MRPL36/PELO/CARMIL1/HMGA1/SNX14/MTRF1L/CAPZA2/ASPH/GSN/AME…	62		GO:0061726	mitochondrion disassembly	16/1885	76/18670	0.00336938	0.113687	0.103015	BNIP3/AMBRA1/MARK2/ATG2A/CTTN/RNF41/HIF1A/MAP1LC3B/TP53/SREBF1/USP36/HK2/ATG9A/SREBF2/ATG3/ATG9B	16
hsa03008	Ribosome biogenesis in eukaryotes	15/1071	105/8016	0.432583	0.786292	0.656432	25996/55505/54913/79631/10607/51096/7514/10528/22803/29107/26354/51068/134430/23195/6023	15		hsa05146	Amoebiasis	12/832	102/8016	0.368245	0.658632	0.560396	3915/3918/4583/1277/2774/3909/3554/5332/3689/7879/5291/3315	12			GO:0042594	response to starvation	40/2379	191/18670	0.000965868	0.0340189	0.0289354	MTOR/RRAGC/WNT2B/MAPK8/SIRT1/AMBRA1/ITFG2/HNRNPA1/SLC39A5/STK24/GAS6/MAX/RIPOR1/DHODH/GABARAPL2/MAP1LC3B/MYBBP1A/TP53/SREBF1/HCRT/BECN1/WNT9B/RPTOR/DSC2/BCL2/ZFP36/CAD/ADSL/TBC1D5/SLC38A3/NPRL2/PPARGC1A/SRD5A1/NIM1K/FNIP1/LARP1/SESN1/FOXK1/KLF10/SLC39A4	40		GO:0022037	metencephalon development	21/1885	111/18670	0.00342417	0.113687	0.103015	TRNP1/B4GALT2/DAB1/ZNF365/LDB1/CEND1/MDK/FAIM2/PTPN11/CKB/HERC1/TP53/LHX1/BCL2/COQ8B/GLI2/ATIC/HNRNPD/CDK5/ABL1/MECP2	21
hsa00563	Glycosylphosphatidylinositol (GPI)-anchor biosynthesis	4/1071	25/8016	0.433816	0.786292	0.656432	9091/284098/80235/8733	4		hsa04670	Leukocyte transendothelial migration	13/832	112/8016	0.378277	0.669655	0.569776	7070/5781/9564/10627/3383/2909/5335/3689/5600/6300/2771/5291/5010	13			GO:0044264	cellular polysaccharide metabolic process	25/2379	103/18670	0.000976694	0.0340189	0.0289354	MTOR/STK40/EXTL2/PPP1R3C/PYGM/PPP1CA/SELENOS/PHKG2/B3GNT9/NR1D1/INSR/HAS1/KHK/IRS1/PER2/EPM2AIP1/GBE1/GYG1/PGM2/GNMT/PRKAG2/PPP1R3B/CSGALNACT1/EXT1/HAS2	25		GO:0021697	cerebellar cortex formation	7/1885	21/18670	0.00343552	0.113687	0.103015	LDB1/CEND1/FAIM2/PTPN11/HERC1/LHX1/CDK5	7
hsa04714	Thermogenesis	32/1071	231/8016	0.44151	0.795715	0.6643	63976/2475/8289/65260/4881/116228/3265/57104/84987/56901/4716/64223/115/6603/10476/57521/4729/513/4701/109/79133/4700/5600/6300/10891/4726/29078/6196/4708/51422/1537/6595	32		hsa04550	Signaling pathways regulating pluripotency of stem cells	16/832	140/8016	0.380645	0.669655	0.569776	7482/9869/3265/3480/7703/6774/8313/4087/84759/3397/7477/5600/6300/5291/2260/9314	16			GO:0010632	regulation of epithelial cell migration	56/2379	291/18670	0.00098259	0.0340189	0.0289354	MTOR/SEMA4A/TGFB2/SIRT1/MMRN2/PTEN/ETS1/P2RX4/STARD13/MIR19B1/MIR20A/MIR92A1/HIF1A/EVL/CTSH/NR2F2/BCAR1/SERPINF1/ALOX12/MIR497/HDAC5/MIR10A/PRKCA/MAPRE2/MIR199A1/CALR/GPI/ZNF580/ATOH8/SRC/PLCG1/HMOX1/CAPN7/TGFBR2/RHOA/HYAL1/PTPRG/PFN2/MCC/SPARC/RREB1/NUS1/SASH1/SMOC2/HSPB1/SEMA3A/MET/ANGPT2/ADGRA2/HAS2/ADGRB1/KLF4/EPB41L4B/DAB2IP/ABL1/MECP2	56		GO:0043984	histone H4-K16 acetylation	7/1885	21/18670	0.00343552	0.113687	0.103015	SIRT1/KMT2A/KAT8/MSL1/MSL2/WDR5/HCFC1	7
hsa00790	Folate biosynthesis	4/1071	26/8016	0.465113	0.833546	0.695882	5053/10243/5860/2356	4		hsa00620	Pyruvate metabolism	5/832	39/8016	0.380826	0.669655	0.569776	3939/5091/3945/5315/501	5			GO:0030512	negative regulation of transforming growth factor beta receptor signaling pathway	21/2379	81/18670	0.00098286	0.0340189	0.0289354	PRDM16/SIRT1/BCL9L/CHST11/UBC/MIR17HG/PPM1A/FBN1/SMAD3/WFIKKN1/VASN/TP53/CIDEA/LDLRAD4/SMAD2/PIN1/DNM2/EMILIN1/TGFBR2/HTRA3/RASL11B	21		GO:0046132	pyrimidine ribonucleoside biosynthetic process	7/1885	21/18670	0.00343552	0.113687	0.103015	CTPS1/NME4/DHODH/NME1/NME2/CAD/UCKL1	7
hsa05016	Huntington disease	36/1071	264/8016	0.474942	0.846404	0.706617	2475/842/5599/10105/5441/55626/10376/84790/56901/196385/55102/4716/84516/7157/146754/8678/10476/8632/4729/6875/5434/513/5609/4701/5438/581/1768/4700/3708/2876/10891/4726/2880/4708/1537/10383	36		hsa04260	Cardiac muscle contraction	10/832	86/8016	0.402047	0.70302	0.598164	6548/476/775/4635/6543/3270/59283/7137/444/1537	10			GO:0061458	reproductive system development	78/2379	434/18670	0.000983111	0.0340189	0.0289354	ARID1A/RBM15/WNT2B/UBE2Q1/TGFB2/SIRT1/PTEN/WT1/FOSL1/FKBP4/YBX3/VDR/RARG/GLI1/CYP27B1/NUP107/PTPN11/HIF1A/ZFP36L1/STRA6/NR2F2/SERPINF1/GGNBP2/LHX1/RARA/WNT9B/H3-3B/SOCS3/BCL2/BSG/FSTL3/DAZAP1/INSR/ICAM1/JUNB/AXL/ERCC1/BAX/EIF2B4/EPAS1/GLI2/HS6ST1/PTPRN/BCL2L1/SRC/STK4/PTGIS/CEBPB/ADAMTS1/UMODL1/CRKL/LIF/WNT7B/HYAL3/TMF1/MME/TIPARP/HES1/RBPJ/HMGB2/NDUFS6/SRD5A1/PDGFRB/ADAM19/SLIT3/STC2/PPARD/MEA1/…	78		GO:0070920	regulation of production of small RNA involved in gene silencing by RNA	7/1885	21/18670	0.00343552	0.113687	0.103015	LIN28A/BCDIN3D/ZC3H10/NCOR2/TP53/DDX5/RMRP	7
hsa05162	Measles	19/1071	138/8016	0.481804	0.853864	0.712845	5293/842/9641/5599/1147/894/1019/29110/7187/8717/7157/6777/6774/596/581/3552/6772/598/3592	19		hsa04062	Chemokine signaling pathway	21/832	189/8016	0.404355	0.703128	0.598256	5590/1147/2869/3265/10235/408/6773/9564/6347/6774/5881/2788/109/6772/5332/6714/2771/5291/2868/2309/3551	21			GO:0048016	inositol phosphate-mediated signaling	16/2379	55/18670	0.00102417	0.0347028	0.0295171	CAMTA1/MTOR/SLC9A1/ADGRB2/INPP5A/ITPR2/SPPL3/NFATC4/CHP1/NFATC1/PTBP1/NFATC2/ITPR1/ITPR3/PPP3CC/NRG1	16		GO:0009208	pyrimidine ribonucleoside triphosphate metabolic process	6/1885	16/18670	0.00344511	0.113687	0.103015	CTPS1/NME4/NME1/NME2/CAD/UCKL1	6
hsa04350	TGF-beta signaling pathway	13/1071	94/8016	0.492519	0.868031	0.724672	7042/3626/83729/2200/4088/56963/7050/4087/3397/60436/7048/93/387	13		hsa04979	Cholesterol metabolism	6/832	50/8016	0.41902	0.720622	0.613141	4035/3990/9218/4036/5360/57552	6			GO:0043489	RNA stabilization	15/2379	50/18670	0.00102777	0.0347028	0.0295171	MTOR/YBX1/DHX9/HNRNPU/YBX3/PARN/CIRBP/ZFP36/HNRNPD/NOCT/NAF1/TENT4A/LARP1/SYNCRIP/PABPC1	15		GO:0043981	histone H4-K5 acetylation	6/1885	16/18670	0.00344511	0.113687	0.103015	KAT8/KAT7/JADE1/JADE2/WDR5/HCFC1	6
hsa05224	Breast cancer	20/1071	147/8016	0.50213	0.880107	0.734753	5293/2475/26508/7482/5728/23401/6934/3265/4041/1019/3480/7157/7484/4616/581/83439/182/7477/3280/1956	20		hsa05110	Vibrio cholerae infection	6/832	50/8016	0.41902	0.720622	0.613141	533/23545/527/109/5335/9601	6			GO:1902895	positive regulation of pri-miRNA transcription by RNA polymerase II	11/2379	31/18670	0.00103055	0.0347028	0.0295171	TGFB2/WT1/HIF1A/SMAD3/TP53/SREBF1/STAT3/NGFR/ATOH8/GNL3/SRF	11		GO:0043982	histone H4-K8 acetylation	6/1885	16/18670	0.00344511	0.113687	0.103015	KAT8/KAT7/JADE1/JADE2/WDR5/HCFC1	6
hsa05160	Hepatitis C	21/1071	155/8016	0.508658	0.886676	0.740238	5293/842/9641/1147/3265/7132/1019/29110/7187/8717/7157/6774/10197/9021/581/6772/8837/5010/1956/7532/3646	21		hsa05211	Renal cell carcinoma	8/832	69/8016	0.426609	0.723979	0.615997	3265/2113/5781/3091/201163/2034/5291/4233	8			GO:0009612	response to mechanical stimulus	43/2379	210/18670	0.00103089	0.0347028	0.0295171	CLCN6/TNFRSF8/SLC9A1/TXNIP/MAPK8/BNIP3/MDK/KCNK4/NRXN2/FOSL1/PDE2A/DRD2/ETS1/TNFRSF1A/PTPN11/BDKRB1/STRA6/PPL/PKD1L3/PKD1L2/CYBA/PIEZO1/MAP3K14/COL1A1/TNFSF14/JUNB/MAG/STAT1/HDAC4/TMC2/SRC/TGFBR2/RHOA/IRF1/GCLC/SUN1/EGFR/ASIC3/ANGPT2/PHF24/XPA/WHRN/ENDOG	43		GO:2001224	positive regulation of neuron migration	6/1885	16/18670	0.00344511	0.113687	0.103015	SHTN1/MDK/FBXO31/RAPGEF2/SEMA3A/FLNA	6
hsa00100	Steroid biosynthesis	3/1071	20/8016	0.511612	0.88698	0.740492	7108/1594/6713	3		hsa04730	Long-term depression	7/832	60/8016	0.432168	0.723979	0.615997	3265/3709/3480/5332/3708/2771/3710	7			GO:0043523	regulation of neuron apoptotic process	43/2379	210/18670	0.00103089	0.0347028	0.0295171	DRAXIN/CASP9/NES/TGFB2/PITX3/ADAM8/HRAS/AMBRA1/MDK/MAP3K11/CLCF1/FAIM2/LRP1/AGAP2/NFATC4/HIF1A/NQO1/TP53/BCL2/PIN1/MAG/AXL/BAX/HDAC4/BCL2L1/CEBPB/HMOX1/RHOA/PPARGC1A/ITGA1/RASA1/SNCB/NQO2/SYNGAP1/HSP90AB1/GCLC/CDK5/CNTFR/SIGMAR1/NR4A3/STXBP1/AIFM1/MECP2	43		GO:2000106	regulation of leukocyte apoptotic process	17/1885	83/18670	0.00345759	0.113687	0.103015	NOC2L/ITPKB/SIRT1/PTEN/MIR17HG/GAS6/HIF1A/TP53/AXL/BAX/PIK3CB/RAPGEF2/FNIP1/PRELID1/PTCRA/DOCK8/NR4A3	17
hsa01524	Platinum drug resistance	10/1071	73/8016	0.518188	0.891283	0.744084	5293/842/4193/7157/596/2067/581/598/4292/7507	10		hsa05416	Viral myocarditis	7/832	60/8016	0.432168	0.723979	0.615997	842/6442/5881/3383/3689/1981/25	7			GO:1903311	regulation of mRNA metabolic process	61/2379	324/18670	0.00106182	0.035551	0.0302386	PLEKHN1/MTOR/KHDRBS1/YBX1/RBM15/DHX9/PKP1/HNRNPU/YBX3/HNRNPA1/ZC3H10/SLC39A5/PSMD9/UBC/DIS3/APEX1/PSMB5/SAMD4A/ZFP36L1/CELF6/CPEB1/PARN/RNF40/CNOT1/ALKBH5/NSRP1/PSMB3/PSME3/SRSF1/DDX5/PRKCA/JMJD6/PTBP1/CIRBP/DAZAP1/HNRNPL/ZFP36/PSMC4/SNRPA/EXOSC5/NBAS/PUM2/XPO1/PSMD14/RBM15B/EIF4G1/PSMD2/NCBP2/YTHDC1/HNRNPD/NOCT/TENT4A/LARP1/CNOT8/NPM1/SYNCRIP/WTAP/HSPB1/PABPC1/AGO2/EXOSC2	61		GO:0009261	ribonucleotide catabolic process	9/1885	32/18670	0.00348614	0.11396	0.103263	ACOT7/PDE4B/PDE2A/PDE8A/PDE4A/PDE4C/PDE4D/PDE7B/PDE7A	9
hsa04024	cAMP signaling pathway	29/1071	216/8016	0.519682	0.891283	0.744084	163688/5293/6548/5142/4881/5599/5499/1813/2735/7253/115/51/5881/4772/610/5141/5143/5348/2906/7137/109/387/2771/5144/64411/815/2737/816/9568	29		hsa00340	Histidine metabolism	3/832	23/8016	0.432537	0.723979	0.615997	221/10841/501	3			GO:0061448	connective tissue development	53/2379	273/18670	0.00107569	0.0358216	0.0304688	WNT2B/RORC/THBS3/MEF2D/PRRX1/SIRT1/WT1/MDK/ESRRA/LRP5/SERPINH1/DGAT2/SORL1/PTHLH/RARG/CDK4/HMGA2/CHST11/SPART/HIF1A/SMAD3/ACAN/CHSY1/THRA/RARA/HOXB3/COL1A1/TRPM4/GLI2/CFLAR/MATN4/UMODL1/COL6A2/WNT7B/TGFBR2/PTH1R/HYAL1/HYAL3/EVC/PPARGC1A/ARRDC3/LOX/PDGFRB/PPARD/SRF/HOXA3/GLI3/POR/CSGALNACT1/LOXL2/ROR2/SLC25A25/AMER1	53		GO:0051591	response to cAMP	19/1885	97/18670	0.00350356	0.11396	0.103263	LDHA/WT1/FOSL1/PDE2A/ITPR2/GPD1/APEX1/ZFP36L1/EEF2K/PER1/SREBF1/COL1A1/NME1/BSG/JUNB/STAT1/IGFBP5/RAPGEF2/SRD5A1	19
hsa04932	Non-alcoholic fatty liver disease (NAFLD)	20/1071	149/8016	0.528072	0.899345	0.750814	5293/5599/4296/7132/56901/4716/6720/9021/4729/3643/4701/581/3552/3667/83737/4700/4726/4708/51422/1537	20		hsa00515	Mannose type O-glycan biosynthesis	3/832	23/8016	0.432537	0.723979	0.615997	8704/11041/2683	3			GO:2001269	positive regulation of cysteine-type endopeptidase activity involved in apoptotic signaling pathway	6/2379	11/18670	0.00110802	0.036701	0.0312167	SMAD3/TFAP4/LGALS9/BAX/PRR7/GSN	6		GO:0045931	positive regulation of mitotic cell cycle	28/1885	163/18670	0.00356136	0.114318	0.103587	PBX1/HNRNPU/SLF2/LRP5/CCND2/PHB2/CDK4/PTPN11/APEX1/RAD51B/XRCC3/USP22/RPTOR/IL1A/CDC25B/HYAL1/EIF4G1/HES1/ANAPC4/CDC25C/FBXO5/SMOC2/KMT2E/FGFR1/ABL1/DDX3X/CUL4B/MECP2	28
hsa04919	Thyroid hormone signaling pathway	16/1071	119/8016	0.530346	0.899345	0.750814	5293/2475/842/6548/5214/3265/4193/23389/3091/7157/7067/5578/10025/6772/6714/5335	16		hsa04727	GABAergic synapse	10/832	89/8016	0.445586	0.741854	0.631205	775/27165/10243/2788/109/2744/6714/2771/10991/200959	10			GO:0009896	positive regulation of catabolic process	76/2379	423/18670	0.00114261	0.0376455	0.0320201	PLEKHN1/PLK3/NRDC/TRIM67/PFKFB3/SIRT1/PTEN/TRIM8/BNIP3/ADAM8/SCT/PNPLA2/AMBRA1/DDB1/KAT5/UVRAG/SORL1/GPD1/RNF41/LRP1/TBK1/MDM2/CAMKK2/CHFR/SOCS4/HIF1A/ZFP36L1/SNX33/MEFV/PLK1/PHKG2/RNF40/CNOT1/WWP2/FLCN/SMCR8/BECN1/SUMO2/TRIM65/SGTA/INSR/RAD23A/ZFP36/PSMC4/NOP53/BAX/HK2/HECW2/DNAJB2/IRS1/ITCH/APP/RHBDD3/HMOX1/CSNK1E/NPRL2/RAB7A/TIPARP/HNRNPD/SCOC/SH3D19/LARP1/CNOT8/UQCC2/GCLC/SESN1/EPM2A/SNX9/BNI…	76		GO:0006195	purine nucleotide catabolic process	11/1885	44/18670	0.00357182	0.114318	0.103587	ACOT7/PDE4B/PDE2A/PNP/PDE8A/PDE4A/PDE4C/PDE4D/DNPH1/PDE7B/PDE7A	11
hsa04727	GABAergic synapse	12/1071	89/8016	0.533851	0.899345	0.750814	27165/10243/115/11345/5578/2788/109/2744/6714/2771/10991/9568	12		hsa04520	Adherens junction	8/832	71/8016	0.459244	0.755312	0.642657	5777/3480/999/5881/6714/7048/4233/2260	8			GO:0009260	ribonucleotide biosynthetic process	56/2379	293/18670	0.00116018	0.0380157	0.0323349	ACOT7/ENO1/CTPS1/AMPD2/NPR1/PFKP/PFKFB3/ADK/AMPD3/LDHA/GAPDH/GPD1/NUP107/HIF1A/PKM/NME4/NME3/ADCY9/PDP2/PDPR/DHODH/ACSF3/TP53/PFAS/FLCN/STAT3/NME1/NME2/ATP5PD/ATP5F1D/INSR/GPI/SPHK2/ADCY3/CAD/HK2/PDK1/ATIC/HDAC4/UCKL1/APP/ADSL/NUP50/TREX1/PPARGC1A/PAICS/PPAT/NUP153/SLC35B2/FOXK1/OGDH/SLC25A13/PRKAG2/CYC1/NUP188/SLC2A6	56		GO:0006298	mismatch repair	10/1885	38/18670	0.00360549	0.114318	0.103587	POLD3/AXIN2/RNASEH2A/ERCC1/HDAC10/MLH1/TREX1/PMS2/POLD2/ABL1	10
hsa03030	DNA replication	5/1071	36/8016	0.536444	0.899345	0.750814	84153/10714/5426/10535/5425	5		hsa05410	Hypertrophic cardiomyopathy (HCM)	10/832	90/8016	0.460041	0.755312	0.642657	4000/775/6442/6543/59283/7137/3693/3672/51422/2010	10			GO:1901655	cellular response to ketone	23/2379	93/18670	0.00116613	0.0380157	0.0323349	ERRFI1/CASP9/SMYD3/SIRT1/P2RY6/DCPS/CDK4/TFAP4/SERPINF1/ICAM1/KLF2/MAP4K1/SPHK2/ADCY3/CFLAR/SRC/SRD5A1/LARP1/AHR/EGFR/KLF9/KLF4/AIFM1	23		GO:0007340	acrosome reaction	10/1885	38/18670	0.00360549	0.114318	0.103587	STX2/ABHD2/CACNA1H/RAB3A/ADCY3/HYAL3/ZP3/B4GALT1/UNC13B/STXBP1	10
hsa04725	Cholinergic synapse	15/1071	112/8016	0.538479	0.899345	0.750814	5293/1141/3265/1132/3709/115/5578/596/2788/109/3708/2771/815/3710/816	15		hsa04977	Vitamin digestion and absorption	3/832	24/8016	0.460909	0.755312	0.642657	8884/80704/686	3			GO:0061013	regulation of mRNA catabolic process	41/2379	199/18670	0.00117472	0.0380953	0.0324026	PLEKHN1/MTOR/YBX1/DHX9/PKP1/HNRNPU/YBX3/PSMD9/UBC/DIS3/APEX1/PSMB5/SAMD4A/ZFP36L1/PARN/CNOT1/ALKBH5/PSMB3/PSME3/PRKCA/CIRBP/ZFP36/PSMC4/EXOSC5/NBAS/PUM2/XPO1/PSMD14/EIF4G1/PSMD2/HNRNPD/NOCT/TENT4A/LARP1/CNOT8/NPM1/SYNCRIP/HSPB1/PABPC1/AGO2/EXOSC2	41		GO:0030308	negative regulation of cell growth	31/1885	186/18670	0.00360904	0.114318	0.103587	ENO1/NPR1/TRIM46/SEMA4A/SIRT1/WT1/CCDC85B/RERG/CYP27B1/SPART/OSGIN1/TP53/FLCN/BCL2/DACT3/SPHK2/SERTAD2/HYAL1/APBB2/JADE1/SEMA5A/FSTL4/CDKL3/SEMA3A/SEMA3D/CDK5/CCAR2/SMARCA2/SEMA4D/DDX3X/FHL1	31
hsa04962	Vasopressin-regulated water reabsorption	6/1071	44/8016	0.545402	0.902365	0.753335	115/84516/6810/6844/396/109	6		hsa04915	Estrogen signaling pathway	15/832	138/8016	0.465824	0.75939	0.646126	163688/3265/2288/3709/5914/596/109/5332/6714/3708/2771/5291/3710/2289/3326	15			GO:0009649	entrainment of circadian clock	10/2379	27/18670	0.00118813	0.0383295	0.0326018	PER3/CRY2/PPP1CA/USP2/CRY1/TP53/PER1/PHLPP1/PER2/BHLHE40	10		GO:0006352	DNA-templated transcription, initiation	39/1885	249/18670	0.00374753	0.118086	0.107002	THRAP3/RORC/PTEN/POLR2L/GTF2H1/ESRRA/FOSL1/MAML2/YAP1/VDR/CDK4/GTF2A1/BRF1/MAZ/TP53/THRA/NR1D1/RARA/TAF4B/POLR2E/POLR2I/BAX/NAT14/MED15/NR1D2/THRB/NR1I2/GTF2E1/POLR2H/RBPJ/MAML3/H4C9/H4C12/SRF/RUNX2/NR4A3/NR6A1/RXRA/MECP2	39
hsa00220	Arginine biosynthesis	3/1071	21/8016	0.545945	0.902365	0.753335	2746/27165/2744	3		hsa00603	Glycosphingolipid biosynthesis - globo and isoglobo series	2/832	15/8016	0.471174	0.760146	0.64677	3073/26301	2			GO:0031668	cellular response to extracellular stimulus	52/2379	268/18670	0.00120727	0.0385046	0.0327508	MTOR/RRAGC/WNT2B/MAPK8/SIRT1/AMBRA1/FOSL1/ITFG2/VDR/HNRNPA1/SLC39A5/CYP27B1/MDM2/SSH1/P2RX4/STK24/GAS6/MAX/DCTPP1/RIPOR1/GABARAPL2/MAP1LC3B/CYBA/MYBBP1A/CD68/TP53/ADORA2B/SREBF1/BECN1/WNT9B/COL1A1/RPTOR/BAIAP2/DSC2/BCL2/TLE5/ICAM1/AXL/TRPM4/HMOX1/SLC38A3/NPRL2/EIF4G1/SRD5A1/NIM1K/FNIP1/SRF/SESN1/NAMPT/KLF10/SLC39A4/AIFM1	52		GO:0032481	positive regulation of type I interferon production	16/1885	77/18670	0.00386314	0.120622	0.1093	POLR3GL/DHX9/CHUK/POLR2L/STAT6/PTPN11/POLR3E/DHX33/POLR2E/STAT1/HSPD1/LRRFIP1/POLR2H/HMGB2/FLOT1/DDX3X	16
hsa00760	Nicotinate and nicotinamide metabolism	5/1071	37/8016	0.561982	0.924084	0.771468	23411/4860/30833/133686/10135	5		hsa00604	Glycosphingolipid biosynthesis - ganglio series	2/832	15/8016	0.471174	0.760146	0.64677	3073/8869	2			GO:0006417	regulation of translation	76/2379	424/18670	0.00122234	0.0385046	0.0327508	PLEKHN1/RPL22/MTOR/LIN28A/KHDRBS1/DPH2/NSUN4/DHX9/EPRS1/NEURL1/PPP1CA/GAPDH/YBX3/EIF4B/SHMT2/CDK4/ATXN2/MIR17/MIR19B1/MIR20A/MIR92A1/UPF3A/SAMD4A/ZFP36L1/CPEB1/MIR365A/CNOT1/DPH1/YBX2/PER1/RARA/STAT3/UNK/CTIF/CIRBP/ILF3/CALR/MPV17L2/EIF3K/ZFP36/PUM2/EIF2B4/PTCD3/IGFBP5/NCL/PER2/LSM14B/YTHDF1/APP/EIF3D/RHOA/CNBP/EIF5A2/EIF4G1/NCBP2/CPEB2/HNRNPD/PRR16/PAIP2/MIR378A/LARP1/CNOT8/NPM1/UQCC2/SYNCRIP/RM…	76		GO:0046683	response to organophosphorus	24/1885	134/18670	0.00386788	0.120622	0.1093	PTEN/LDHA/WT1/FOSL1/PDE2A/ITPR2/GPD1/SSH1/P2RX2/APEX1/ZFP36L1/EEF2K/P2RX1/PER1/SREBF1/COL1A1/NME1/BSG/JUNB/TRPM4/STAT1/IGFBP5/RAPGEF2/SRD5A1	24
hsa03050	Proteasome	6/1071	45/8016	0.568465	0.925317	0.772497	5693/5691/10197/5704/10213/5708	6		hsa04976	Bile secretion	8/832	72/8016	0.475436	0.760146	0.64677	6548/476/109/57552/3781/6580/6522/6256	8			GO:1903902	positive regulation of viral life cycle	17/2379	61/18670	0.00122797	0.0385046	0.0327508	PPIH/DDB1/PC/PPIB/LGALS9/KPNA2/P4HB/VAPA/RAD23A/CHMP3/VAPB/TMPRSS2/ADARB1/LARP1/PPIA/PABPC1/DDX3X	17		GO:0014074	response to purine-containing compound	26/1885	149/18670	0.00391471	0.121457	0.110056	PTEN/LDHA/WT1/FOSL1/PDE2A/ITPR2/GPD1/SSH1/P2RX2/APEX1/ZFP36L1/EEF2K/DHODH/P2RX1/PER1/SREBF1/COL1A1/NME1/BSG/JUNB/TRPM4/CAD/STAT1/IGFBP5/RAPGEF2/SRD5A1	26
hsa04810	Regulation of actin cytoskeleton	28/1071	213/8016	0.568533	0.925317	0.772497	5293/6548/3265/1132/5499/3679/54434/623/624/9564/85464/10458/5881/10627/54776/6714/3689/1399/3680/387/4638/3693/5217/3672/1729/5159/1956/2934	28		hsa00640	Propanoate metabolism	4/832	34/8016	0.476002	0.760146	0.64677	3939/3945/51/593	4			GO:0019827	stem cell population maintenance	34/2379	157/18670	0.00122915	0.0385046	0.0327508	PRDM16/LIN28A/ARID1A/PBX1/PRRX1/LDB1/TRIM8/POLR2L/YAP1/BCL9L/HMGA2/CNOT1/SETD6/STAT3/WNT9B/SMAD2/POLR2E/POLR2I/JAG1/MED15/LIF/GNL3/HES1/MED28/RBPJ/PELO/SRRT/MCPH1/LOXL2/ZNF706/KLF10/KDM4C/FANCC/KLF4	34		GO:0046364	monosaccharide biosynthetic process	19/1885	98/18670	0.00394423	0.121619	0.110203	ENO1/SIRT1/PC/DGAT2/GAPDH/GPD1/CRY1/PGP/NR1D1/G6PC3/PDK2/GPI/PPP4R3B/PER2/MAEA/GNMT/FOXK1/SLC25A13/WDR5	19
hsa05133	Pertussis	10/1071	76/8016	0.572157	0.92533	0.772508	163688/5599/3552/3689/5600/6300/387/2771/3592/3659	10		hsa04932	Non-alcoholic fatty liver disease (NAFLD)	16/832	149/8016	0.482365	0.761599	0.648006	56901/4716/6720/2081/9021/4729/4701/581/4696/3552/3667/5291/51422/3551/1537/6256	16			GO:0022604	regulation of cell morphogenesis	85/2379	484/18670	0.00122945	0.0385046	0.0327508	DRAXIN/PDPN/EPB41/LPAR3/CHRNB2/TRIM46/SEMA4A/PTEN/SEMA4G/RHOG/PARVA/MDK/RHOD/CTTN/ARAP1/BCL9L/THY1/ITGA7/LRP1/RAB21/RNF6/SPART/NFATC4/ATP10A/SEMA6D/MYO9A/PARP6/LINGO1/SYT17/EEF2K/CFDP1/FBXO31/NTN1/TRPV2/RND2/NGFR/RNF157/BAIAP2/ARHGDIA/RAC3/PTPRS/ICAM1/DNM2/CALR/UNC13A/ANKRD27/MAG/TLX2/LIMS1/HECW2/ID1/SRC/YTHDF1/BRWD1/ITGB2/CRKL/TRIOBP/PLXNB1/RHOA/PLXND1/WDR1/PDLIM5/SH3D19/RASA1/WDR36/FSTL4/CDKL3/…	85		GO:0048814	regulation of dendrite morphogenesis	18/1885	91/18670	0.00396016	0.121619	0.110203	CHRNB2/PTEN/CAPRIN1/RAB21/EEF2K/FBXO31/ANKRD27/TLX2/OBSL1/ID1/RAPGEF2/CDKL3/DBN1/CAMK2B/CUX1/CDK5/SEMA4D/ARMCX5-GPRASP2	18
hsa04961	Endocrine and other factor-regulated calcium reabsorption	7/1071	53/8016	0.574343	0.92533	0.772508	7421/624/115/5578/1785/6543/5745	7		hsa05217	Basal cell carcinoma	7/832	63/8016	0.484494	0.761599	0.648006	7482/7157/8313/4616/581/2736/7477	7			GO:0045931	positive regulation of mitotic cell cycle	35/2379	163/18670	0.00123085	0.0385046	0.0327508	LSM10/PBX1/HNRNPU/SLF2/LRP5/USP2/CCND2/CDK4/MDM2/PTPN11/APEX1/RAD51B/XRCC3/USP22/BECN1/PRKCA/RPTOR/INSR/IL1A/CDC25B/APP/ADAMTS1/HYAL1/EIF4G1/HES1/PDGFRB/PHIP/FBXO5/SMOC2/EGFR/KMT2E/ABL1/DDX3X/CUL4B/MECP2	35		GO:0009649	entrainment of circadian clock	8/1885	27/18670	0.00407881	0.123587	0.111986	PER3/CRY2/PPP1CA/CRY1/TP53/PER1/PER2/BHLHE40	8
hsa04915	Estrogen signaling pathway	18/1071	138/8016	0.582404	0.932293	0.778321	163688/5293/3265/2288/3709/115/4313/5914/596/109/6714/3708/2771/3710/2289/3326/1956/9568	18		hsa04962	Vasopressin-regulated water reabsorption	5/832	44/8016	0.486623	0.761599	0.648006	84516/6810/6844/396/109	5			GO:1903053	regulation of extracellular matrix organization	13/2379	41/18670	0.00124296	0.0386879	0.0329067	PDPN/DDR2/PHLDB1/ETS1/TNFRSF1A/LRP1/SMAD3/EMILIN1/CFLAR/ADTRP/AEBP1/HAS2/ABL1	13		GO:0001764	neuron migration	27/1885	157/18670	0.00409026	0.123587	0.111986	ACAP3/DAB1/TRIM46/ASTN1/SHTN1/MDK/MARK2/GAS6/NR2F2/FBXO31/LHX1/STAT3/UNK/AXL/BAX/PLXNB2/APBB2/RAPGEF2/GFRA3/PHACTR1/DCDC2/SRF/CAMK2B/SEMA3A/CDK5/FGFR1/FLNA	27
hsa05031	Amphetamine addiction	9/1071	69/8016	0.584817	0.932293	0.778321	163688/23411/5499/5578/2906/815/816/1644/5533	9		hsa00563	Glycosylphosphatidylinositol (GPI)-anchor biosynthesis	3/832	25/8016	0.48865	0.761599	0.648006	284098/80235/8733	3			GO:0031669	cellular response to nutrient levels	47/2379	237/18670	0.0012651	0.0386936	0.0329116	MTOR/RRAGC/WNT2B/MAPK8/SIRT1/AMBRA1/ITFG2/VDR/HNRNPA1/SLC39A5/CYP27B1/MDM2/SSH1/P2RX4/STK24/GAS6/MAX/RIPOR1/GABARAPL2/MAP1LC3B/CYBA/MYBBP1A/CD68/TP53/SREBF1/BECN1/WNT9B/COL1A1/RPTOR/BAIAP2/DSC2/BCL2/ICAM1/TRPM4/HMOX1/SLC38A3/NPRL2/EIF4G1/SRD5A1/NIM1K/FNIP1/SRF/SESN1/NAMPT/KLF10/SLC39A4/AIFM1	47		GO:0018205	peptidyl-lysine modification	57/1885	397/18670	0.00409319	0.123587	0.111986	NOC2L/RLF/SETDB1/MUC1/LMNA/SMYD3/SIRT1/ZMIZ1/LDB1/KAT5/ARRB1/KMT2A/KMT2D/EP400/SETDB2/ANTKMT/UBE2I/PAGR1/SRCAP/KAT8/SETD6/SENP3/PER1/FLCN/USP22/PCGF2/MSL1/KAT7/SUMO2/WBP2/SPHK2/TRPM4/TET3/LIPT1/HDAC4/ING5/TGM2/HDAC10/GNL3/KLF15/MSL2/YEATS2/SENP5/TET2/JADE1/SETD7/LOX/JADE2/NUP153/PHF1/PLOD3/KMT2E/LOXL2/KDM4C/WDR5/HCFC1/MECP2	57
hsa05412	Arrhythmogenic right ventricular cardiomyopathy (ARVC)	10/1071	77/8016	0.589572	0.932293	0.778321	4000/6934/3679/6442/1824/6543/83439/3680/3693/3672	10		hsa04530	Tight junction	18/832	169/8016	0.491196	0.761599	0.648006	5590/57530/2017/1740/8531/10376/84790/1019/3993/10627/5609/6714/9223/5010/9693/3308/51422/54566	18			GO:0043500	muscle adaptation	28/2379	122/18670	0.00127653	0.0386936	0.0329116	ERRFI1/MTOR/SLC9A1/LMNA/TNFRSF1A/P2RX4/MIR17/MIR17HG/MIR19A/MIR19B1/MIR20A/SMAD3/CYBA/BECN1/PRKCA/PIN1/MIR199A1/CFLAR/IGFBP5/HDAC4/HMOX1/KLF15/PPARGC1A/CAMK2B/GTF2IRD1/NR4A3/KLF4/GSN	28		GO:0036498	IRE1-mediated unfolded protein response	14/1885	64/18670	0.00410594	0.123587	0.111986	ZBTB17/LMNA/PPP2R5B/YIF1A/CTDSP2/BFAR/ERN1/BAX/ARFGAP1/PDIA5/DNAJB11/SEC31A/SSR1/KLHDC3	14
hsa00514	Other types of O-glycan biosynthesis	6/1071	46/8016	0.590944	0.932293	0.778321	8704/374378/50614/285203/3955/2683	6		hsa05100	Bacterial invasion of epithelial cells	8/832	73/8016	0.491511	0.761599	0.648006	2017/999/9564/10801/6714/63916/5291/4233	8			GO:0005978	glycogen biosynthetic process	14/2379	46/18670	0.00128164	0.0386936	0.0329116	MTOR/PPP1R3C/PPP1CA/SELENOS/PHKG2/NR1D1/INSR/IRS1/PER2/EPM2AIP1/GBE1/GYG1/PGM2/PPP1R3B	14		GO:0006469	negative regulation of protein kinase activity	37/1885	235/18670	0.00427227	0.127957	0.115946	SMYD3/SIRT1/PTEN/CDKN1C/LRP5/THY1/SORL1/PTPN6/DUSP6/LATS2/MIR20A/MIR92A1/SOCS4/WARS1/NR2F2/IGF1R/TFAP4/PLK1/SMCR8/GGNBP2/DUSP14/HEXIM2/SOCS3/RPTOR/GADD45B/MLLT1/PTK6/ZGPAT/SH3BP5/DUSP7/CAMK2N2/ZFYVE28/NPM1/HSPB1/PRKAR2B/PRKAG2/ABL1	37
hsa04666	Fc gamma R-mediated phagocytosis	12/1071	93/8016	0.598362	0.932293	0.778321	5293/55616/27040/5578/1785/56848/8853/274/5335/1399/8398/2934	12		hsa04310	Wnt signaling pathway	17/832	160/8016	0.497797	0.767539	0.65306	7482/59352/23401/8061/4041/894/144165/7157/8313/5881/5332/7477/166336/816/5533/4920/6907	17			GO:0009250	glucan biosynthetic process	14/2379	46/18670	0.00128164	0.0386936	0.0329116	MTOR/PPP1R3C/PPP1CA/SELENOS/PHKG2/NR1D1/INSR/IRS1/PER2/EPM2AIP1/GBE1/GYG1/PGM2/PPP1R3B	14		GO:1901989	positive regulation of cell cycle phase transition	20/1885	106/18670	0.00435729	0.12986	0.117671	PBX1/CCND2/PHB2/CDK4/APEX1/RAD51B/PAGR1/RPTOR/CDC25B/FAM83D/HYAL1/EIF4G1/ANAPC4/CDC25C/NPM1/FBXO5/KMT2E/DDX3X/CUL4B/MECP2	20
hsa04916	Melanogenesis	13/1071	101/8016	0.60246	0.932293	0.778321	163688/7482/6934/3265/115/7484/5578/109/83439/7477/2771/815/816	13		hsa05164	Influenza A	18/832	170/8016	0.501748	0.768478	0.653859	842/1147/6773/1019/8717/390748/6347/7706/3838/9021/3383/581/7514/3552/6772/29107/5291/3551	18			GO:0035196	production of miRNAs involved in gene silencing by miRNA	14/2379	46/18670	0.00128164	0.0386936	0.0329116	LIN28A/BCDIN3D/ZC3H10/NCOR2/SMAD3/TP53/DDX5/SMAD2/PUM2/EGFR/SRRT/AGO2/TUT7/SPOUT1	14		GO:0008306	associative learning	16/1885	78/18670	0.00441472	0.130759	0.118485	MTOR/B4GALT2/CHRNB2/RIN1/HIF1A/NPTN/GRIN2A/NDRG4/CTNS/ADCY3/SNAP25/HRH1/SYNGAP1/SRF/CDK5/MECP2	16
hsa04270	Vascular smooth muscle contraction	17/1071	132/8016	0.604339	0.932293	0.778321	163688/4881/3778/5499/3709/5583/115/136/5578/54776/109/8398/3708/387/4638/3710/800	17		hsa02010	ABC transporters	5/832	45/8016	0.507096	0.768478	0.653859	21/85320/94160/10058/11194	5			GO:0031050	dsRNA processing	15/2379	51/18670	0.00128687	0.0386936	0.0329116	LIN28A/BCDIN3D/ZC3H10/NCOR2/SMAD3/TP53/DDX5/SMAD2/PUM2/EGFR/SRRT/AGO2/RMRP/TUT7/SPOUT1	15		GO:0050769	positive regulation of neurogenesis	66/1885	474/18670	0.00443069	0.130759	0.118485	MTOR/SPEN/LIN28A/DAB1/LPAR3/GJC2/ZNF365/DLG5/PTEN/NEURL1/SHTN1/CAPRIN1/MDK/MARK2/PPP2R5B/CLCF1/MIR200C/LRP1/RAB21/PRKCH/HIF1A/MAPK6/NPTN/SYT17/EEF2K/NDRG4/FBXO31/TRPV2/RARA/NGFR/NME1/NME2/RNF157/TIMP2/ARHGDIA/BCL2/ANKRD27/NUMBL/ARHGAP35/GLI2/BIN1/LRP2/OBSL1/CBFA2T2/TGIF2/PTK6/PLXNB2/PLXNB1/EIF4G1/HES1/RAPGEF2/SEMA5A/MAN2A1/CDKL3/DPYSL3/DBN1/SRF/CAMK2B/SEMA3A/SRRT/CUX1/FGFR1/KDM4C/SEMA4D/ARMCX5-GP…	66
hsa04151	PI3K-Akt signaling pathway	46/1071	354/8016	0.606664	0.932293	0.778321	5293/2475/842/23566/7059/3915/3918/5728/1147/3265/7423/894/1975/3679/1019/4193/55012/3480/64223/7157/92579/4804/1277/1101/5578/57521/23239/596/2788/3643/3667/598/1292/5008/3680/9223/3693/3672/5159/5528/3326/7058/1956/7532/4233/285	46		hsa03022	Basal transcription factors	5/832	45/8016	0.507096	0.768478	0.653859	2965/2957/6875/2960/9569	5			GO:0070918	production of small RNA involved in gene silencing by RNA	15/2379	51/18670	0.00128687	0.0386936	0.0329116	LIN28A/BCDIN3D/ZC3H10/NCOR2/SMAD3/TP53/DDX5/SMAD2/PUM2/EGFR/SRRT/AGO2/RMRP/TUT7/SPOUT1	15		GO:0031581	hemidesmosome assembly	5/1885	12/18670	0.0044997	0.131428	0.119092	LAMC1/LAMC2/CD151/LAMA3/PLEC	5
hsa00515	Mannose type O-glycan biosynthesis	3/1071	23/8016	0.610156	0.932293	0.778321	8704/11041/2683	3		hsa04270	Vascular smooth muscle contraction	14/832	132/8016	0.508227	0.768478	0.653859	163688/391013/4881/5499/775/3709/5583/136/54776/109/5332/3708/3710/800	14			GO:0006359	regulation of transcription by RNA polymerase III	9/2379	23/18670	0.00132667	0.0395068	0.0336032	MTOR/ZNF143/PRDX5/NAB2/BRF1/RPTOR/ELL/ZNF76/MAF1	9		GO:0070838	divalent metal ion transport	67/1885	483/18670	0.00454876	0.131428	0.119092	SLC9A1/EPB41/PDE4B/LPAR3/CHRNB2/ATP2B4/SLC41A1/SLC30A1/GJC2/MICU1/BEST1/AHNAK/SLC3A2/TPCN2/PDE2A/THY1/CACNA1C/PHB2/PTPN6/ITPR2/ANO6/VDR/SLC39A5/CYP27B1/SLC41A2/P2RX2/TRPC4/GAS6/ANXA2/GRAMD2A/IL16/CACNA1H/GRIN2A/PKD1L3/PKD1L2/SPG7/P2RX1/TRPV2/CCL2/BCL2/CBARP/SLC39A3/ICAM1/SLC8A2/SPHK2/BAX/HRC/TRPM4/CACNG8/BIN1/TMC2/TRPC4AP/PLCG1/NTSR1/LIME1/ITPR1/GNAI2/PDE4D/HOMER1/DIAPH1/STC2/ITPR3/CAMK2B/CDK5/TR…	67
hsa04614	Renin-angiotensin system	3/1071	23/8016	0.610156	0.932293	0.778321	7064/5476/4311	3		hsa00790	Folate biosynthesis	3/832	26/8016	0.515675	0.772624	0.657387	5053/10243/5860	3			GO:0009147	pyrimidine nucleoside triphosphate metabolic process	9/2379	23/18670	0.00132667	0.0395068	0.0336032	CTPS1/NME4/NME3/DCTPP1/NME1/NME2/CAD/DTYMK/UCKL1	9		GO:0021700	developmental maturation	43/1885	284/18670	0.00456873	0.131428	0.119092	MTOR/THBS3/TMEM79/BCAN/PTEN/KCNIP2/NEURL1/CEND1/CDKN1C/CATSPERZ/ANO6/HIF1A/ABHD2/PLD6/RAC3/BCL2/CATSPERD/RAB3A/ANKRD27/LGI4/SPTBN4/AXL/BLOC1S3/EPAS1/CDC25B/TRPC4AP/PABPC1L/PLXNB1/TUSC2/HES1/MAEA/RBPJ/SCLT1/NSUN2/RUNX2/FOXO3/FBXO5/CAMK2B/FGFR1/UNC13B/SEMA4D/STXBP1/MECP2	43
hsa00620	Pyruvate metabolism	5/1071	39/8016	0.610812	0.932293	0.778321	3939/5091/3945/5315/501	5		hsa04145	Phagosome	16/832	152/8016	0.515906	0.772624	0.657387	9341/533/7059/10376/84790/23545/3916/527/81035/3689/3693/7879/53407/821/7058/10383	16			GO:0006165	nucleoside diphosphate phosphorylation	30/2379	134/18670	0.00133469	0.0395555	0.0336447	ENO1/PFKP/PFKFB3/LDHA/GAPDH/GPD1/NUP107/HIF1A/PKM/NME4/NME3/TP53/STAT3/NME1/NME2/INSR/GPI/HK2/HDAC4/DTYMK/APP/NUP50/TREX1/PPARGC1A/NUP153/FOXK1/OGDH/PRKAG2/NUP188/SLC2A6	30		GO:0009220	pyrimidine ribonucleotide biosynthetic process	7/1885	22/18670	0.00460542	0.131428	0.119092	CTPS1/NME4/DHODH/NME1/NME2/CAD/UCKL1	7
hsa00190	Oxidative phosphorylation	17/1071	133/8016	0.617362	0.934063	0.779798	533/56901/23545/4716/527/9114/535/10476/4729/513/4701/4700/4726/4708/51606/528/1537	17		hsa04012	ErbB signaling pathway	9/832	85/8016	0.527339	0.785987	0.668756	2475/3265/145957/5609/6714/5335/5291/816/25	9			GO:0009209	pyrimidine ribonucleoside triphosphate biosynthetic process	7/2379	15/18670	0.00136593	0.040008	0.0340295	CTPS1/NME4/NME3/NME1/NME2/CAD/UCKL1	7		GO:0046628	positive regulation of insulin receptor signaling pathway	7/1885	22/18670	0.00460542	0.131428	0.119092	PRKCZ/SIRT1/SORL1/PTPN11/IRS1/SRC/GNAI2	7
hsa04623	Cytosolic DNA-sensing pathway	8/1071	63/8016	0.617828	0.934063	0.779798	84265/9641/1147/5441/29110/55718/5434/11277	8		hsa05414	Dilated cardiomyopathy (DCM)	10/832	96/8016	0.544936	0.806148	0.68591	4000/775/6442/6543/59283/7137/109/3693/3672/2010	10			GO:0034349	glial cell apoptotic process	7/2379	15/18670	0.00136593	0.040008	0.0340295	CASP9/GAS6/PRKCH/TP53/PRKCA/TNFRSF21/CDK5	7		GO:0060487	lung epithelial cell differentiation	7/1885	22/18670	0.00460542	0.131428	0.119092	YAP1/THRA/GATA6/THRB/RBPJ/AIMP2/NFIB	7
hsa05012	Parkinson disease	18/1071	142/8016	0.633214	0.952807	0.795447	842/10105/1813/56901/4716/7326/10476/4729/2774/513/4701/7332/4700/2771/7345/4726/4708/1537	18		hsa05034	Alcoholism	19/832	184/8016	0.546017	0.806148	0.68591	163688/3265/5499/2903/84254/136/10014/3021/2788/9759/83933/2771/8841/85235/85236/8294/8330/8341/8362	19			GO:0006022	aminoglycan metabolic process	36/2379	170/18670	0.00137157	0.040008	0.0340295	AGRN/HSPG2/SLC9A1/B4GALT2/EXTL2/BCAN/ITIH5/CHST3/HPSE2/B3GAT3/B4GAT1/CHST11/CHP1/CLN6/HEXA/CSPG4/ACAN/CHSY1/B3GNT9/GALNS/HS3ST3A1/HS3ST3B1/HAS1/HS6ST1/SDC4/HYAL1/HYAL3/VCAN/PDGFRB/CHST12/GPC2/CSGALNACT1/EXT1/HAS2/ST3GAL1/B4GALT1	36		GO:2000773	negative regulation of cellular senescence	7/1885	22/18670	0.00460542	0.131428	0.119092	SIRT1/HMGA2/MIR17/BCL2L12/FBXO5/NAMPT/ABL1	7
hsa05134	Legionellosis	7/1071	57/8016	0.653834	0.955303	0.797531	842/56681/664/3329/3689/3592/1915	7		hsa01210	2-Oxocarboxylic acid metabolism	2/832	18/8016	0.571163	0.839314	0.71413	586/3420	2			GO:2000106	regulation of leukocyte apoptotic process	21/2379	83/18670	0.0013758	0.040008	0.0340295	NOC2L/PIK3CD/ITPKB/SIRT1/PTEN/ADAM8/MIR17HG/GAS6/HIF1A/SELENOS/TP53/LGALS9/CCR7/NFKBID/AXL/BAX/FNIP1/PRELID1/PTCRA/DOCK8/NR4A3	21		GO:0007292	female gamete generation	24/1885	136/18670	0.00469531	0.133364	0.120846	SIRT1/ZMIZ1/MDK/FOSL1/KMT2D/PARN/PLK1/IL4R/YBX2/PLD6/H3-3B/TAF4B/BCL2/ERCC1/CDC25B/SRC/PABPC1L/NCAPH2/MLH1/MEIKIN/FOXO3/FBXO5/ZP3/IMMP2L	24
hsa04927	Cortisol synthesis and secretion	8/1071	65/8016	0.65399	0.955303	0.797531	5087/3709/5151/8912/115/109/3708/3710	8		hsa05162	Measles	14/832	138/8016	0.578114	0.84556	0.719444	842/1147/894/6773/1019/8717/7157/6774/596/581/3552/6772/5291/3551	14			GO:0033673	negative regulation of kinase activity	50/2379	257/18670	0.00139526	0.0403842	0.0343496	ERRFI1/HNRNPU/SMYD3/SIRT1/PTEN/DUSP5/DUSP8/SMPD1/LRP5/THY1/SORL1/LATS2/MIR20A/MIR92A1/GMFB/SOCS4/WARS1/CHP1/NR2F2/IGF1R/TFAP4/PLK1/SMCR8/GGNBP2/SOCS3/RPTOR/MIDN/GADD45B/MLLT1/PKIG/PTK6/ZGPAT/ADARB1/PIK3IP1/SH3BP5/NPRL2/DUSP7/CAMK2N2/ZFYVE28/UCHL1/HMGCR/NPM1/RGS14/FGFR1OP/HSPB1/YWHAG/PRKAR2B/PRKAG2/DAB2IP/ABL1	50		GO:0000381	regulation of alternative mRNA splicing, via spliceosome	14/1885	65/18670	0.00475736	0.134496	0.121871	KHDRBS1/THRAP3/HNRNPU/HNRNPA1/ZC3H10/CELF6/NSRP1/SRSF1/DDX5/PTBP1/HNRNPL/RBM15B/WTAP/RBM10	14
hsa05030	Cocaine addiction	6/1071	49/8016	0.654464	0.955303	0.797531	1813/2906/2771/1644/1020/26086	6		hsa05031	Amphetamine addiction	7/832	69/8016	0.584118	0.848145	0.721644	163688/23411/5499/775/2903/816/5533	7			GO:0009148	pyrimidine nucleoside triphosphate biosynthetic process	8/2379	19/18670	0.00140757	0.0404923	0.0344414	CTPS1/NME4/NME3/NME1/NME2/CAD/DTYMK/UCKL1	8		GO:2000772	regulation of cellular senescence	12/1885	52/18670	0.00484068	0.136215	0.123429	SIRT1/HMGA2/NUAK1/MIR17/RSL1D1/TP53/MIR10A/BCL2L12/FBXO5/NAMPT/NEK6/ABL1	12
hsa05132	Salmonella infection	27/1071	214/8016	0.65777	0.955303	0.797531	5599/1147/6934/3265/391/7132/2597/65082/3839/257364/8717/29109/9267/10627/596/5609/1785/581/83439/5600/6300/387/7879/5217/3326/51429/7295	27		hsa00270	Cysteine and methionine metabolism	5/832	49/8016	0.585301	0.848145	0.721644	3939/3945/586/113675/2729	5			GO:0097193	intrinsic apoptotic signaling pathway	55/2379	289/18670	0.00141206	0.0404923	0.0344414	NOC2L/ENO1/CASP9/TXNDC12/MUC1/IKBKE/ERCC6/SIRT1/PPIF/BNIP3/HRAS/RAD9A/TNFRSF1A/YBX3/MDM2/ERP29/TPT1/MIR17/STK24/NFATC4/HIF1A/BDKRB2/AEN/SELENOS/WWOX/HIC1/MYBBP1A/TP53/FLCN/BECN1/DDX5/P4HB/BCL2/BAX/BCL2L12/PDK1/ACKR3/BCL2L1/SRC/CEBPB/HMOX1/ITPR1/MLH1/SHISA5/GPX1/GSDME/HSPB1/CCAR2/GRINA/XPA/DAB2IP/ABL1/NACC2/DDX3X/AIFM1	55		GO:0043122	regulation of I-kappaB kinase/NF-kappaB signaling	37/1885	237/18670	0.0049205	0.136932	0.124079	S100A4/SIRT1/CHUK/TRIM8/PIDD1/BIRC3/PPM1A/UBE2I/TRADD/MIR195/MIR497/PER1/NR1D1/MAP3K14/TRIM25/SECTM1/VAPA/SLC44A2/SPHK2/SLC20A1/IL1RN/STAT1/SIRPA/TGM2/LIME1/HMOX1/SHISA5/SLC35B2/TRAF3IP2/HSPB1/IKBKB/SHARPIN/CARD19/NEK6/ABL1/CARD9/FLNA	37
hsa00051	Fructose and mannose metabolism	4/1071	33/8016	0.66025	0.955303	0.797531	5214/5209/3795/3099	4		hsa04340	Hedgehog signaling pathway	5/832	50/8016	0.603777	0.870886	0.740993	408/894/596/2736/4036	5			GO:0009116	nucleoside metabolic process	28/2379	123/18670	0.00145566	0.04155	0.0353411	CTPS1/PRTFDC1/ADK/AMPD3/MACROD1/DLG2/PNP/GPHN/EFL1/NME4/NME3/DHODH/PEMT/NME1/NME2/NT5C/GAMT/CAD/ATIC/DTYMK/MACROD2/UCKL1/TYMP/RHOA/PPAT/GNMT/DNPH1/AMD1	28		GO:0048732	gland development	61/1885	434/18670	0.00493006	0.136932	0.124079	MTX1/PBX1/ARID5B/PTEN/NEURL1/CDKN1C/WT1/MDK/LRP5/ETS1/FKBP4/PHB2/VDR/STAT6/NCOR2/HIF1A/CRIP1/PKM/CDH1/DHODH/FA2H/THRA/RARA/HOXB3/NME1/GATA6/SMAD2/BCL2/PRDX2/ARHGAP35/DBP/BAX/CAD/HK2/GLI2/IGFBP5/SRC/TGM2/CEBPB/HMOX1/WNT7B/THRB/TGFBR2/CLCN2/HES1/QDPR/RBPJ/PPAT/HNRNPD/SRD5A1/MAN2A1/SRF/MAD1L1/HOXA3/SEMA3A/MET/FGFR1/POLB/NFIB/ABL1/RXRA	61
hsa00592	alpha-Linolenic acid metabolism	3/1071	25/8016	0.667989	0.955303	0.797531	51/151056/8398	3		hsa00561	Glycerolipid metabolism	6/832	61/8016	0.617801	0.887026	0.754725	57104/8525/84649/3990/11343/501	6			GO:0000271	polysaccharide biosynthetic process	20/2379	78/18670	0.00148562	0.0420289	0.0357485	MTOR/EXTL2/PPP1R3C/PPP1CA/SELENOS/PHKG2/B3GNT9/NR1D1/INSR/HAS1/IRS1/PER2/EPM2AIP1/GBE1/GYG1/PGM2/PPP1R3B/CSGALNACT1/EXT1/HAS2	20		GO:0035019	somatic stem cell population maintenance	15/1885	72/18670	0.00493408	0.136932	0.124079	LIN28A/PBX1/LDB1/POLR2L/YAP1/BCL9L/STAT3/SMAD2/POLR2E/POLR2I/POLR2H/HES1/RBPJ/KLF10/KLF4	15
hsa05034	Alcoholism	23/1071	184/8016	0.668618	0.955303	0.797531	163688/92815/128312/3265/5499/1813/10645/84254/136/10014/3021/2788/2906/9759/83933/2771/85235/85236/8294/8330/8341/8362/1644	23		hsa05012	Parkinson disease	14/832	142/8016	0.6224	0.887852	0.755428	842/10105/56901/4716/7326/4729/2774/513/4701/4696/7332/2771/1537/7317	14			GO:0031331	positive regulation of cellular catabolic process	66/2379	361/18670	0.00148975	0.0420289	0.0357485	PLEKHN1/PLK3/NRDC/TRIM67/PFKFB3/SIRT1/PTEN/TRIM8/BNIP3/ADAM8/PNPLA2/AMBRA1/KAT5/UVRAG/GPD1/LRP1/TBK1/MDM2/CAMKK2/CHFR/SOCS4/HIF1A/ZFP36L1/SNX33/MEFV/PLK1/PHKG2/RNF40/CNOT1/FLCN/SMCR8/BECN1/SUMO2/TRIM65/SGTA/INSR/RAD23A/ZFP36/PSMC4/NOP53/BAX/HK2/DNAJB2/IRS1/ITCH/APP/HMOX1/CSNK1E/NPRL2/HNRNPD/SCOC/SH3D19/LARP1/CNOT8/UQCC2/GCLC/SESN1/EPM2A/SNX9/BNIP3L/PABPC1/AGO2/DAB2IP/ENDOG/GPSM1/AMER1	66		GO:0006446	regulation of translational initiation	16/1885	79/18670	0.00502898	0.138929	0.125888	MTOR/KHDRBS1/PPP1CA/EIF4B/CTIF/YTHDF1/EIF4G1/NCBP2/PAIP2/LARP1/NPM1/EIF4H/HSPB1/NCBP1/RXRA/DDX3X	16
hsa00562	Inositol phosphate metabolism	9/1071	74/8016	0.671042	0.955303	0.797531	9651/5293/3707/5728/3632/80271/5335/8871/8776	9		hsa05130	Pathogenic Escherichia coli infection	20/832	202/8016	0.624049	0.887852	0.755428	842/1147/2017/2597/5777/10376/84790/5781/8717/581/3554/4691/5600/6300/5010/9871/10802/3551/25/10383	20			GO:0043487	regulation of RNA stability	38/2379	183/18670	0.00149958	0.0420289	0.0357485	PLEKHN1/MTOR/YBX1/DHX9/HNRNPU/YBX3/PSMD9/UBC/DIS3/APEX1/PSMB5/SAMD4A/ZFP36L1/PARN/SMG6/ALKBH5/PSMB3/PSME3/PRKCA/CIRBP/ZFP36/PSMC4/EXOSC5/PUM2/XPO1/PSMD14/EIF4G1/PSMD2/HNRNPD/NOCT/NAF1/TENT4A/LARP1/NPM1/SYNCRIP/HSPB1/PABPC1/EXOSC2	38		GO:0001678	cellular glucose homeostasis	26/1885	152/18670	0.00513824	0.13894	0.125898	LIN28A/SIRT1/LRP5/ANO1/ARRB1/LRP1/GAS6/HIF1A/IGF1R/STX4/NR1D1/NGFR/NME1/NME2/ERN1/ICAM1/FOXA3/TRPM4/HK2/PIM3/KLF15/SRF/GCLC/FOXO3/FOXK1/UNC13B	26
hsa00970	Aminoacyl-tRNA biosynthesis	8/1071	66/8016	0.671301	0.955303	0.797531	8565/2058/833/79587/7453/124454/2617/3376	8		hsa04662	B cell receptor signaling pathway	8/832	82/8016	0.627591	0.887969	0.755528	1147/3265/5777/5881/5291/4794/5533/3551	8			GO:0050770	regulation of axonogenesis	38/2379	183/18670	0.00149958	0.0420289	0.0357485	DRAXIN/LPAR3/TRIM46/SEMA4A/PTEN/SEMA4G/CTTN/THY1/LRP1/RAB21/RNF6/SPART/SEMA6D/LINGO1/NTN1/TRPV2/RND2/NGFR/ARHGDIA/PTPRS/DNM2/MAG/YTHDF1/PLXNB1/RHOA/PLXND1/WDR36/FSTL4/CDKL3/DBN1/SYNGAP1/SRF/POU3F2/SEMA3A/CDK5/DPYSL2/SEMA4D/ABL1	38		GO:0005978	glycogen biosynthetic process	11/1885	46/18670	0.00515115	0.13894	0.125898	MTOR/PPP1R3C/PPP1CA/PHKG2/NR1D1/IRS1/PER2/EPM2AIP1/GBE1/GYG1/PGM2	11
hsa04970	Salivary secretion	11/1071	90/8016	0.671874	0.955303	0.797531	163688/6548/3778/3709/115/6844/5578/109/3708/3710/6522	11		hsa00100	Steroid biosynthesis	2/832	20/8016	0.629805	0.887969	0.755528	1594/6713	2			GO:0048705	skeletal system morphogenesis	47/2379	239/18670	0.00151637	0.042308	0.0359859	DHRS3/THBS3/MEF2D/PRRX1/COL13A1/LRP5/SERPINH1/RARG/NAB2/CHST11/SMAD3/ACAN/CHSY1/IFT140/MMP2/WWOX/ANKRD11/LHX1/PCGF2/THRA/RARA/WNT9B/HOXB3/HOXB4/HOXB5/COL1A1/CHAD/TBX4/SMAD2/SLC39A3/CYP26B1/MATN4/COL6A2/TGFBR2/ACVR2B/HYAL1/TIPARP/PPARGC1B/MTHFD1L/HOXA2/HOXA3/HOXA4/GLI3/POR/CSGALNACT1/HAS2/ROR2	47		GO:0009250	glucan biosynthetic process	11/1885	46/18670	0.00515115	0.13894	0.125898	MTOR/PPP1R3C/PPP1CA/PHKG2/NR1D1/IRS1/PER2/EPM2AIP1/GBE1/GYG1/PGM2	11
hsa04978	Mineral absorption	7/1071	58/8016	0.672256	0.955303	0.797531	7779/2495/7421/6543/3162/55630/142680	7		hsa00410	beta-Alanine metabolism	3/832	31/8016	0.638079	0.895599	0.76202	221/51/501	3			GO:0016570	histone modification	80/2379	454/18670	0.00152632	0.0423947	0.0360596	NOC2L/PRDM16/MTHFR/RLF/ZBTB7B/MUC1/LMNA/ELK4/SMYD3/SUV39H2/MAPK8/SIRT1/KAT6B/LDB1/APBB1/DDB1/KAT5/BRMS1/KMT2A/KMT2D/HMGA2/UBE2N/USP3/PAGR1/SRCAP/RNF40/SETD1A/SETD6/PRDM7/TP53/KDM6B/PER1/FLCN/SREBF1/USP22/TADA2A/EPOP/PCGF2/MSL1/HDAC5/PRKCA/JMJD6/USP36/CBX8/DOT1L/KDM4B/SPHK2/PRMT1/DPY30/PCGF1/PER2/HDAC4/ING5/MCM3AP/LIF/HDAC10/SETD5/DCAF1/MSL2/YEATS2/TADA2B/PPARGC1A/SETD7/UBE2B/JADE2/UIMC1/PHF1/AUTS…	80		GO:0050684	regulation of mRNA processing	24/1885	137/18670	0.00516136	0.13894	0.125898	KHDRBS1/THRAP3/DHX9/HNRNPU/HNRNPA1/ZC3H10/SLC39A5/ZFP36L1/CELF6/CPEB1/RNF40/NSRP1/SRSF1/DDX5/PTBP1/CIRBP/DAZAP1/HNRNPL/SNRPA/RBM15B/NCBP2/WTAP/NCBP1/RBM10	24
hsa04925	Aldosterone synthesis and secretion	12/1071	98/8016	0.672739	0.955303	0.797531	163688/4881/5138/3709/8912/115/5578/109/3708/815/3710/816	12		hsa05132	Salmonella infection	21/832	214/8016	0.642146	0.897285	0.763454	1147/3265/79026/330/2597/65082/3839/302/257364/8717/10627/596/5609/581/5600/6300/7879/5217/3326/3551/2316	21			GO:0098727	maintenance of cell number	34/2379	159/18670	0.00154284	0.0424834	0.036135	PRDM16/LIN28A/ARID1A/PBX1/PRRX1/LDB1/TRIM8/POLR2L/YAP1/BCL9L/HMGA2/CNOT1/SETD6/STAT3/WNT9B/SMAD2/POLR2E/POLR2I/JAG1/MED15/LIF/GNL3/HES1/MED28/RBPJ/PELO/SRRT/MCPH1/LOXL2/ZNF706/KLF10/KDM4C/FANCC/KLF4	34		GO:0060070	canonical Wnt signaling pathway	49/1885	335/18670	0.00517281	0.13894	0.125898	WNT2B/LGR6/PTEN/FRAT2/FAM53B/MDK/PPP1CA/LRP5/YAP1/DIXDC1/BCL9L/PRICKLE1/PSMD9/LATS2/MIR19B1/PSMB5/PPM1A/TLE3/TMEM88/PSMB3/COL1A1/AXIN2/TLE6/TLE5/TLE2/PIN1/DACT3/TRPM4/PSMD14/TMEM198/SRC/STK4/WNT7B/SIAH2/PSMD2/RBPJ/JADE1/SEMA5A/OTULIN/UBE2B/G3BP1/FOXO3/CCAR2/UBR5/ROR2/KLF4/TBL1X/DDX3X/EMD	49
hsa00040	Pentose and glucuronate interconversions	4/1071	34/8016	0.683823	0.955303	0.797531	51084/51181/27294/9942	4		hsa05160	Hepatitis C	15/832	155/8016	0.653108	0.901148	0.766741	842/1147/3265/6773/1019/8717/7157/6774/9021/581/6772/5291/5010/3551/6256	15			GO:0034250	positive regulation of cellular amide metabolic process	33/2379	153/18670	0.00154323	0.0424834	0.036135	MTOR/LIN28A/KHDRBS1/PLK3/NSUN4/DHX9/PICALM/TNFRSF1A/YBX3/CDK4/UPF3A/SAMD4A/CTIF/CIRBP/MPV17L2/SPHK2/YTHDF1/APP/EIF3D/PLA2G6/RHOA/CNBP/EIF5A2/HNRNPD/PRR16/LARP1/NPM1/UQCC2/RMND1/GSAP/PABPC1/EIF3E/DDX3X	33		GO:0016051	carbohydrate biosynthetic process	34/1885	214/18670	0.00518967	0.13894	0.125898	ENO1/MTOR/SIRT1/PPP1R3C/PC/PPP1CA/DGAT2/GAPDH/GPD1/CRY1/FUT8/PGP/PHKG2/B3GNT9/NR1D1/G6PC3/PDK2/GPI/HAS1/PPP4R3B/IRS1/PER2/NTSR1/HRH1/EPM2AIP1/GBE1/GYG1/MAEA/PGM2/GNMT/FOXK1/SLC25A13/B4GALT1/WDR5	34
hsa00640	Propanoate metabolism	4/1071	34/8016	0.683823	0.955303	0.797531	3939/3945/51/593	4		hsa04961	Endocrine and other factor-regulated calcium reabsorption	5/832	53/8016	0.656267	0.901148	0.766741	476/493/7421/6543/5332	5			GO:0009124	nucleoside monophosphate biosynthetic process	42/2379	208/18670	0.0015539	0.0425879	0.0362239	ENO1/AMPD2/PFKP/PFKFB3/ADK/AMPD3/LDHA/GAPDH/GPD1/NUP107/HIF1A/PKM/DHODH/TP53/PFAS/FLCN/STAT3/ATP5PD/ATP5F1D/INSR/GPI/SPHK2/CAD/HK2/ATIC/HDAC4/UCKL1/APP/ADSL/NUP50/TREX1/PPARGC1A/PAICS/PPAT/NUP153/FOXK1/OGDH/SLC25A13/PRKAG2/CYC1/NUP188/SLC2A6	42		GO:0090344	negative regulation of cell aging	8/1885	28/18670	0.0052131	0.13894	0.125898	SIRT1/PTEN/HMGA2/MIR17/BCL2L12/FBXO5/NAMPT/ABL1	8
hsa00120	Primary bile acid biosynthesis	2/1071	17/8016	0.684038	0.955303	0.797531	80270/1593	2		hsa00220	Arginine biosynthesis	2/832	21/8016	0.656699	0.901148	0.766741	27165/2744	2			GO:0003279	cardiac septum development	26/2379	112/18670	0.00156944	0.0428242	0.0364249	DHRS3/HEYL/RBM15/MDM4/TGFB2/PARVA/PDE2A/MDM2/MIR17HG/STRA6/DCTN5/ZFPM1/TP53/RARA/DNM2/SNX17/JAG1/TGFBR2/PLXND1/HES1/RBPJ/ADAMTS6/MATR3/SLIT3/PTK7/CITED2	26		GO:2000108	positive regulation of leukocyte apoptotic process	8/1885	28/18670	0.0052131	0.13894	0.125898	SIRT1/TP53/BAX/PIK3CB/RAPGEF2/FNIP1/PRELID1/NR4A3	8
hsa00910	Nitrogen metabolism	2/1071	17/8016	0.684038	0.955303	0.797531	2746/771	2		hsa00562	Inositol phosphate metabolism	7/832	74/8016	0.659301	0.901148	0.766741	3707/5728/3632/80271/5332/5335/5291	7			GO:0030517	negative regulation of axon extension	13/2379	42/18670	0.00159295	0.0432409	0.0367794	DRAXIN/TRIM46/SEMA4A/SEMA4G/RNF6/SEMA6D/NTN1/PTPRS/MAG/CDKL3/SEMA3A/CDK5/SEMA4D	13		GO:0009743	response to carbohydrate	36/1885	230/18670	0.00525798	0.139521	0.126424	SLC2A5/LIN28A/TXNIP/PTEN/LDHA/LRP5/ANO1/ARRB1/LRP1/P2RX2/GAS6/HIF1A/ZFP36L1/IGF1R/STX4/VAMP2/SREBF1/NR1D1/KAT7/NME1/NME2/ERN1/COLEC12/SMAD2/ICAM1/ERCC1/TRPM4/KHK/EIF2B4/PIM3/TGFBR2/SRF/GCLC/FOXO3/NAMPT/UNC13B	36
hsa05164	Influenza A	21/1071	170/8016	0.685782	0.955303	0.797531	5293/842/9641/1147/7132/1019/29110/7187/8717/390748/5578/3838/9021/3383/581/7514/3552/6772/29107/7113/3592	21		hsa04024	cAMP signaling pathway	21/832	216/8016	0.659306	0.901148	0.766741	163688/6548/5142/476/4881/493/5499/775/7253/2903/51/5881/5141/5143/5348/7137/109/2771/5291/5144/816	21			GO:1902373	negative regulation of mRNA catabolic process	15/2379	52/18670	0.00159867	0.0432409	0.0367794	MTOR/YBX1/DHX9/PKP1/HNRNPU/YBX3/CIRBP/ZFP36/NBAS/HNRNPD/NOCT/TENT4A/LARP1/SYNCRIP/PABPC1	15		GO:0009187	cyclic nucleotide metabolic process	10/1885	40/18670	0.00536774	0.141195	0.127941	PDE4B/NPR1/PDE2A/PDE8A/PDE4A/PDE4C/ADCY3/PDE4D/PDE7B/PDE7A	10
hsa04072	Phospholipase D signaling pathway	18/1071	148/8016	0.703362	0.965007	0.805632	5293/2475/23566/3265/8525/5781/115/5578/9267/3643/1785/56848/109/5335/387/5159/1956/5900	18		hsa00051	Fructose and mannose metabolism	3/832	33/8016	0.680532	0.924102	0.786272	5209/3795/3099	3			GO:0001822	kidney development	53/2379	278/18670	0.00163705	0.0439286	0.0373643	CASP9/LIN28A/HEYL/WNT2B/PBX1/TGFB2/DLG5/LZTS2/WT1/YAP1/TNS2/NUP107/FBN1/SMAD3/STRA6/CTSH/PKD1L3/SERPINF1/FLCN/LHX1/RARA/WNT9B/PECAM1/JMJD6/SMAD2/BCL2/FSTL3/BAX/ODC1/CYP26B1/GLI2/STAT1/CFLAR/JAG1/GZF1/SDC4/ADAMTS1/LIF/WNT7B/ACVR2B/TREX1/KLF15/MME/TIPARP/HES1/PPAT/ADAMTS16/PDGFRB/AHI1/GLI3/ANGPT2/HAS2/AMER1	53		GO:0071526	semaphorin-plexin signaling pathway	10/1885	40/18670	0.00536774	0.141195	0.127941	SEMA4A/ARHGDIA/PLXNB2/PLXNB1/SEMA5A/SEMA3A/SEMA3D/MET/SEMA4D/FLNA	10
hsa04723	Retrograde endocannabinoid signaling	18/1071	148/8016	0.703362	0.965007	0.805632	5599/3709/56901/4716/115/5578/4729/2788/4701/109/4700/5600/6300/3708/2771/4726/3710/4708	18		hsa00900	Terpenoid backbone biosynthesis	2/832	22/8016	0.682005	0.924102	0.786272	79947/9986	2			GO:2000108	positive regulation of leukocyte apoptotic process	10/2379	28/18670	0.00163929	0.0439286	0.0373643	PIK3CD/SIRT1/ADAM8/TP53/LGALS9/NFKBID/BAX/FNIP1/PRELID1/NR4A3	10		GO:0006865	amino acid transport	25/1885	145/18670	0.00540063	0.141445	0.128168	SLC6A9/PPFIA4/SLC25A22/SLC43A1/SLC3A2/GLS2/TRPC4/SLC7A8/CTNS/VAMP2/LRRC8E/RAB3A/PPFIA3/SLC38A11/GLS/PER2/SNAP25/NTSR1/SLC6A6/SLC25A38/SLC38A3/NFKBIE/SLC25A13/UNC13B/STXBP1	25
hsa04730	Long-term depression	7/1071	60/8016	0.707223	0.965007	0.805632	3265/3709/3480/5578/3708/2771/3710	7		hsa00040	Pentose and glucuronate interconversions	3/832	34/8016	0.700325	0.940017	0.799813	51181/27294/9942	3			GO:0043401	steroid hormone mediated signaling pathway	38/2379	184/18670	0.00166254	0.0439286	0.0373643	ARID1A/HEYL/RORC/SIRT1/CRY2/ESRRA/KAT5/YAP1/FKBP4/VDR/KMT2D/RARG/CRY1/DDX54/NCOR2/RNF6/ABHD2/NR2F2/PAGR1/CNOT1/PER1/THRA/NR1D1/RARA/DDX5/CALR/SRC/RUNX1/NR1D2/RHOA/PPARGC1A/UFSP2/PPARGC1B/CREBRF/PPARD/UBR5/NR4A3/NR6A1	38		GO:0015800	acidic amino acid transport	14/1885	66/18670	0.00548975	0.143159	0.129721	PPFIA4/SLC25A22/GLS2/VAMP2/LRRC8E/RAB3A/PPFIA3/GLS/PER2/SNAP25/NTSR1/SLC25A13/UNC13B/STXBP1	14
hsa05416	Viral myocarditis	7/1071	60/8016	0.707223	0.965007	0.805632	842/6442/5881/3383/3689/1981/25	7		hsa03050	Proteasome	4/832	45/8016	0.700971	0.940017	0.799813	5693/5691/10213/5708	4			GO:1903008	organelle disassembly	24/2379	101/18670	0.0016668	0.0439286	0.0373643	PLK3/GBF1/BNIP3/AMBRA1/CTTN/RNF41/CAMKK2/DENR/MTIF3/HIF1A/ATG2B/GABARAPL2/MAP1LC3B/TP53/SREBF1/BECN1/USP36/HK2/ATG9A/TEX264/ATG3/PPARGC1A/PELO/BNIP3L	24		GO:0016073	snRNA metabolic process	19/1885	101/18670	0.00554927	0.144091	0.130565	INTS11/INTS3/POLR2L/ZNF143/NABP2/GTF2A1/USB1/POLR2E/POLR2I/EXOSC5/NABP1/GTF2E1/POLR2H/NCBP2/PHAX/INTS1/SRRT/NCBP1/EXOSC2	19
hsa05323	Rheumatoid arthritis	11/1071	93/8016	0.714136	0.965007	0.805632	533/7042/23545/527/9114/535/3383/3552/3689/51606/528	11		hsa00480	Glutathione metabolism	5/832	56/8016	0.70408	0.940017	0.799813	79094/2879/4953/51056/2729	5			GO:1903426	regulation of reactive oxygen species biosynthetic process	24/2379	101/18670	0.0016668	0.0439286	0.0373643	SLC25A33/MTOR/P2RX4/MIR92A1/RAB27A/SMAD3/CYBA/CTNS/STAT3/INSR/ICAM1/DNM2/MIR199A1/KLF2/SPHK2/CFLAR/HDAC4/SIRPA/PTGIS/ITGB2/RHOA/HSP90AB1/ADGRB1/KLF4	24		GO:0030168	platelet activation	26/1885	153/18670	0.00561097	0.14507	0.131453	DGKZ/FIBP/ARRB1/VWF/PTPN6/ITPR2/PTPN11/GAS6/PRKCH/ADAMTS18/P2RX1/ALOX12/COL1A1/MYL12A/AXL/BLOC1S3/SRC/ITPR1/PIK3CB/RAP2B/ITPR3/SRF/HSPB1/STXBP1/ADAMTS13/FLNA	26
hsa04261	Adrenergic signaling in cardiomyocytes	18/1071	149/8016	0.714252	0.965007	0.805632	163688/6548/5499/55012/115/4635/5578/596/6543/7137/109/5600/6300/6331/2771/815/5528/816	18		hsa04614	Renin-angiotensin system	2/832	23/8016	0.705764	0.940017	0.799813	7064/5476	2			GO:0001655	urogenital system development	61/2379	330/18670	0.00168056	0.0439286	0.0373643	CASP9/LIN28A/HEYL/WNT2B/PBX1/TGFB2/DLG5/PTEN/LZTS2/WT1/YAP1/FKBP4/TNS2/RARG/GLI1/NUP107/FBN1/SMAD3/STRA6/CTSH/IFT140/PKD1L3/FOXF1/SERPINF1/FLCN/LHX1/RARA/WNT9B/PECAM1/JMJD6/SMAD2/BCL2/FSTL3/BAX/ODC1/CYP26B1/GLI2/STAT1/CFLAR/JAG1/GZF1/SDC4/ADAMTS1/CRKL/LIF/WNT7B/ACVR2B/TREX1/KLF15/MME/TIPARP/HES1/PPAT/ADAMTS16/SRD5A1/PDGFRB/AHI1/GLI3/ANGPT2/HAS2/AMER1	61		GO:0007632	visual behavior	12/1885	53/18670	0.00569484	0.146612	0.13285	MTOR/B4GALT2/CHRNB2/HIF1A/NPTN/GRIN2A/NDRG4/CTNS/HRH1/SYNGAP1/CDK5/MECP2	12
hsa01210	2-Oxocarboxylic acid metabolism	2/1071	18/8016	0.714652	0.965007	0.805632	586/3420	2		hsa04810	Regulation of actin cytoskeleton	20/832	213/8016	0.717334	0.949792	0.808129	6548/3265/1132/5499/54434/9564/85464/5881/10627/2909/54776/6714/3689/3693/5291/5217/3672/1729/2260/2934	20			GO:0009145	purine nucleoside triphosphate biosynthetic process	36/2379	172/18670	0.00170101	0.0439286	0.0373643	ENO1/PFKP/PFKFB3/ADK/LDHA/GAPDH/GPD1/NUP107/HIF1A/PKM/NME4/NME3/TP53/FLCN/STAT3/NME1/NME2/ATP5PD/ATP5F1D/INSR/GPI/SPHK2/HK2/HDAC4/APP/NUP50/TREX1/PPARGC1A/NUP153/FOXK1/OGDH/SLC25A13/PRKAG2/CYC1/NUP188/SLC2A6	36		GO:2000045	regulation of G1/S transition of mitotic cell cycle	30/1885	184/18670	0.00572821	0.146846	0.133062	PLK3/MUC1/GJC2/PTEN/PIDD1/CCND2/PTPN6/CDK4/CTDSP2/APEX1/INO80/CNOT1/FBXO31/TP53/CCL2/RPTOR/BCL2/ARID3A/BAX/PRMT1/HYAL1/EIF4G1/JADE1/CDC25C/KMT2E/CNOT4/KLF4/DDX3X/CUL4B/FHL1	30
hsa05140	Leishmaniasis	9/1071	77/8016	0.71729	0.965007	0.805632	7042/1535/3552/6772/3689/5600/6300/3592/1915	9		hsa05020	Prion diseases	3/832	35/8016	0.719171	0.949792	0.808129	3915/581/3552	3			GO:0046939	nucleotide phosphorylation	30/2379	136/18670	0.00170697	0.0439286	0.0373643	ENO1/PFKP/PFKFB3/LDHA/GAPDH/GPD1/NUP107/HIF1A/PKM/NME4/NME3/TP53/STAT3/NME1/NME2/INSR/GPI/HK2/HDAC4/DTYMK/APP/NUP50/TREX1/PPARGC1A/NUP153/FOXK1/OGDH/PRKAG2/NUP188/SLC2A6	30		GO:0031589	cell-substrate adhesion	51/1885	354/18670	0.0059453	0.150012	0.13593	PRKCZ/VAMP3/HSPG2/SLC9A1/THBS3/LAMC1/LAMC2/ACTN2/PLAU/MMRN2/PTEN/LDB1/MDK/RHOD/CTTN/THY1/VWF/LRP1/MIR92A1/GAS6/CDH13/COL1A1/RAC3/BCL2/MADCAM1/AXL/NTN5/EMILIN1/LIMS1/JAG1/ID1/SRC/SDC4/ITGB2/TRIOBP/ITGB5/PIK3CB/HPSE/ITGA1/NEDD9/CARMIL1/SRF/SMOC2/TRIP6/SERPINE1/MKLN1/CDK5/NINJ1/ABL1/ADAMTS13/FLNA	51
hsa04924	Renin secretion	8/1071	69/8016	0.719974	0.965007	0.805632	163688/4881/3778/3709/3708/2771/3710/5533	8		hsa00534	Glycosaminoglycan biosynthesis - heparan sulfate / heparin	2/832	24/8016	0.728023	0.957443	0.814639	26229/9955	2			GO:0071229	cellular response to acid chemical	42/2379	209/18670	0.0017102	0.0439286	0.0373643	MTOR/RRAGC/NEURL1/KCNK4/P2RY6/DGAT2/YAP1/RARG/SHMT2/CDK4/MIR92A1/NFATC4/CPEB1/MMP2/CYBA/SERPINF1/SREBF1/RARA/WNT9B/COL1A1/NME1/NME2/RPTOR/BAIAP2/ADNP2/KLF2/CYP26B1/IRS1/BCL2L1/SRC/CEBPB/PTK6/WNT7B/PPARGC1A/HNRNPD/PTK7/GCLC/SESN1/HOXA2/EGFR/LAMTOR4/KLF4	42		GO:1901215	negative regulation of neuron death	33/1885	208/18670	0.00595682	0.150012	0.13593	NES/SIRT1/UNC5B/HRAS/AMBRA1/MDK/CLCF1/ARRB1/SORL1/MIR200C/FAIM2/LRP1/AGAP2/HIF1A/CCL2/STAT3/BCL2/PIN1/AXL/BAX/CEBPB/HMOX1/EIF4G1/SNCB/SYNGAP1/HSP90AB1/GCLC/CDK5/CNTFR/NR4A3/STXBP1/ARMCX5-GPRASP2/MECP2	33
hsa04972	Pancreatic secretion	12/1071	102/8016	0.726141	0.965162	0.805762	6548/3778/6343/3709/115/1504/5578/109/3708/387/3710/6522	12		hsa00600	Sphingolipid metabolism	4/832	47/8016	0.73338	0.960451	0.817199	79603/56848/253782/64781	4			GO:0034976	response to endoplasmic reticulum stress	54/2379	285/18670	0.0017169	0.0439286	0.0373643	UBE4B/FBXO6/ZBTB17/TXNDC12/EXTL2/LMNA/SIRT1/ERLIN1/CTDSP2/ERP29/JKAMP/RASGRF1/SELENOS/BFAR/ATP6V0D1/DERL2/TP53/P4HB/BCL2/SGTA/CALR/BAX/RCN3/DNAJB2/RHBDD1/SEL1L2/HM13/BCL2L1/CEBPB/VAPB/ARFGAP1/FOXRED2/PLA2G6/ITPR1/STT3B/MANF/PDIA5/TMEM129/ADD1/SEC31A/CREBRF/STC2/CANX/SSR1/FLOT1/KLHDC3/GET4/HERPUD2/DNAJB9/PDIA4/ERLIN2/GRINA/DAB2IP/AIFM1	54		GO:1901214	regulation of neuron death	46/1885	313/18670	0.00603981	0.150012	0.13593	MTOR/CASP9/NES/SIRT1/UNC5B/HRAS/AMBRA1/MDK/CLCF1/ARRB1/SORL1/MIR200C/FAIM2/LRP1/AGAP2/SSH1/HIF1A/PPP1R13B/NQO1/TP53/CCL2/STAT3/BCL2/PIN1/AXL/BAX/HDAC4/CEBPB/ITGB2/HMOX1/EIF4G1/ITGA1/SNCB/SYNGAP1/HSP90AB1/GCLC/FOXO3/AIMP2/CDK5/CNTFR/NR4A3/STXBP1/ABL1/ARMCX5-GPRASP2/AIFM1/MECP2	46
hsa05146	Amoebiasis	12/1071	102/8016	0.726141	0.965162	0.805762	5293/3915/3918/7042/1277/5578/2774/3554/3689/7879/3592/3315	12		hsa00592	alpha-Linolenic acid metabolism	2/832	25/8016	0.748838	0.973555	0.828349	391013/51	2			GO:0030111	regulation of Wnt signaling pathway	66/2379	363/18670	0.00171789	0.0439286	0.0373643	DRAXIN/MAD2L2/LGR6/LZTS2/TCF7L2/MDK/PPP1CA/TSKU/YAP1/DIXDC1/LRP1/GLI1/PSMD9/LATS2/MIR19B1/PSMB5/NFATC4/PPM1A/CSNK1G1/SMAD3/TLE3/ATP6V0C/WWOX/NXN/HIC1/TAX1BP3/TMEM88/PSMB3/PSME3/COL1A1/RNF43/NFATC1/TLE6/TLE5/TLE2/PIN1/PSMC4/DACT3/TRPM4/TCF7L1/PSMD14/SRC/STK4/APP/RUNX1/CSNK1E/SIAH2/PSMD2/RBPJ/MCC/UBE2B/G3BP1/PTK7/SNX3/GLI3/EGFR/CCAR2/ADGRA2/UBR5/CTHRC1/ROR2/DAB2IP/ABL1/TBL1X/DDX3X/AMER1	66		GO:0072511	divalent inorganic cation transport	67/1885	489/18670	0.00604257	0.150012	0.13593	SLC9A1/EPB41/PDE4B/LPAR3/CHRNB2/ATP2B4/SLC41A1/SLC30A1/GJC2/MICU1/BEST1/AHNAK/SLC3A2/TPCN2/PDE2A/THY1/CACNA1C/PHB2/PTPN6/ITPR2/ANO6/VDR/SLC39A5/CYP27B1/SLC41A2/P2RX2/TRPC4/GAS6/ANXA2/GRAMD2A/IL16/CACNA1H/GRIN2A/PKD1L3/PKD1L2/SPG7/P2RX1/TRPV2/CCL2/BCL2/CBARP/SLC39A3/ICAM1/SLC8A2/SPHK2/BAX/HRC/TRPM4/CACNG8/BIN1/TMC2/TRPC4AP/PLCG1/NTSR1/LIME1/ITPR1/GNAI2/PDE4D/HOMER1/DIAPH1/STC2/ITPR3/CAMK2B/CDK5/TR…	67
hsa02010	ABC transporters	5/1071	45/8016	0.736551	0.974937	0.813922	21/85320/94160/10058/11194	5		hsa04960	Aldosterone-regulated sodium reabsorption	3/832	37/8016	0.754079	0.973555	0.828349	476/3667/5291	3			GO:0010675	regulation of cellular carbohydrate metabolic process	31/2379	142/18670	0.00172081	0.0439286	0.0373643	MTOR/RORC/SIRT1/DDB1/PPP1CA/P2RY6/DGAT2/CRY1/SELENOS/PGP/PHKG2/TP53/NR1D1/STAT3/MIDN/INSR/KHK/PDK1/IRS1/HDAC4/SRC/NTSR1/EPM2AIP1/PTH1R/MST1/MAEA/PPARGC1A/GNMT/FOXK1/PPP1R3B/WDR5	31		GO:0006541	glutamine metabolic process	7/1885	23/18670	0.00605204	0.150012	0.13593	CTPS1/GLS2/PFAS/CAD/GLS/PPAT/MECP2	7
hsa04960	Aldosterone-regulated sodium reabsorption	4/1071	37/8016	0.747498	0.981283	0.81922	5293/5578/3643/3667	4		hsa05143	African trypanosomiasis	3/832	37/8016	0.754079	0.973555	0.828349	7064/3383/5332	3			GO:0006090	pyruvate metabolic process	33/2379	154/18670	0.00172878	0.0439286	0.0373643	ENO1/SLC16A1/PFKP/PFKFB3/LDHA/PC/GAPDH/LDHB/GPD1/NUP107/HIF1A/PKM/PDP2/PDPR/TP53/STAT3/BSG/INSR/GPI/HK2/PDK1/HDAC4/APP/NUP50/TREX1/PPARGC1A/NUP153/FOXK1/OGDH/PRKAG2/NR4A3/NUP188/SLC2A6	33		GO:0060055	angiogenesis involved in wound healing	7/1885	23/18670	0.00605204	0.150012	0.13593	ETS1/PIK3CB/HPSE/SRF/SMOC2/SERPINE1/B4GALT1	7
hsa05143	African trypanosomiasis	4/1071	37/8016	0.747498	0.981283	0.81922	5578/7064/3383/3592	4		hsa03450	Non-homologous end-joining	1/832	13/8016	0.759662	0.973555	0.828349	10111	1			GO:0090501	RNA phosphodiester bond hydrolysis	33/2379	154/18670	0.00172878	0.0439286	0.0373643	CSTF3/REXO2/DCPS/DIS3/APEX1/PRORP/DIS3L/RPP25/ISG20/PARN/USB1/CNOT1/SMG6/RNASEK/TSEN54/TRIR/RNASEH2A/POLR2I/EXOSC5/XRN2/YBEY/NCBP2/NOP14/NOCT/CNOT8/ZNRD1/RRP36/SND1/AGO2/CPSF1/RMRP/ENDOG/EXOSC2	33		GO:0060479	lung cell differentiation	7/1885	23/18670	0.00605204	0.150012	0.13593	YAP1/THRA/GATA6/THRB/RBPJ/AIMP2/NFIB	7
hsa05414	Dilated cardiomyopathy (DCM)	11/1071	96/8016	0.752782	0.98417	0.82163	4000/7042/3679/115/6442/6543/7137/109/3680/3693/3672	11		hsa04666	Fc gamma R-mediated phagocytosis	8/832	93/8016	0.762838	0.973555	0.828349	55616/27040/56848/8853/274/5335/5291/2934	8			GO:0043502	regulation of muscle adaptation	25/2379	107/18670	0.00173757	0.0439286	0.0373643	ERRFI1/MTOR/SLC9A1/LMNA/TNFRSF1A/P2RX4/MIR17/MIR17HG/MIR19A/MIR19B1/MIR20A/SMAD3/BECN1/SGCA/PRKCA/PIN1/MIR199A1/IGFBP5/HDAC4/SCN5A/PPARGC1A/CAMK2B/GTF2IRD1/NR4A3/KLF4	25		GO:0009201	ribonucleoside triphosphate biosynthetic process	29/1885	177/18670	0.00608379	0.150012	0.13593	ENO1/CTPS1/PFKFB3/ENO4/LDHA/GAPDH/GPD1/HIF1A/PKM/NME4/TP53/FLCN/STAT3/NME1/NME2/ATP5F1D/GPI/SPHK2/CAD/HK2/HDAC4/UCKL1/TREX1/NUP153/AK9/FOXK1/SLC25A13/PRKAG2/CYC1	29
hsa05130	Pathogenic Escherichia coli infection	24/1071	202/8016	0.764018	0.992962	0.82897	842/5599/1147/2017/7132/2597/10376/84790/5781/8717/9267/10458/581/3554/4430/4691/5600/6300/387/5010/9871/10802/25/10383	24		hsa05030	Cocaine addiction	4/832	49/8016	0.763074	0.973555	0.828349	2903/2771/1020/26086	4			GO:0048524	positive regulation of viral process	25/2379	107/18670	0.00173757	0.0439286	0.0373643	PPIH/DHX9/POLR2L/DDB1/PC/PPIB/TFAP4/LGALS9/KPNA2/P4HB/VAPA/POLR2E/RAD23A/POLR2I/CHMP3/VAPB/TMPRSS2/RRP1B/ADARB1/RAB7A/LARP1/IGF2R/PPIA/PABPC1/DDX3X	25		GO:0006090	pyruvate metabolic process	26/1885	154/18670	0.0061193	0.150012	0.13593	ENO1/SLC16A1/PFKFB3/ENO4/LDHA/PC/GAPDH/LDHB/GPD1/HIF1A/PKM/PDP2/PDPR/TP53/STAT3/PDK2/BSG/GPI/HK2/PDK1/HDAC4/TREX1/NUP153/FOXK1/PRKAG2/NR4A3	26
hsa00565	Ether lipid metabolism	5/1071	47/8016	0.771155	0.992962	0.82897	54947/23646/5050/151056/8398	5		hsa04726	Serotonergic synapse	10/832	115/8016	0.768132	0.973555	0.828349	3265/775/3709/239/2788/5332/3708/2771/3781/3710	10			GO:0009749	response to glucose	40/2379	197/18670	0.00177964	0.0448092	0.0381133	LIN28A/TXNIP/PTEN/TWNK/TCF7L2/LDHA/LRP5/ANO1/LRP1/GAS6/HIF1A/IGF1R/SELENOS/STX4/CYBA/SERPINF1/VAMP2/SREBF1/NR1D1/NME1/NME2/SMAD2/ICAM1/TRPM4/KHK/EIF2B4/PTPRN/COL6A2/PLA2G6/PIM3/TGFBR2/ACVR2B/RHOA/PPARGC1A/HMGCR/PPARD/SRF/GCLC/ANGPT2/ENDOG	40		GO:0090501	RNA phosphodiester bond hydrolysis	26/1885	154/18670	0.0061193	0.150012	0.13593	REXO2/APEX1/PRORP/DIS3L/RPP25/ISG20/PARN/USB1/CNOT1/SMG6/RNASEK/ERN1/TSEN54/TRIR/RNASEH2A/POLR2I/EXOSC5/XRN2/NCBP2/NOP14/RRP36/RNASET2/SND1/RMRP/NCBP1/EXOSC2	26
hsa04973	Carbohydrate digestion and absorption	5/1071	47/8016	0.771155	0.992962	0.82897	6518/5293/92579/3099/3938	5		hsa04950	Maturity onset diabetes of the young	2/832	26/8016	0.768269	0.973555	0.828349	3171/3280	2			GO:0030516	regulation of axon extension	23/2379	96/18670	0.00183563	0.0458479	0.0389968	DRAXIN/TRIM46/SEMA4A/SEMA4G/CTTN/LRP1/RAB21/RNF6/SEMA6D/NTN1/TRPV2/PTPRS/DNM2/MAG/WDR36/CDKL3/DBN1/SRF/SEMA3A/CDK5/DPYSL2/SEMA4D/ABL1	23		GO:0045646	regulation of erythrocyte differentiation	11/1885	47/18670	0.00612444	0.150012	0.13593	LDB1/ETS1/HIF1A/ZFP36L1/ZFPM1/STAT3/ZFP36/PRMT1/STAT1/HMGB2/FOXO3	11
hsa04514	Cell adhesion molecules (CAMs)	17/1071	147/8016	0.775318	0.992962	0.82897	9019/9379/9369/80381/999/5175/8174/3383/933/4099/6385/3689/3680/214/5010/1462/84628	17		hsa04974	Protein digestion and absorption	8/832	95/8016	0.783174	0.980622	0.834361	476/6520/23428/1504/1277/6543/80781/8645	8			GO:0043542	endothelial cell migration	52/2379	273/18670	0.00183639	0.0458479	0.0389968	S100A2/SEMA4A/MIA3/SIRT1/MMRN2/PTEN/ETS1/P2RX4/STARD13/MIR19B1/MIR20A/MIR92A1/HIF1A/NR2F2/BCAR1/CDH13/SERPINF1/ALOX12/MIR497/HDAC5/MIR10A/PECAM1/PRKCA/MIR199A1/CALR/GPI/ZNF580/ATOH8/ID1/PLCG1/ITGB2/HMOX1/GPX1/RHOA/PLXND1/SPARC/ADTRP/SRF/NUS1/SASH1/SMOC2/HSPB1/EPHB4/MET/ANGPT2/LOXL2/ADGRA2/ADGRB1/KLF4/DAB2IP/ABL1/MECP2	52		GO:0010976	positive regulation of neuron projection development	42/1885	281/18670	0.00630002	0.153109	0.138737	MTOR/LPAR3/DLG5/NEURL1/SHTN1/CAPRIN1/MDK/MARK2/PPP2R5B/MIR200C/LRP1/RAB21/MAPK6/NPTN/SYT17/EEF2K/NDRG4/FBXO31/TRPV2/NGFR/NME1/NME2/RNF157/ARHGDIA/ANKRD27/ARHGAP35/OBSL1/CBFA2T2/PTK6/PLXNB2/PLXNB1/RAPGEF2/SEMA5A/CDKL3/DPYSL3/DBN1/SRF/CAMK2B/CUX1/FGFR1/SEMA4D/ARMCX5-GPRASP2	42
hsa00564	Glycerophospholipid metabolism	11/1071	98/8016	0.776486	0.992962	0.82897	8525/1119/2819/54947/10400/9663/23646/151056/56261/8398/5130	11		hsa00601	Glycosphingolipid biosynthesis - lacto and neolacto series	2/832	27/8016	0.786377	0.980622	0.834361	8704/2683	2			GO:0006402	mRNA catabolic process	66/2379	364/18670	0.00184309	0.0458479	0.0389968	PLEKHN1/RPL22/MTOR/MRTO4/YBX1/RPS8/SMG5/DHX9/PKP1/HNRNPU/RNH1/RPLP2/DCPS/YBX3/RPL6/PSMD9/UBC/DIS3/UPF3A/APEX1/PSMB5/SAMD4A/ZFP36L1/RPS2/PARN/CNOT1/SMG6/ALKBH5/PSMB3/PSME3/RPL27/DDX5/PRKCA/CTIF/CIRBP/ZFP36/PSMC4/EXOSC5/RPS5/NBAS/PUM2/XPO1/PSMD14/MLH1/RPSA/RPL24/EIF4G1/PSMD2/NCBP2/RPL35A/HNRNPD/NOCT/TENT4A/PELO/LARP1/CNOT8/NPM1/SYNCRIP/HSPB1/CNOT4/PABPC1/EIF3E/AGO2/TUT7/MIRLET7A1/EXOSC2	66		GO:0000723	telomere maintenance	27/1885	162/18670	0.00630151	0.153109	0.138737	SMG5/HNRNPU/ZNF365/NAT10/POLD3/HNRNPA1/NABP2/POLE/APEX1/XRCC3/PARN/SMG6/WRAP53/CTC1/MAP2K7/ERCC1/SRC/RTEL1/PARP3/GNL3/HNRNPD/RAD50/H4C9/H4C12/HSP90AB1/POLD2/NBN	27
hsa05410	Hypertrophic cardiomyopathy (HCM)	10/1071	90/8016	0.780032	0.992962	0.82897	4000/7042/3679/6442/6543/7137/3680/3693/3672/51422	10		hsa01040	Biosynthesis of unsaturated fatty acids	2/832	27/8016	0.786377	0.980622	0.834361	11332/51	2			GO:0006469	negative regulation of protein kinase activity	46/2379	235/18670	0.00186185	0.0461293	0.0392361	ERRFI1/SMYD3/SIRT1/PTEN/DUSP5/DUSP8/SMPD1/LRP5/THY1/SORL1/LATS2/MIR20A/MIR92A1/GMFB/SOCS4/WARS1/CHP1/NR2F2/IGF1R/TFAP4/PLK1/SMCR8/GGNBP2/SOCS3/RPTOR/GADD45B/MLLT1/PKIG/PTK6/ZGPAT/ADARB1/SH3BP5/DUSP7/CAMK2N2/ZFYVE28/UCHL1/HMGCR/NPM1/RGS14/FGFR1OP/HSPB1/YWHAG/PRKAR2B/PRKAG2/DAB2IP/ABL1	46		GO:0005977	glycogen metabolic process	15/1885	74/18670	0.00643377	0.153358	0.138963	MTOR/PPP1R3C/PYGM/PPP1CA/PHKG2/NR1D1/KHK/IRS1/PER2/EPM2AIP1/GBE1/GYG1/PGM2/GNMT/PRKAG2	15
hsa00020	Citrate cycle (TCA cycle)	3/1071	30/8016	0.784371	0.992962	0.82897	5091/3420/4967	3		hsa04966	Collecting duct acid secretion	2/832	27/8016	0.786377	0.980622	0.834361	23545/527	2			GO:1900078	positive regulation of cellular response to insulin stimulus	9/2379	24/18670	0.00188491	0.0464815	0.0395357	PRKCZ/ZBTB7B/SIRT1/ESRRA/SORL1/PTPN11/IRS1/SRC/GNAI2	9		GO:1900006	positive regulation of dendrite development	15/1885	74/18670	0.00643377	0.153358	0.138963	MTOR/DLG5/NEURL1/CAPRIN1/RAB21/MAPK6/EEF2K/FBXO31/ANKRD27/OBSL1/CDKL3/DBN1/CAMK2B/CUX1/ARMCX5-GPRASP2	15
hsa04662	B cell receptor signaling pathway	9/1071	82/8016	0.784409	0.992962	0.82897	5293/1147/3265/5881/4772/933/4773/4794/5533	9		hsa05033	Nicotine addiction	3/832	40/8016	0.799791	0.993391	0.845226	1141/2903/200959	3			GO:0005977	glycogen metabolic process	19/2379	74/18670	0.00189565	0.0464815	0.0395357	MTOR/STK40/PPP1R3C/PYGM/PPP1CA/SELENOS/PHKG2/NR1D1/INSR/KHK/IRS1/PER2/EPM2AIP1/GBE1/GYG1/PGM2/GNMT/PRKAG2/PPP1R3B	19		GO:0010508	positive regulation of autophagy	21/1885	117/18670	0.00643972	0.153358	0.138963	PLK3/SIRT1/TRIM8/BNIP3/AMBRA1/KAT5/HIF1A/MEFV/FLCN/SMCR8/TRIM65/HK2/HMOX1/NPRL2/PIK3CB/SCOC/IRGM/LARP1/FOXO3/EPM2A/GPSM1	21
hsa00430	Taurine and hypotaurine metabolism	1/1071	11/8016	0.793747	1	0.834846	124975	1		hsa05133	Pertussis	6/832	76/8016	0.814558	1	0.850849	163688/3552/3689/5600/6300/2771	6			GO:0035904	aorta development	16/2379	58/18670	0.00189858	0.0464815	0.0395357	TGFB2/PDE2A/LRP1/LOXL1/DCTN5/DNM2/SNX17/JAG1/MYLK/PLXND1/HES1/RBPJ/ADAMTS6/LOX/PDGFRB/SRF	16		GO:0060147	regulation of posttranscriptional gene silencing	21/1885	117/18670	0.00643972	0.153358	0.138963	LIN28A/PUM1/DHX9/POLR2L/BCDIN3D/ZC3H10/NCOR2/TP53/STAT3/DDX5/H3-3B/POLR2E/POLR2I/ZFP36/PUM2/EIF4G1/POLR2H/NUP153/H4C9/H4C12/RMRP	21
hsa00410	beta-Alanine metabolism	3/1071	31/8016	0.803092	1	0.834846	221/51/501	3		hsa03010	Ribosome	13/832	153/8016	0.81576	1	0.850849	6146/6202/6181/6128/6123/6187/6155/6193/9553/3921/6152/6165/6206	13			GO:0030522	intracellular receptor signaling pathway	53/2379	280/18670	0.00192528	0.0469496	0.0399338	DHRS3/ARID1A/HEYL/RORC/SIRT1/CRY2/ESRRA/KAT5/YAP1/FKBP4/VDR/KMT2D/RARG/CYP27B1/UBE2N/CRY1/DDX54/NCOR2/UBC/RNF6/NR2F2/PAGR1/CNOT1/ALOXE3/PER1/SREBF1/THRA/NR1D1/RARA/STAT3/DDX5/SEC14L1/RNF125/CALR/NOP53/PUM2/CYP26B1/ITCH/SRC/PTGIS/RUNX1/CRKL/NR1D2/RHOA/PPARGC1A/UFSP2/PPARGC1B/PPARD/CITED2/AHR/UBR5/NR4A3/NR6A1	53		GO:0060966	regulation of gene silencing by RNA	21/1885	117/18670	0.00643972	0.153358	0.138963	LIN28A/PUM1/DHX9/POLR2L/BCDIN3D/ZC3H10/NCOR2/TP53/STAT3/DDX5/H3-3B/POLR2E/POLR2I/ZFP36/PUM2/EIF4G1/POLR2H/NUP153/H4C9/H4C12/RMRP	21
hsa00512	Mucin type O-glycan biosynthesis	3/1071	31/8016	0.803092	1	0.834846	374378/50614/6482	3		hsa05140	Leishmaniasis	6/832	77/8016	0.82422	1	0.850849	5777/3552/6772/3689/5600/6300	6			GO:0048608	reproductive structure development	76/2379	431/18670	0.00193291	0.0469508	0.0399348	ARID1A/RBM15/WNT2B/TGFB2/SIRT1/PTEN/WT1/FOSL1/FKBP4/YBX3/VDR/RARG/GLI1/CYP27B1/NUP107/PTPN11/HIF1A/ZFP36L1/STRA6/NR2F2/SERPINF1/GGNBP2/LHX1/RARA/WNT9B/H3-3B/SOCS3/BCL2/BSG/FSTL3/DAZAP1/INSR/ICAM1/JUNB/AXL/ERCC1/BAX/EIF2B4/EPAS1/GLI2/HS6ST1/PTPRN/BCL2L1/SRC/STK4/PTGIS/CEBPB/ADAMTS1/UMODL1/CRKL/LIF/WNT7B/HYAL3/TMF1/MME/TIPARP/HES1/RBPJ/HMGB2/SRD5A1/PDGFRB/ADAM19/SLIT3/STC2/PPARD/MEA1/HSP90AB1/CITED…	76		GO:0032204	regulation of telomere maintenance	16/1885	81/18670	0.00646597	0.153358	0.138963	SMG5/HNRNPU/NAT10/HNRNPA1/NABP2/PARN/SMG6/CTC1/MAP2K7/ERCC1/SRC/RTEL1/GNL3/HNRNPD/RAD50/NBN	16
hsa04530	Tight junction	19/1071	169/8016	0.823658	1	0.834846	5590/5599/2017/1740/8531/10376/84790/1019/3993/10627/5609/6714/861/387/9223/5010/3308/51422/54566	19		hsa00380	Tryptophan metabolism	3/832	42/8016	0.826138	1	0.850849	1545/501/64577	3			GO:0072001	renal system development	55/2379	293/18670	0.0019431	0.0470139	0.0399885	CASP9/LIN28A/HEYL/WNT2B/PBX1/TGFB2/DLG5/LZTS2/WT1/YAP1/TNS2/NUP107/FBN1/SMAD3/STRA6/CTSH/IFT140/PKD1L3/FOXF1/SERPINF1/FLCN/LHX1/RARA/WNT9B/PECAM1/JMJD6/SMAD2/BCL2/FSTL3/BAX/ODC1/CYP26B1/GLI2/STAT1/CFLAR/JAG1/GZF1/SDC4/ADAMTS1/LIF/WNT7B/ACVR2B/TREX1/KLF15/MME/TIPARP/HES1/PPAT/ADAMTS16/PDGFRB/AHI1/GLI3/ANGPT2/HAS2/AMER1	55		GO:0045787	positive regulation of cell cycle	55/1885	389/18670	0.0064892	0.153358	0.138963	ZBTB17/PLK3/MUC1/PBX1/HNRNPU/SVIL/SLF2/PIDD1/PPP2R5B/FOSL1/LRP5/CCND2/PHB2/CDK4/HMGA2/PTPN11/APEX1/RAD51B/XRCC3/INO80/TFAP4/PAGR1/CNOT1/TP53/USP22/RARA/RPTOR/GATA6/ARID3A/BAX/PRMT1/IL1A/CDC25B/SRC/FAM83D/PTK6/HYAL1/EIF4G1/HES1/ANAPC4/UBE2B/CDC25C/NPM1/HSP90AB1/FBXO5/SMOC2/KMT2E/CNOT4/FGFR1/NR4A3/ABL1/DDX3X/CUL4B/HCFC1/MECP2	55
hsa00380	Tryptophan metabolism	4/1071	42/8016	0.831104	1	0.834846	501/64577/1644/883	4		hsa00970	Aminoacyl-tRNA biosynthesis	5/832	66/8016	0.828997	1	0.850849	8565/833/79587/7453/123283	5			GO:0006040	amino sugar metabolic process	12/2379	38/18670	0.00197103	0.0471149	0.0400744	EXTL2/UAP1/NPL/CHST3/OGA/AMDHD2/FN3K/NANP/GNPDA1/PGM3/CSGALNACT1/ST3GAL1	12		GO:0044843	cell cycle G1/S phase transition	44/1885	298/18670	0.00656185	0.154354	0.139866	KHDRBS1/PLK3/ORC1/MUC1/ATP2B4/GJC2/PTEN/PIDD1/CCND2/PHB2/PTPN6/BCAT1/CDK4/CTDSP2/POLE/LATS2/APEX1/MAX/INO80/PAGR1/CNOT1/FBXO31/TP53/CCL2/MIR10A/RPTOR/BCL2/ARID3A/BAX/PRMT1/KLF11/FAM83D/HYAL1/EIF4G1/PPAT/JADE1/CDC25C/FBXO5/KMT2E/CNOT4/KLF4/DDX3X/CUL4B/FHL1	44
hsa00860	Porphyrin and chlorophyll metabolism	4/1071	42/8016	0.831104	1	0.834846	2058/124454/3162/644	4		hsa00020	Citrate cycle (TCA cycle)	2/832	30/8016	0.833421	1	0.850849	5091/3420	2			GO:0007632	visual behavior	15/2379	53/18670	0.00197117	0.0471149	0.0400744	MTOR/B4GALT2/CHRNB2/DEAF1/DRD2/HIF1A/NPTN/NDRG4/CTNS/APP/HMGCR/RGS14/SYNGAP1/CDK5/MECP2	15		GO:0032386	regulation of intracellular transport	59/1885	423/18670	0.0066063	0.154354	0.139866	KHDRBS1/PLK3/CHRNB2/TRIM46/DHX9/ACTN2/HRAS/B3GAT3/EHD1/CNIH2/SORL1/RAB21/PTPN11/LCP1/MIR17/LAMP1/GAS6/PPM1A/ANXA2/IL4R/NDRG4/RIPOR1/CDH1/P2RX1/DERL2/SLC2A4/TP53/VAMP2/ADORA2B/SREBF1/USP36/RAB3A/NAPA/SPHK2/XPO1/REEP1/CHMP3/CAPN10/SRC/ITGB2/UBE2L3/HMOX1/SREBF2/PFN2/TCTEX1D2/NCBP2/STX18/HDAC3/WWC1/NUP153/RINT1/CDK5/UBR5/UNC13B/STOM/STXBP1/SNX12/EMD/FLNA	59
hsa04620	Toll-like receptor signaling pathway	11/1071	104/8016	0.837795	1	0.834846	5293/9641/5599/1147/29110/7187/5609/6772/5600/6300/3592	11		hsa00630	Glyoxylate and dicarboxylate metabolism	2/832	30/8016	0.833421	1	0.850849	6472/283871	2			GO:0007288	sperm axoneme assembly	6/2379	12/18670	0.0019777	0.0471149	0.0400744	NEURL1/CFAP43/TPGS1/IQCG/UBE2B/CFAP157	6		GO:0007221	positive regulation of transcription of Notch receptor target	6/1885	18/18670	0.00669521	0.154354	0.139866	PBX1/MAML2/STAT1/RBPJ/MAML3/WWC1	6
hsa00561	Glycerolipid metabolism	6/1071	61/8016	0.842317	1	0.834846	57104/8525/84649/3990/9663/501	6		hsa04916	Melanogenesis	8/832	101/8016	0.836431	1	0.850849	163688/7482/3265/109/5332/7477/2771/816	8			GO:0045472	response to ether	6/2379	12/18670	0.0019777	0.0471149	0.0400744	CDK4/MDM2/NFATC4/PPARGC1A/HNRNPD/LARP1	6		GO:0014745	negative regulation of muscle adaptation	5/1885	13/18670	0.00670995	0.154354	0.139866	MTOR/LMNA/ATP2B4/IGFBP5/KLF4	5
hsa04940	Type I diabetes mellitus	4/1071	43/8016	0.844728	1	0.834846	3552/3329/5798/3592	4		hsa00983	Drug metabolism - other enzymes	6/832	79/8016	0.84234	1	0.850849	4833/4830/654364/4831/54963/1890	6			GO:1901136	carbohydrate derivative catabolic process	39/2379	192/18670	0.00199964	0.047455	0.0403637	AGRN/ACOT7/FBXO6/HSPG2/SLC9A1/PDE4B/BCAN/NPL/HPSE2/OGA/AMPD3/PDE2A/GPD1/UNG/PNP/CHP1/HEXA/CSPG4/PDE8A/ACAN/AMDHD2/DCTPP1/GALNS/NT5C/PDE4A/PDE4C/SDC4/NAGA/TYMP/STT3B/HYAL1/HYAL3/PGM2/PDE4D/VCAN/GNPDA1/GPC2/PDE7A/GALT	39		GO:0046040	IMP metabolic process	5/1885	13/18670	0.00670995	0.154354	0.139866	PFAS/ATIC/ADSL/PAICS/PPAT	5
hsa03450	Non-homologous end-joining	1/1071	13/8016	0.845248	1	0.834846	10111	1		hsa00512	Mucin type O-glycan biosynthesis	2/832	31/8016	0.846893	1	0.850849	374378/79623	2			GO:0009163	nucleoside biosynthetic process	13/2379	43/18670	0.0020207	0.047699	0.0405713	CTPS1/PRTFDC1/ADK/NME4/NME3/DHODH/NME1/NME2/CAD/DTYMK/UCKL1/TYMP/AMD1	13		GO:0071872	cellular response to epinephrine stimulus	5/1885	13/18670	0.00670995	0.154354	0.139866	SLC9A1/PDE4B/ATP2B4/SRD5A1/PDE4D	5
hsa04976	Bile secretion	7/1071	72/8016	0.863683	1	0.834846	6548/6343/115/109/3156/6580/6522	7		hsa05134	Legionellosis	4/832	57/8016	0.856652	1	0.850849	842/664/3329/3689	4			GO:0046390	ribose phosphate biosynthetic process	56/2379	300/18670	0.00202532	0.047699	0.0405713	ACOT7/ENO1/CTPS1/AMPD2/NPR1/PFKP/PFKFB3/ADK/AMPD3/LDHA/GAPDH/GPD1/NUP107/HIF1A/PKM/NME4/NME3/ADCY9/PDP2/PDPR/DHODH/ACSF3/TP53/PFAS/FLCN/STAT3/NME1/NME2/ATP5PD/ATP5F1D/INSR/GPI/SPHK2/ADCY3/CAD/HK2/PDK1/ATIC/HDAC4/UCKL1/APP/ADSL/NUP50/TREX1/PPARGC1A/PAICS/PPAT/NUP153/SLC35B2/FOXK1/OGDH/SLC25A13/PRKAG2/CYC1/NUP188/SLC2A6	56		GO:0090594	inflammatory response to wounding	5/1885	13/18670	0.00670995	0.154354	0.139866	MDK/MIR17/HIF1A/IL1A/HMOX1	5
hsa00590	Arachidonic acid metabolism	6/1071	63/8016	0.863686	1	0.834846	239/151056/5740/8398/2876/2880	6		hsa03040	Spliceosome	12/832	149/8016	0.860611	1	0.850849	26870/10465/6635/3192/3178/6426/1655/6626/5093/22916/10915/4686	12			GO:0043255	regulation of carbohydrate biosynthetic process	23/2379	97/18670	0.00212159	0.0495892	0.042179	MTOR/SIRT1/DDB1/PPP1CA/P2RY6/DGAT2/CRY1/SELENOS/PGP/NR1D1/INSR/IRS1/NTSR1/EPM2AIP1/PTH1R/MST1/MAEA/PPARGC1A/GNMT/FOXK1/PPP1R3B/HAS2/WDR5	23		GO:0051961	negative regulation of nervous system development	46/1885	315/18670	0.00678472	0.155483	0.140888	HES4/LIN28A/DAB1/TRIM46/SEMA4A/PBX1/ZNF365/PTEN/CEND1/RTN4RL2/DIXDC1/THY1/SORL1/FKBP4/LRP1/SPART/LINGO1/RGMA/RTN4RL1/TP53/TMEM98/NR1D1/STAT3/NGFR/ARHGDIA/TLX2/TRAF3IP1/JAG1/ID1/CBFA2T2/THRB/NEPRO/HES1/RAPGEF2/SEMA5A/FSTL4/CDKL3/DPYSL3/SYNGAP1/TNFRSF21/FOXO3/HOXA2/SEMA3A/SEMA3D/CDK5/SEMA4D	46
hsa05020	Prion diseases	3/1071	35/8016	0.864808	1	0.834846	3915/581/3552	3		hsa00511	Other glycan degradation	1/832	18/8016	0.861199	1	0.850849	3073	1			GO:2001022	positive regulation of response to DNA damage stimulus	23/2379	97/18670	0.00212159	0.0495892	0.042179	MAD2L2/DHX9/ERCC6/SIRT1/SHLD2/MMS19/SLF2/APBB1/RAD9A/HMGA2/UBE2N/NSMCE1/HIC1/WRAP53/DDX5/CBX8/NPAS2/HDAC10/PARP3/UIMC1/EGFR/CCAR2/NACC2	23		GO:0071384	cellular response to corticosteroid stimulus	13/1885	61/18670	0.0070202	0.160273	0.145228	CASP9/HNRNPU/SMYD3/ZFP36L1/TFAP4/ICAM1/ZFP36/UBE2L3/SRD5A1/CREBRF/FOXO3/KLF9/AIFM1	13
hsa05168	Herpes simplex virus 1 infection	58/1071	491/8016	0.867154	1	0.834846	5293/2475/842/65243/9641/57209/7582/1147/7748/5499/7132/29110/29915/5781/7637/7556/101060200/7187/8717/197320/7157/6426/9021/596/126295/8740/199692/90592/284390/163059/729747/7695/51710/147837/79973/163050/811/91120/100129842/7639/100129543/9534/147929/581/55422/8890/6772/598/6714/253639/51385/3592/117608/7988/100289678/7553/64170/3054	58		hsa05323	Rheumatoid arthritis	7/832	93/8016	0.862072	1	0.850849	533/23545/527/6347/3383/3552/3689	7			GO:0016052	carbohydrate catabolic process	40/2379	199/18670	0.00215964	0.0499861	0.0425166	ENO1/PGD/PFKP/PFKFB3/LDHA/PYGM/PPP1CA/LRP5/GAPDH/GPD1/NUP107/CRYL1/HIF1A/PKM/PHKG2/TP53/STAT3/DCXR/INSR/GPI/DHDH/KHK/GALM/HK2/HDAC4/APP/NAGA/NUP50/XYLB/TREX1/PPARGC1A/PGM2/NUP153/FOXK1/OGDH/PRKAG2/PPP1R3B/GALT/NUP188/SLC2A6	40		GO:0010660	regulation of muscle cell apoptotic process	18/1885	96/18670	0.00707384	0.160287	0.145242	SIRT1/PTEN/BNIP3/AMBRA1/MDK/ARRB1/MIR17/MIR19A/MIR19B1/MIR20A/MIR92A1/ALOX12/MIR195/TP53/HSPB6/STK4/HMOX1/RBM10	18
hsa03022	Basal transcription factors	4/1071	45/8016	0.869205	1	0.834846	2965/2957/6875/9569	4		hsa04146	Peroxisome	6/832	83/8016	0.874031	1	0.850849	5195/25824/26063/51/84769/390916	6			GO:0035966	response to topologically incorrect protein	40/2379	199/18670	0.00215964	0.0499861	0.0425166	FBXO6/ZBTB17/EXTL2/LMNA/HSPA14/DNAJC4/SERPINH1/CTDSP2/HSPH1/JKAMP/SELENOS/BFAR/ATP6V0D1/DERL2/CALR/BAX/HSPD1/HSPE1/DNAJB2/RHBDD1/VAPB/ARFGAP1/STT3B/MANF/PDIA5/TMEM129/ADD1/SEC31A/HSPA4/CREBRF/STC2/CANX/SSR1/KLHDC3/HSP90AB1/HERPUD2/HSPB1/DNAJB9/DNAJB5/DAB2IP	40		GO:0030516	regulation of axon extension	18/1885	96/18670	0.00707384	0.160287	0.145242	TRIM46/SEMA4A/SHTN1/CTTN/LRP1/RAB21/TRPV2/SEMA5A/WDR36/CDKL3/DBN1/SRF/SEMA3A/SEMA3D/CDK5/DPYSL2/SEMA4D/ABL1	18
hsa00350	Tyrosine metabolism	3/1071	36/8016	0.877296	1	0.834846	221/3242/1644	3		hsa05168	Herpes simplex virus 1 infection	44/832	491/8016	0.874063	1	0.850849	2475/842/57209/7582/1147/7748/5499/330/6773/29915/5781/7637/7556/101060200/8717/197320/7157/6347/6426/9021/596/126295/199692/284390/163059/729747/51710/147837/79973/91120/170959/100129543/9534/57677/581/55422/8890/6772/6714/253639/5291/3551/64170/3054	44			GO:0009208	pyrimidine ribonucleoside triphosphate metabolic process	7/2379	16/18670	0.00216278	0.0499861	0.0425166	CTPS1/NME4/NME3/NME1/NME2/CAD/UCKL1	7		GO:0042770	signal transduction in response to DNA damage	23/1885	133/18670	0.00714143	0.161215	0.146082	CASP9/PLK3/MUC1/SIRT1/PIDD1/KAT5/TFAP4/PLK1/CNOT1/TP53/DDX5/ARID3A/BAX/PRMT1/TREX1/CEP63/CDC25C/FOXO3/RINT1/CNOT4/NBN/NDRG1/ABL1	23
hsa04146	Peroxisome	8/1071	83/8016	0.881575	1	0.834846	5195/5264/25824/26063/51/84769/390916/8504	8		hsa00770	Pantothenate and CoA biosynthesis	1/832	19/8016	0.875638	1	0.850849	586	1			GO:0007611	learning or memory	49/2379	256/18670	0.00220014	0.0505464	0.0429932	PRKCZ/MTOR/B4GALT2/CHRNB2/PTEN/DEAF1/MDK/KCNK4/NRXN2/FOSL1/RIN1/PICALM/DRD2/NFATC4/GMFB/HIF1A/NRXN3/NPTN/STRA6/RASGRF1/NDRG4/SERPINF1/CTNS/THRA/INSR/CIC/SLC8A2/SHANK1/ADCY3/SNAP25/CEBPB/NTSR1/YTHDF1/APP/GALR3/PLA2G6/MME/HMGCR/RGS14/NQO2/ATXN1/SYNGAP1/ITPR3/SRF/EGFR/PRKAR2B/CDK5/CLN8/MECP2	49		GO:0006111	regulation of gluconeogenesis	11/1885	48/18670	0.00723637	0.161871	0.146677	SIRT1/DGAT2/CRY1/PGP/NR1D1/PDK2/PPP4R3B/MAEA/GNMT/FOXK1/WDR5	11
hsa00600	Sphingolipid metabolism	4/1071	47/8016	0.890286	1	0.834846	6609/79603/56848/427	4		hsa04650	Natural killer cell mediated cytotoxicity	10/832	131/8016	0.885496	1	0.850849	3265/5777/5781/27040/5881/3383/5335/3689/5291/5533	10			GO:1901654	response to ketone	39/2379	193/18670	0.0022046	0.0505464	0.0429932	ERRFI1/CASP9/TXNIP/TGFB2/SMYD3/SIRT1/FOSL1/P2RY6/YAP1/DCPS/CDK4/ABHD2/TFAP4/CYBA/SERPINF1/SREBF1/CCR7/NME1/CATSPERD/ICAM1/CALR/KLF2/MAP4K1/SPHK2/ADCY3/CAD/CFLAR/BCL2L1/SRC/IGFBP7/HNRNPD/SRD5A1/LARP1/SLIT3/AHR/EGFR/KLF9/KLF4/AIFM1	39		GO:0007599	hemostasis	49/1885	341/18670	0.00724809	0.161871	0.146677	ANXA8/PLAU/HPS5/DGKZ/EHD1/FIBP/ARRB1/VWF/PTPN6/ITPR2/ANO6/CBX5/PTPN11/P2RX2/DOCK9/GAS6/PRKCH/RAD51B/RAB27A/ANXA2/ADAMTS18/ZFPM1/P2RX1/ALOX12/COL1A1/H3-3B/MYL12A/GATA6/PRDX2/GPI/AXL/BLOC1S3/SRC/ITPR1/PIK3CB/RAP2B/HPSE/ADTRP/CARMIL1/ITPR3/SRF/MAFK/HSPB1/SERPINE1/PRKAR2B/DOCK8/STXBP1/ADAMTS13/FLNA	49
hsa00601	Glycosphingolipid biosynthesis - lacto and neolacto series	2/1071	27/8016	0.89294	1	0.834846	8704/2683	2		hsa00280	Valine, leucine and isoleucine degradation	3/832	48/8016	0.888046	1	0.850849	586/593/501	3			GO:0046134	pyrimidine nucleoside biosynthetic process	10/2379	29/18670	0.00221967	0.0505464	0.0429932	CTPS1/NME4/NME3/DHODH/NME1/NME2/CAD/DTYMK/UCKL1/TYMP	10		GO:0016573	histone acetylation	26/1885	156/18670	0.00725076	0.161871	0.146677	NOC2L/MUC1/SIRT1/LDB1/KAT5/ARRB1/KMT2A/EP400/SRCAP/KAT8/PER1/FLCN/USP22/PCGF2/MSL1/KAT7/WBP2/SPHK2/ING5/MSL2/YEATS2/JADE1/JADE2/WDR5/HCFC1/MECP2	26
hsa01040	Biosynthesis of unsaturated fatty acids	2/1071	27/8016	0.89294	1	0.834846	11332/51	2		hsa00532	Glycosaminoglycan biosynthesis - chondroitin sulfate / dermatan sulfate	1/832	20/8016	0.888576	1	0.850849	26229	1			GO:2000765	regulation of cytoplasmic translation	10/2379	29/18670	0.00221967	0.0505464	0.0429932	MTOR/LIN28A/DPH2/DHX9/YBX3/CPEB1/DPH1/UNK/CNBP/CPEB2	10		GO:0006073	cellular glucan metabolic process	15/1885	75/18670	0.00731002	0.161999	0.146792	MTOR/PPP1R3C/PYGM/PPP1CA/PHKG2/NR1D1/KHK/IRS1/PER2/EPM2AIP1/GBE1/GYG1/PGM2/GNMT/PRKAG2	15
hsa04610	Complement and coagulation cascades	8/1071	85/8016	0.896688	1	0.834846	5328/623/624/5345/1675/3689/5054/5327	8		hsa00190	Oxidative phosphorylation	10/832	133/8016	0.895977	1	0.850849	533/56901/23545/4716/527/4729/513/4701/4696/1537	10			GO:0006073	cellular glucan metabolic process	19/2379	75/18670	0.00224105	0.0506607	0.0430904	MTOR/STK40/PPP1R3C/PYGM/PPP1CA/SELENOS/PHKG2/NR1D1/INSR/KHK/IRS1/PER2/EPM2AIP1/GBE1/GYG1/PGM2/GNMT/PRKAG2/PPP1R3B	19		GO:0044042	glucan metabolic process	15/1885	75/18670	0.00731002	0.161999	0.146792	MTOR/PPP1R3C/PYGM/PPP1CA/PHKG2/NR1D1/KHK/IRS1/PER2/EPM2AIP1/GBE1/GYG1/PGM2/GNMT/PRKAG2	15
hsa00280	Valine, leucine and isoleucine degradation	4/1071	48/8016	0.899666	1	0.834846	586/197322/593/501	4		hsa04672	Intestinal immune network for IgA production	3/832	49/8016	0.896197	1	0.850849	9020/8174/3567	3			GO:0044042	glucan metabolic process	19/2379	75/18670	0.00224105	0.0506607	0.0430904	MTOR/STK40/PPP1R3C/PYGM/PPP1CA/SELENOS/PHKG2/NR1D1/INSR/KHK/IRS1/PER2/EPM2AIP1/GBE1/GYG1/PGM2/GNMT/PRKAG2/PPP1R3B	19		GO:1904019	epithelial cell apoptotic process	20/1885	111/18670	0.0073907	0.163189	0.147871	MTOR/MDK/ANO6/GAS6/ZFP36L1/CCL2/ICAM1/ZFP36/CAPN10/PLCG1/STK4/COL18A1/HMOX1/TGFBR2/SEMA5A/CAST/FOXO3/SERPINE1/GSN/ABL1	20
hsa04974	Protein digestion and absorption	9/1071	95/8016	0.903354	1	0.834846	1305/6520/23428/1504/1277/6543/80781/1292/4311	9		hsa00350	Tyrosine metabolism	2/832	36/8016	0.900486	1	0.850849	221/3242	2			GO:0033619	membrane protein proteolysis	16/2379	59/18670	0.00230211	0.0516639	0.0439437	NRDC/PSEN2/ADAM8/SPPL3/SNX33/CTSH/NGFR/TIMP2/PSENEN/RHBDD1/HM13/TIMP3/SH3D19/ERAP1/ADAM19/SNX9	16		GO:0021543	pallium development	28/1885	172/18670	0.00757429	0.166634	0.150993	DAB1/BCAN/ATP2B4/PTEN/BNIP3/MDK/DIXDC1/LRP1/HIF1A/CCDC85C/KDM6B/RARA/NME1/WDR62/BAX/ATIC/XRN2/TACC3/SRD5A1/PHACTR1/SRF/SUN1/SEMA3A/CDK5/TACC1/TRAPPC9/NR4A3/FLNA	28
hsa04744	Phototransduction	2/1071	28/8016	0.90451	1	0.834846	163688/2780	2		hsa03320	PPAR signaling pathway	5/832	76/8016	0.907319	1	0.850849	7316/51/376497/5360/6256	5			GO:0061077	chaperone-mediated protein folding	16/2379	59/18670	0.00230211	0.0516639	0.0439437	DFFA/HSPA14/FKBP4/HSPH1/PPIB/UNC45A/SGTA/PDCD5/HSPB6/HSPE1/DNAJB2/GAK/FKBP5/HSPB1/PDIA4/DNAJB5	16		GO:0050817	coagulation	49/1885	342/18670	0.00765444	0.167008	0.151332	ANXA8/PLAU/HPS5/DGKZ/EHD1/FIBP/ARRB1/VWF/PTPN6/ITPR2/ANO6/CBX5/PTPN11/P2RX2/MIR19B1/DOCK9/GAS6/PRKCH/RAD51B/RAB27A/ANXA2/ADAMTS18/ZFPM1/P2RX1/ALOX12/COL1A1/H3-3B/MYL12A/GATA6/PRDX2/AXL/BLOC1S3/SRC/ITPR1/PIK3CB/RAP2B/HPSE/ADTRP/CARMIL1/ITPR3/SRF/MAFK/HSPB1/SERPINE1/PRKAR2B/DOCK8/STXBP1/ADAMTS13/FLNA	49
hsa04650	Natural killer cell mediated cytotoxicity	13/1071	131/8016	0.906764	1	0.834846	5293/3265/5781/27040/5578/5881/4772/3383/5335/4773/3689/3937/5533	13		hsa04913	Ovarian steroidogenesis	3/832	51/8016	0.910915	1	0.850849	3480/109/1545	3			GO:0048732	gland development	76/2379	434/18670	0.0023353	0.0521114	0.0443243	ZBTB7B/MTX1/PBX1/TGFB2/PTEN/NEURL1/DEAF1/WT1/MDK/LRP5/DRD2/ETS1/FKBP4/VDR/RARG/STAT6/GLI1/NCOR2/HIF1A/ZBTB1/SMAD3/PKM/STRA6/CDH1/DHODH/FOXF1/SERPINF1/NTN1/THRA/RARA/HOXB3/NME1/SMAD2/BCL2/FSTL3/INSR/PRDX2/DBP/BAX/CAD/HK2/GLI2/CFLAR/IGFBP5/SRC/CEBPB/CRKL/RHBDD3/HMOX1/WNT7B/TGFBR2/GPX1/MST1/PLXND1/HES1/QDPR/RBPJ/PPAT/HNRNPD/SRD5A1/PAM/MAN2A1/RREB1/SRF/POU3F2/CITED2/IGF2R/MAD1L1/HOXA3/GLI3/EGFR/SEMA3…	76		GO:0090503	RNA phosphodiester bond hydrolysis, exonucleolytic	10/1885	42/18670	0.00774012	0.167008	0.151332	REXO2/DIS3L/ISG20/PARN/USB1/CNOT1/TRIR/EXOSC5/XRN2/EXOSC2	10
hsa00450	Selenocompound metabolism	1/1071	17/8016	0.912902	1	0.834846	883	1		hsa04072	Phospholipase D signaling pathway	11/832	148/8016	0.912336	1	0.850849	2475/23566/3265/8525/5781/56848/109/5332/5335/5291/5900	11			GO:0001649	osteoblast differentiation	44/2379	225/18670	0.00234975	0.0521114	0.0443243	GLIS1/MEF2D/DDR2/DHX9/HNRNPU/ESRRA/LRP5/PTHLH/GLI1/SMAD3/RSL1D1/WWOX/MYBBP1A/COL1A1/DDX5/H3-3B/JUNB/TRPM4/ATRAID/GLI2/HSPE1/IGFBP5/TWIST2/HDAC4/JAG1/ID1/CEBPB/HIRA/WNT7B/ACVR2B/PTH1R/NOCT/RANBP3L/VCAN/LOX/SYNCRIP/FBXO5/FAM20C/HOXA2/GLI3/SND1/CTHRC1/SEMA4D/IARS1	44		GO:2001222	regulation of neuron migration	10/1885	42/18670	0.00774012	0.167008	0.151332	SHTN1/MDK/FBXO31/STAT3/PLXNB2/RAPGEF2/PHACTR1/CAMK2B/SEMA3A/FLNA	10
hsa00591	Linoleic acid metabolism	2/1071	29/8016	0.914903	1	0.834846	151056/8398	2		hsa03060	Protein export	1/832	23/8016	0.919868	1	0.850849	83943	1			GO:0001667	ameboidal-type cell migration	80/2379	461/18670	0.002354	0.0521114	0.0443243	MTOR/S100A2/SEMA4A/DDR2/TGFB2/MIA3/SIRT1/MMRN2/PTEN/SEMA4G/ETS1/PTPN11/P2RX4/STARD13/MIR19B1/MIR20A/MIR92A1/HIF1A/EVL/SEMA6D/CTSH/NR2F2/BCAR1/CDH13/SERPINF1/ALOX12/MIR497/HDAC5/MIR10A/PECAM1/PRKCA/CYGB/MAPRE2/MIR199A1/CALR/GPI/HAS1/ZNF580/ATOH8/TNS1/ID1/SRC/PLCG1/SDC4/ITGB2/HMOX1/CAPN7/TGFBR2/GPX1/RHOA/HYAL1/PTPRG/PLXND1/PFN2/MCC/SPARC/RREB1/ADTRP/PPARD/SRF/NUS1/SASH1/SMOC2/HSPB1/SEMA3A/EPHB4/MET…	80		GO:0048016	inositol phosphate-mediated signaling	12/1885	55/18670	0.00775921	0.167008	0.151332	CAMTA1/MTOR/SLC9A1/ATP2B4/INPP5A/ITPR2/SPPL3/PTBP1/ITPR1/HRH1/ITPR3/PPP3CC	12
hsa00983	Drug metabolism - other enzymes	7/1071	79/8016	0.917831	1	0.834846	4833/4832/4830/654364/4831/54963/1890	7		hsa04620	Toll-like receptor signaling pathway	7/832	104/8016	0.925245	1	0.850849	1147/5609/6772/5600/6300/5291/3551	7			GO:0048660	regulation of smooth muscle cell proliferation	35/2379	169/18670	0.0023557	0.0521114	0.0443243	MTOR/NPR1/MEF2D/PTEN/TCF7L2/P2RY6/FOXJ2/MDM2/MIR17/MIR20A/MMP2/NDRG4/CDH13/CYBA/SERPINF2/ALOX12/CNN1/STAT1/IGFBP5/HDAC4/ADAMTS1/HMOX1/TGFBR2/GNAI2/IL12A/PPARGC1A/HMGCR/PDGFRB/NQO2/PPARD/MIR339/EGFR/NAMPT/NR4A3/KLF4	35		GO:0009142	nucleoside triphosphate biosynthetic process	30/1885	188/18670	0.00778537	0.167008	0.151332	ENO1/CTPS1/PFKFB3/ENO4/LDHA/GAPDH/GPD1/HIF1A/PKM/NME4/TP53/FLCN/STAT3/NME1/NME2/ATP5F1D/GPI/SPHK2/CAD/HK2/HDAC4/DTYMK/UCKL1/TREX1/NUP153/AK9/FOXK1/SLC25A13/PRKAG2/CYC1	30
hsa04913	Ovarian steroidogenesis	4/1071	51/8016	0.923691	1	0.834846	3480/115/3643/109	4		hsa04975	Fat digestion and absorption	2/832	41/8016	0.936154	1	0.850849	391013/84649	2			GO:0042176	regulation of protein catabolic process	68/2379	381/18670	0.00238754	0.0525233	0.0446747	MAD2L2/PLK3/NRDC/MDM4/TRIM67/PTEN/ADAM8/PANO1/DDB1/SORL1/RNF41/LRP1/AGAP2/MDM2/CHFR/SOCS4/SMAD3/SNX33/PLK1/RNF40/CDH1/WWP2/GABARAPL2/BANP/DERL2/PSME3/SUMO2/TIMP2/SGTA/PIN1/RAD23A/PSMC4/NOP53/ODC1/ATRAID/XPO1/PSMD14/HECW2/DNAJB2/ITCH/FAM83D/CTSA/RHBDD3/TIMP3/CSNK1E/GPX1/TMF1/RAB7A/TIPARP/PSMD2/SH3D19/HMGCR/CAMLG/UQCC2/HSP90AB1/GCLC/EEF1A1/SNX3/SNX9/EGFR/CCAR2/NRG1/ADGRB1/RAD23B/DAB2IP/AMER1/SNX12/…	68		GO:0001783	B cell apoptotic process	7/1885	24/18670	0.00781211	0.167008	0.151332	NOC2L/PTEN/MIR17HG/BAX/FNIP1/TNFRSF21/TRAF3IP2	7
hsa00630	Glyoxylate and dicarboxylate metabolism	2/1071	30/8016	0.924227	1	0.834846	6472/283871	2		hsa04742	Taste transduction	5/832	83/8016	0.941514	1	0.850849	775/22953/342372/3710/8645	5			GO:0042326	negative regulation of phosphorylation	81/2379	468/18670	0.00239128	0.0525233	0.0446747	PRKCZ/ERRFI1/MTOR/HNRNPU/SMYD3/SIRT1/PPIF/PTEN/DUSP5/EIF3A/DUSP8/SMPD1/LRP5/DRD2/THY1/SORL1/CTDSP2/LATS2/PIBF1/MIR20A/MIR92A1/GMFB/SOCS4/BDKRB1/BDKRB2/WARS1/CHP1/NR2F2/IGF1R/TFAP4/PLK1/PER1/FLCN/SMCR8/GGNBP2/STAT3/SOCS3/RPTOR/LDLRAD4/MIDN/GADD45B/MLLT1/PIN1/BAX/EMILIN1/HDAC4/SIRPA/ITCH/PKIG/PTK6/ZGPAT/ADARB1/CRKL/LIF/PIK3IP1/TIMP3/SH3BP5/RHOA/NPRL2/DUSP7/CAMK2N2/EIF4G1/ZFYVE28/PPARGC1A/UCHL1/PDE4…	81		GO:0009218	pyrimidine ribonucleotide metabolic process	7/1885	24/18670	0.00781211	0.167008	0.151332	CTPS1/NME4/DHODH/NME1/NME2/CAD/UCKL1	7
hsa00061	Fatty acid biosynthesis	1/1071	18/8016	0.924564	1	0.834846	197322	1		hsa04940	Type I diabetes mellitus	2/832	43/8016	0.946703	1	0.850849	3552/3329	2			GO:0060070	canonical Wnt signaling pathway	61/2379	335/18670	0.00241904	0.0529453	0.0450336	DRAXIN/MAD2L2/WNT2B/LGR6/PTEN/FRAT2/LZTS2/TCF7L2/MDK/PPP1CA/LRP5/YAP1/DIXDC1/BCL9L/RARG/GLI1/PSMD9/LATS2/MIR19B1/PSMB5/PPM1A/CSNK1G1/SMAD3/TLE3/TMEM88/PSMB3/PSME3/WNT9B/COL1A1/TLE6/TLE5/TLE2/PIN1/PSMC4/DACT3/TRPM4/TCF7L1/PSMD14/SRC/STK4/CSNK1E/WNT7B/SIAH2/PSMD2/RBPJ/MCC/UBE2B/G3BP1/PTK7/GLI3/EGFR/CCAR2/ADGRA2/UBR5/CTHRC1/ROR2/KLF4/DAB2IP/TBL1X/DDX3X/AMER1	61		GO:0043302	positive regulation of leukocyte degranulation	7/1885	24/18670	0.00781211	0.167008	0.151332	LAMP1/IL4R/STX4/ADORA2B/SPHK2/ITGB2/STXBP1	7
hsa00511	Other glycan degradation	1/1071	18/8016	0.924564	1	0.834846	3073	1		hsa00053	Ascorbate and aldarate metabolism	1/832	27/8016	0.948379	1	0.850849	501	1			GO:2001243	negative regulation of intrinsic apoptotic signaling pathway	23/2379	98/18670	0.00244452	0.0533147	0.0453478	NOC2L/ENO1/TXNDC12/MUC1/SIRT1/PPIF/YBX3/MDM2/TPT1/MIR17/HIF1A/BDKRB2/SELENOS/BCL2/BCL2L12/ACKR3/BCL2L1/SRC/GPX1/HSPB1/CCAR2/GRINA/DDX3X	23		GO:0071897	DNA biosynthetic process	31/1885	196/18670	0.00785446	0.167322	0.151616	FAAP20/SMG5/HNRNPU/SIRT1/NAT10/POLD3/HNRNPA1/UBC/POLE/PARN/SMG6/TP53/WRAP53/CTC1/TRIM25/POLG2/POLI/MAP2K7/REV1/SRC/TREX1/PARP3/HNRNPD/LOX/RAD50/HSP90AB1/REV3L/SMOC2/POLD2/POLB/KLF4	31
hsa04062	Chemokine signaling pathway	19/1071	189/8016	0.932531	1	0.834846	5590/5293/1147/3265/10235/115/9564/1236/6777/6774/5881/2788/109/6772/6714/1399/387/2771/2868	19		hsa00062	Fatty acid elongation	1/832	27/8016	0.948379	1	0.850849	11332	1			GO:0008630	intrinsic apoptotic signaling pathway in response to DNA damage	24/2379	104/18670	0.00253099	0.0549806	0.0467648	CASP9/MUC1/IKBKE/ERCC6/SIRT1/RAD9A/TNFRSF1A/TPT1/NFATC4/AEN/HIC1/TP53/BCL2/BAX/BCL2L12/ACKR3/BCL2L1/HMOX1/MLH1/SHISA5/CCAR2/XPA/ABL1/NACC2	24		GO:0009260	ribonucleotide biosynthetic process	43/1885	293/18670	0.00793111	0.16782	0.152067	ACOT7/ENO1/CTPS1/NPR1/PFKFB3/ENO4/LDHA/GAPDH/GPD1/HIF1A/PKM/NME4/PDP2/PDPR/DHODH/TP53/PFAS/FLCN/STAT3/PDK2/NME1/NME2/ATP5F1D/GPI/SPHK2/ADCY3/CAD/HK2/PDK1/ATIC/HDAC4/UCKL1/ADSL/TREX1/PAICS/PPAT/NUP153/SLC35B2/AK9/FOXK1/SLC25A13/PRKAG2/CYC1	43
hsa00770	Pantothenate and CoA biosynthesis	1/1071	19/8016	0.934665	1	0.834846	586	1		hsa00564	Glycerophospholipid metabolism	6/832	98/8016	0.949472	1	0.850849	391013/8525/1119/2819/56261/5130	6			GO:0006195	purine nucleotide catabolic process	13/2379	44/18670	0.00253866	0.0549806	0.0467648	ACOT7/PDE4B/AMPD3/PDE2A/PNP/PDE8A/NT5C/PDE4A/PDE4C/GPX1/PDE4D/DNPH1/PDE7A	13		GO:0010631	epithelial cell migration	50/1885	351/18670	0.00793329	0.16782	0.152067	MTOR/S100A2/SEMA4A/SIRT1/MMRN2/PTEN/ETS1/PTPN11/STARD13/MIR19B1/MIR20A/MIR92A1/HIF1A/CTSH/NR2F2/BCAR1/CDH13/ALOX12/MIR497/HDAC5/MIR10A/GPI/ZNF580/CYP1B1/ID1/SRC/PLCG1/ITGB2/HMOX1/CAPN7/TGFBR2/HYAL1/PFN2/SEMA5A/ADTRP/SRF/SASH1/SMOC2/MEOX2/HSPB1/SEMA3A/EPHB4/MET/LOXL2/FGFR1/ADGRB1/KLF4/EPB41L4B/ABL1/MECP2	50
hsa03320	PPAR signaling pathway	6/1071	76/8016	0.951372	1	0.834846	7316/51/376497/1593/5360/5467	6		hsa00071	Fatty acid degradation	2/832	44/8016	0.951334	1	0.850849	51/501	2			GO:0009299	mRNA transcription	9/2379	25/18670	0.00261584	0.056064	0.0476862	TFCP2/HIF1A/ZBTB1/TP53/SREBF1/STAT3/DDX5/PPARD/SRF	9		GO:0030198	extracellular matrix organization	52/1885	368/18670	0.00804616	0.169614	0.153693	HSPG2/BCAN/LAMC1/LAMC2/HPSE2/SH3PXD2A/WT1/EFEMP2/SERPINH1/PHLDB1/ETS1/VWF/LRP1/LCP1/GAS6/ANXA2/CDH1/CTRB1/CRISPLD2/COL1A1/TIMP2/LAMA3/MADCAM1/BSG/ICAM1/ICAM4/ICAM5/HAS1/EMILIN1/CYP1B1/ITGB2/COL18A1/ITGB5/APBB2/ADAMTS3/TLL1/ITGA1/LOX/ADAM19/ADAMTS2/ADTRP/FLOT1/SCUBE3/SMOC2/AEBP1/SERPINE1/PLOD3/DNAJB6/LOXL2/B4GALT1/OLFML2A/ABL1	52
hsa04260	Cardiac muscle contraction	7/1071	86/8016	0.952291	1	0.834846	6548/4635/6543/3270/7137/444/1537	7		hsa04640	Hematopoietic cell lineage	6/832	99/8016	0.952629	1	0.850849	3566/3554/3552/7066/3672/3567	6			GO:0009648	photoperiodism	9/2379	25/18670	0.00261584	0.056064	0.0476862	PER3/CRY2/PPP1CA/USP2/CRY1/TP53/PER1/PER2/BHLHE40	9		GO:1902751	positive regulation of cell cycle G2/M phase transition	8/1885	30/18670	0.00818556	0.171954	0.155813	PBX1/CDK4/RAD51B/CDC25B/CDC25C/NPM1/FBXO5/MECP2	8
hsa04726	Serotonergic synapse	10/1071	115/8016	0.954179	1	0.834846	3265/3709/239/5578/2788/351/3708/2771/3710/1644	10		hsa04744	Phototransduction	1/832	28/8016	0.953755	1	0.850849	163688	1			GO:0030325	adrenal gland development	9/2379	25/18670	0.00261584	0.056064	0.0476862	PBX1/WT1/MDK/SMAD3/STRA6/SMAD2/FSTL3/INSR/CITED2	9		GO:0010959	regulation of metal ion transport	55/1885	394/18670	0.00836648	0.175146	0.158706	RNF207/SLC9A1/EPB41/PDE4B/LPAR3/ATP1A1/ATP2B4/SLC30A1/GJC2/ACTN2/PTEN/KCNIP2/BEST1/AHNAK/THY1/CACNA1C/PTPN6/ANO6/P2RX2/ANXA2/GRAMD2A/IL16/PRSS8/WWP2/P2RX1/PER1/VAMP2/TRPV2/CCL2/BCL2/CBARP/ICAM1/FXYD1/FXYD7/SPTBN4/SPHK2/BAX/HRC/BIN1/TMC2/PLCG1/NTSR1/LIME1/GNAI2/PDE4D/HOMER1/KCNN2/DIAPH1/KCNIP1/STC2/CAMK2B/STOM/ABL1/FHL1/FLNA	55
hsa03010	Ribosome	14/1071	153/8016	0.957934	1	0.834846	6146/6202/54460/6181/2197/6128/6123/6187/6155/6193/3921/6152/6165/64979	14		hsa00591	Linoleic acid metabolism	1/832	29/8016	0.958572	1	0.850849	391013	1			GO:0033002	muscle cell proliferation	46/2379	239/18670	0.00263258	0.0562282	0.047826	MTOR/NPR1/MEF2D/TGFB2/PTEN/TCF7L2/P2RY6/YAP1/FOXJ2/GLI1/MDM2/MIR17/MIR17HG/MIR19B1/MIR20A/MMP2/NDRG4/CDH13/CYBA/SERPINF2/ALOX12/STAT3/MIR199A1/CNN1/MEIS1/STAT1/CFLAR/IGFBP5/HDAC4/ADAMTS1/HMOX1/MAPK11/TGFBR2/GNAI2/IL12A/PPARGC1A/RBPJ/HMGCR/PDGFRB/NQO2/PPARD/MIR339/EGFR/NAMPT/NR4A3/KLF4	46		GO:0009156	ribonucleoside monophosphate biosynthetic process	31/1885	197/18670	0.00844521	0.176185	0.159647	ENO1/PFKFB3/ENO4/LDHA/GAPDH/GPD1/HIF1A/PKM/DHODH/TP53/PFAS/FLCN/STAT3/ATP5F1D/GPI/SPHK2/CAD/HK2/ATIC/HDAC4/UCKL1/ADSL/TREX1/PAICS/PPAT/NUP153/AK9/FOXK1/SLC25A13/PRKAG2/CYC1	31
hsa03060	Protein export	1/1071	23/8016	0.963245	1	0.834846	83943	1		hsa00565	Ether lipid metabolism	2/832	47/8016	0.96303	1	0.850849	391013/5050	2			GO:1903844	regulation of cellular response to transforming growth factor beta stimulus	27/2379	122/18670	0.00268915	0.0572392	0.0486859	PRDM16/SIRT1/BCL9L/CHST11/UBC/MIR17HG/PPM1A/FBN1/SMAD3/WFIKKN1/VASN/TP53/FLCN/CIDEA/LDLRAD4/SMAD2/PIN1/DNM2/EMILIN1/CFLAR/TGFBR2/HTRA3/RASL11B/NREP/LOX/HSP90AB1/CITED2	27		GO:0034249	negative regulation of cellular amide metabolic process	35/1885	229/18670	0.00848268	0.176358	0.159804	LIN28A/PUM1/CAPRIN1/SORL1/GAPDH/MIR200C/MIR17/MIR19B1/MIR20A/MIR92A1/SAMD4A/ZFP36L1/CPEB1/MIR365A/CNOT1/RARA/STAT3/UNK/CIRBP/PIN1/ILF3/ZFP36/BIN1/IGFBP5/NCL/CTSA/EIF4G1/CPEB2/HNRNPD/PAIP2/LARP1/SYNCRIP/PUS7/MIRLET7A1/DDX3X	35
hsa04672	Intestinal immune network for IgA production	3/1071	49/8016	0.967967	1	0.834846	9020/8174/3567	3		hsa05310	Asthma	1/832	31/8016	0.966754	1	0.850849	3567	1			GO:0030902	hindbrain development	32/2379	152/18670	0.002701	0.0572945	0.0487329	RERE/TRNP1/B4GALT2/LDB1/CEND1/MDK/ARCN1/FAIM2/GLI1/PTPN11/HERC1/TP53/LHX1/HOXB3/BCL2/PTPRS/COQ8B/GLI2/ATIC/ATRN/PSMG1/CRKL/SCN5A/HES1/PPARGC1A/HNRNPD/AHI1/HOXA2/CDK5/WHRN/ABL1/MECP2	32		GO:0000184	nuclear-transcribed mRNA catabolic process, nonsense-mediated decay	21/1885	120/18670	0.00861489	0.178493	0.161739	RPL22/RPS8/SMG5/RPLP2/RPL6/UPF3A/RPS2/PARN/SMG6/RPL27/CTIF/RPS5/NBAS/RPSA/RPL24/EIF4G1/NCBP2/RPL35A/RPS12/PABPC1/NCBP1	21
hsa05330	Allograft rejection	2/1071	38/8016	0.970788	1	0.834846	3592/3567	2		hsa05322	Systemic lupus erythematosus	8/832	133/8016	0.972411	1	0.850849	2903/3021/85235/85236/8294/8330/8341/8362	8			GO:0032606	type I interferon production	28/2379	128/18670	0.00271305	0.0573537	0.0487833	POLR3GL/DHX9/IKBKE/CHUK/POLR2L/STAT6/TBK1/PTPN11/TRAF3/POLR3E/NLRC5/DHX33/RNF125/POLR2E/PTPRS/PIN1/STAT1/HSPD1/LRRFIP1/SIRPA/ITCH/TREX1/HMGB2/IRF1/G3BP1/FLOT1/TRIM56/DDX3X	28		GO:0007596	blood coagulation	48/1885	336/18670	0.00868248	0.17928	0.162451	ANXA8/PLAU/HPS5/DGKZ/EHD1/FIBP/ARRB1/VWF/PTPN6/ITPR2/ANO6/CBX5/PTPN11/P2RX2/DOCK9/GAS6/PRKCH/RAD51B/RAB27A/ANXA2/ADAMTS18/ZFPM1/P2RX1/ALOX12/COL1A1/H3-3B/MYL12A/GATA6/PRDX2/AXL/BLOC1S3/SRC/ITPR1/PIK3CB/RAP2B/HPSE/ADTRP/CARMIL1/ITPR3/SRF/MAFK/HSPB1/SERPINE1/PRKAR2B/DOCK8/STXBP1/ADAMTS13/FLNA	48
hsa04060	Cytokine-cytokine receptor interaction	29/1071	294/8016	0.973915	1	0.834846	943/29949/7042/23529/7132/3626/83729/3603/27189/1236/4804/8740/282616/3554/8808/3552/3557/57007/8771/3976/5008/7048/93/55540/3592/3556/3567/27242/1271	29		hsa04350	TGF-beta signaling pathway	5/832	94/8016	0.972848	1	0.850849	56963/4087/3397/60436/7048	5			GO:0001837	epithelial to mesenchymal transition	30/2379	140/18670	0.00272605	0.0574325	0.0488502	MTOR/MAD2L2/PDPN/HEYL/S100A4/TGFB2/DLG5/PTEN/MDK/PHLDB1/BCL9L/HMGA2/HIF1A/SMAD3/VASN/COL1A1/DDX5/MCRIP1/LDLRAD4/SMAD2/DACT3/JAG1/FAM83D/TGFBR2/RBPJ/LOXL2/HAS2/AKNA/DAB2IP/CRB2	30		GO:0048024	regulation of mRNA splicing, via spliceosome	18/1885	98/18670	0.00877451	0.180141	0.163232	KHDRBS1/THRAP3/HNRNPU/HNRNPA1/ZC3H10/SLC39A5/CELF6/NSRP1/SRSF1/DDX5/PTBP1/CIRBP/DAZAP1/HNRNPL/RBM15B/WTAP/NCBP1/RBM10	18
hsa04950	Maturity onset diabetes of the young	1/1071	26/8016	0.97613	1	0.834846	3280	1		hsa05320	Autoimmune thyroid disease	2/832	53/8016	0.978852	1	0.850849	7253/3567	2			GO:0006457	protein folding	44/2379	227/18670	0.00279914	0.0587724	0.0499899	DFFA/EMC1/PPIH/GNAT2/PFDN2/HSPA14/PPIF/GANAB/DNAJC4/TBCEL/FKBP4/ERP29/HSPH1/PPIB/UNC45A/DNAJA3/EMC6/P4HB/TBCD/SGTA/CALR/PDCD5/HSPB6/HSPD1/HSPE1/DNAJB2/CHCHD4/GNAI2/PDIA5/GAK/GRPEL1/CANX/FKBP5/HSP90AB1/PPIL6/NUDCD3/PPIA/HSPB1/PDIA4/DNAJB6/EMC2/DNAJB5/RAD23B/DNLZ	44		GO:0044344	cellular response to fibroblast growth factor stimulus	24/1885	143/18670	0.00883293	0.180141	0.163232	HNRNPF/SHOC2/POLR2L/FIBP/HNRNPA1/PTPN11/ZFP36L1/NPTN/CCL2/LHX1/COL1A1/PTBP1/POLR2E/POLR2I/ZFP36/HYAL1/POLR2H/NCBP2/RUNX2/GCLC/SMOC2/MIR339/FGFR1/NCBP1	24
hsa05033	Nicotine addiction	2/1071	40/8016	0.977114	1	0.834846	1141/2906	2		hsa04610	Complement and coagulation cascades	4/832	85/8016	0.981334	1	0.850849	5328/7450/3689/5054	4			GO:0007416	synapse assembly	36/2379	177/18670	0.00283961	0.0589918	0.0501765	AGRN/ADGRB2/CHRNB2/SEMA4A/DLG5/PTEN/SLIT1/NRXN2/LRFN4/DRD2/AMIGO2/FARP1/FLRT2/NPTN/EEF2K/CDH1/NTN1/PTPRS/SHANK1/SYNDIG1/APP/CRKL/PLXNB1/BSN/PLXND1/EIF4G1/IL1RAP/PDLIM5/THBS2/PCLO/CDK5/NRG1/ADGRB1/SEMA4D/NTNG2/MECP2	36		GO:2001252	positive regulation of chromosome organization	28/1885	174/18670	0.00884735	0.180141	0.163232	SETDB1/MUC1/LMNA/HNRNPU/SIRT1/SLF2/ARRB1/KMT2A/HNRNPA1/NABP2/PARN/RNF40/TP53/SREBF1/KAT7/WBP2/MAP2K7/ERCC1/SPHK2/RTEL1/GNL3/ANAPC4/HNRNPD/RAD50/PHF1/KMT2E/NBN/MECP2	28
hsa00053	Ascorbate and aldarate metabolism	1/1071	27/8016	0.979329	1	0.834846	501	1		hsa05330	Allograft rejection	1/832	38/8016	0.984615	1	0.850849	3567	1			GO:0043488	regulation of mRNA stability	36/2379	177/18670	0.00283961	0.0589918	0.0501765	PLEKHN1/MTOR/YBX1/DHX9/HNRNPU/YBX3/PSMD9/UBC/DIS3/APEX1/PSMB5/SAMD4A/ZFP36L1/PARN/ALKBH5/PSMB3/PSME3/PRKCA/CIRBP/ZFP36/PSMC4/EXOSC5/PUM2/XPO1/PSMD14/EIF4G1/PSMD2/HNRNPD/NOCT/TENT4A/LARP1/NPM1/SYNCRIP/HSPB1/PABPC1/EXOSC2	36		GO:0050768	negative regulation of neurogenesis	43/1885	295/18670	0.00890891	0.180141	0.163232	HES4/LIN28A/DAB1/TRIM46/SEMA4A/PBX1/ZNF365/PTEN/RTN4RL2/DIXDC1/THY1/SORL1/FKBP4/LRP1/SPART/LINGO1/RGMA/RTN4RL1/TP53/TMEM98/NR1D1/STAT3/NGFR/ARHGDIA/TLX2/JAG1/ID1/CBFA2T2/THRB/NEPRO/HES1/RAPGEF2/SEMA5A/FSTL4/CDKL3/DPYSL3/SYNGAP1/FOXO3/HOXA2/SEMA3A/SEMA3D/CDK5/SEMA4D	43
hsa00062	Fatty acid elongation	1/1071	27/8016	0.979329	1	0.834846	11332	1		hsa00980	Metabolism of xenobiotics by cytochrome P450	3/832	76/8016	0.988671	1	0.850849	221/27294/1545	3			GO:0090068	positive regulation of cell cycle process	55/2379	298/18670	0.00284678	0.0589918	0.0501765	ZBTB17/LSM10/PLK3/MUC1/PBX1/MDM4/HNRNPU/SLF2/PIDD1/LRP5/DRD2/CCND2/GLI1/CDK4/HMGA2/MDM2/APEX1/RAD51B/XRCC3/INO80/PAGR1/CNOT1/PRDM7/MYBBP1A/TP53/RAB11FIP4/BECN1/RPTOR/ARID3A/INSR/BAX/PRMT1/IL1A/PKP4/CDC25B/FAM83D/APP/ADAMTS1/RHOA/HYAL1/EIF4G1/UBE2B/PDGFRB/CNOT8/NPM1/PHIP/FBXO5/EGFR/DBF4/KMT2E/CNOT4/DAB2IP/DDX3X/CUL4B/MECP2	55		GO:0009166	nucleotide catabolic process	29/1885	182/18670	0.00894917	0.180141	0.163232	ACOT7/ENO1/PDE4B/PFKFB3/ENO4/LDHA/PDE2A/GAPDH/GPD1/PNP/HIF1A/PKM/PDE8A/DCTPP1/TP53/STAT3/PDE4A/PDE4C/GPI/HK2/HDAC4/TREX1/PDE4D/NUP153/DNPH1/PDE7B/FOXK1/PRKAG2/PDE7A	29
hsa04612	Antigen processing and presentation	5/1071	78/8016	0.984156	1	0.834846	10197/811/3308/821/3326	5		hsa04514	Cell adhesion molecules (CAMs)	8/832	147/8016	0.988746	1	0.850849	9019/999/8174/3383/6385/3689/5010/84628	8			GO:0015980	energy derivation by oxidation of organic compounds	53/2379	285/18670	0.00284768	0.0589918	0.0501765	PRDM16/MTOR/STK40/PPP1R3C/BNIP3/SLC25A22/CAVIN3/PYGM/PPP1CA/GPD1/BLOC1S1/SHMT2/NFATC4/HIF1A/SELENOS/NDUFB10/PHKG2/MYBBP1A/TP53/FLCN/NR1D1/POLG2/NDUFV2/ATP5F1D/INSR/NDUFA7/NOP53/KHK/COQ10B/IRS1/PER2/IDH3B/ADSL/NDUFA6/EPM2AIP1/TREX1/GBE1/GYG1/PPARGC1A/PGM2/NDUFS6/PRELID1/GNMT/OGDH/SLC25A13/IMMP2L/NDUFB2/PRKAG2/PPP1R3B/CYC1/NR4A3/SLC25A25/MECP2	53		GO:0042789	mRNA transcription by RNA polymerase II	6/1885	19/18670	0.00896238	0.180141	0.163232	TFCP2/HIF1A/SREBF1/STAT3/SRF/FLNA	6
hsa00830	Retinol metabolism	4/1071	67/8016	0.984233	1	0.834846	9249/5959/56603/339761	4		hsa05332	Graft-versus-host disease	1/832	41/8016	0.988944	1	0.850849	3552	1			GO:0003205	cardiac chamber development	35/2379	171/18670	0.00288936	0.0592606	0.0504052	UBE4B/DHRS3/ARID1A/HEYL/RBM15/MDM4/TGFB2/PARVA/PDE2A/MDM2/MIR17HG/HIF1A/STRA6/DCTN5/FOXF1/ZFPM1/TP53/RARA/DNM2/TNNI3/SNX17/JAG1/ADAMTS1/TGFBR2/SCN5A/PLXND1/HES1/RBPJ/ADAMTS6/MATR3/SLIT3/PTK7/SRF/CITED2/NRG1	35		GO:1903798	regulation of production of miRNAs involved in gene silencing by miRNA	6/1885	19/18670	0.00896238	0.180141	0.163232	LIN28A/BCDIN3D/ZC3H10/NCOR2/TP53/DDX5	6
hsa03040	Spliceosome	12/1071	149/8016	0.984616	1	0.834846	26870/10465/6635/3192/3178/6426/1655/8175/6626/5093/22916/10915	12		hsa00140	Steroid hormone biosynthesis	2/832	60/8016	0.989116	1	0.850849	1545/6715	2			GO:0009206	purine ribonucleoside triphosphate biosynthetic process	35/2379	171/18670	0.00288936	0.0592606	0.0504052	ENO1/PFKP/PFKFB3/LDHA/GAPDH/GPD1/NUP107/HIF1A/PKM/NME4/NME3/TP53/FLCN/STAT3/NME1/NME2/ATP5PD/ATP5F1D/INSR/GPI/SPHK2/HK2/HDAC4/APP/NUP50/TREX1/PPARGC1A/NUP153/FOXK1/OGDH/SLC25A13/PRKAG2/CYC1/NUP188/SLC2A6	35		GO:1904683	regulation of metalloendopeptidase activity	6/1885	19/18670	0.00896238	0.180141	0.163232	SORL1/MIR17/MIR92A1/MIR195/STAT3/MBP	6
hsa00071	Fatty acid degradation	2/1071	44/8016	0.986032	1	0.834846	51/501	2		hsa00860	Porphyrin and chlorophyll metabolism	1/832	42/8016	0.990098	1	0.850849	3162	1			GO:0048659	smooth muscle cell proliferation	35/2379	171/18670	0.00288936	0.0592606	0.0504052	MTOR/NPR1/MEF2D/PTEN/TCF7L2/P2RY6/FOXJ2/MDM2/MIR17/MIR20A/MMP2/NDRG4/CDH13/CYBA/SERPINF2/ALOX12/CNN1/STAT1/IGFBP5/HDAC4/ADAMTS1/HMOX1/TGFBR2/GNAI2/IL12A/PPARGC1A/HMGCR/PDGFRB/NQO2/PPARD/MIR339/EGFR/NAMPT/NR4A3/KLF4	35		GO:0060964	regulation of gene silencing by miRNA	20/1885	113/18670	0.00900657	0.180232	0.163314	LIN28A/PUM1/DHX9/POLR2L/BCDIN3D/ZC3H10/NCOR2/TP53/STAT3/DDX5/H3-3B/POLR2E/POLR2I/ZFP36/PUM2/EIF4G1/POLR2H/NUP153/H4C9/H4C12	20
hsa05310	Asthma	1/1071	31/8016	0.988379	1	0.834846	3567	1		hsa04612	Antigen processing and presentation	3/832	78/8016	0.990484	1	0.850849	3308/821/3326	3			GO:0006383	transcription by RNA polymerase III	15/2379	55/18670	0.00293396	0.0599541	0.050995	MTOR/POLR3GL/POLR2L/ZNF143/PRDX5/NAB2/GTF3A/BRF1/POLR3E/RPTOR/POLR2E/ELL/GTF3C2/ZNF76/MAF1	15		GO:1901992	positive regulation of mitotic cell cycle phase transition	17/1885	91/18670	0.00902651	0.180232	0.163314	PBX1/CCND2/PHB2/CDK4/APEX1/RAD51B/RPTOR/CDC25B/HYAL1/EIF4G1/ANAPC4/CDC25C/FBXO5/KMT2E/DDX3X/CUL4B/MECP2	17
hsa04640	Hematopoietic cell lineage	6/1071	99/8016	0.994043	1	0.834846	933/3554/3552/4311/3672/3567	6		hsa00590	Arachidonic acid metabolism	2/832	63/8016	0.991841	1	0.850849	391013/239	2			GO:0005996	monosaccharide metabolic process	54/2379	292/18670	0.00295781	0.0599541	0.050995	ENO1/H6PD/PGD/MTOR/FGGY/RORC/PFKP/PFKFB3/SIRT1/DDB1/PC/PPP1CA/LRP5/DGAT2/GAPDH/GPD1/CRY1/CRYL1/PKM/SELENOS/PGP/PHKG2/TP53/NR1D1/G6PC3/DCXR/MIDN/INSR/GPI/DHDH/KHK/GALM/HK2/RPIA/PDK1/IRS1/PER2/SRC/EPM2AIP1/XYLB/MST1/MAEA/PPARGC1A/PGM2/MAN2A1/PPARD/GNMT/GCLC/FOXK1/SLC25A13/PPP1R3B/B4GALT1/GALT/WDR5	54		GO:0006109	regulation of carbohydrate metabolic process	32/1885	206/18670	0.00909827	0.181068	0.164071	MTOR/RORC/PFKFB3/SIRT1/PPP1CA/DGAT2/GPD1/CRY1/HIF1A/PGP/PHKG2/TP53/NR1D1/STAT3/PDK2/MIDN/KHK/PPP4R3B/PDK1/IRS1/HDAC4/SRC/NTSR1/HRH1/EPM2AIP1/TREX1/MAEA/NUP153/GNMT/FOXK1/PRKAG2/WDR5	32
hsa05322	Systemic lupus erythematosus	9/1071	133/8016	0.995008	1	0.834846	92815/128312/3021/85235/85236/8294/8330/8341/8362	9		hsa01212	Fatty acid metabolism	1/832	57/8016	0.998107	1	0.850849	51	1			GO:0051056	regulation of small GTPase mediated signal transduction	61/2379	338/18670	0.0029867	0.0599541	0.050995	ARHGEF10L/RAP1GAP/STMN1/TGFB2/ITPKB/TRIM67/NET1/GDI2/ARHGAP22/GBF1/HRAS/RHOG/RHOD/ARAP1/ARHGEF17/PLEKHG6/STARD13/FARP1/RASA3/PLEKHG3/MYO9A/RASGRF1/ABR/FLCN/ARHGAP23/CYTH1/TIMP2/ARHGDIA/RAC3/MAPRE2/TRIP10/DNM2/MYO9B/SIPA1L3/PLEKHG2/ARHGAP25/PSD4/SRC/ARFGEF2/ARFGAP1/CRKL/LZTR1/SRGAP3/RHOA/ARHGEF3/TRIO/RASA1/PSD2/ARAP3/ARHGEF37/PDGFRB/FLOT1/SYNGAP1/AUTS2/MET/NRG1/ARHGEF39/DAB2IP/RALGPS1/GARNL3/ABL1	61		GO:0038202	TORC1 signaling	10/1885	43/18670	0.00919393	0.182371	0.165253	MTOR/RRAGC/ITFG2/PIP4P1/MLST8/FLCN/SMCR8/RPTOR/FNIP1/LARP1	10
hsa05320	Autoimmune thyroid disease	2/1071	53/8016	0.995505	1	0.834846	7253/3567	2		hsa05204	Chemical carcinogenesis	2/832	82/8016	0.998735	1	0.850849	221/1545	2			GO:0021697	cerebellar cortex formation	8/2379	21/18670	0.00299708	0.0599541	0.050995	LDB1/CEND1/FAIM2/PTPN11/HERC1/LHX1/CDK5/WHRN	8		GO:0090132	epithelium migration	50/1885	354/18670	0.00929061	0.183687	0.166445	MTOR/S100A2/SEMA4A/SIRT1/MMRN2/PTEN/ETS1/PTPN11/STARD13/MIR19B1/MIR20A/MIR92A1/HIF1A/CTSH/NR2F2/BCAR1/CDH13/ALOX12/MIR497/HDAC5/MIR10A/GPI/ZNF580/CYP1B1/ID1/SRC/PLCG1/ITGB2/HMOX1/CAPN7/TGFBR2/HYAL1/PFN2/SEMA5A/ADTRP/SRF/SASH1/SMOC2/MEOX2/HSPB1/SEMA3A/EPHB4/MET/LOXL2/FGFR1/ADGRB1/KLF4/EPB41L4B/ABL1/MECP2	50
hsa05340	Primary immunodeficiency	1/1071	38/8016	0.995761	1	0.834846	7374	1		hsa04060	Cytokine-cytokine receptor interaction	16/832	294/8016	0.999221	1	0.850849	23529/3603/3566/6347/4804/282616/3554/3552/3557/8771/7048/7066/3556/3567/27242/1271	16			GO:0046132	pyrimidine ribonucleoside biosynthetic process	8/2379	21/18670	0.00299708	0.0599541	0.050995	CTPS1/NME4/NME3/DHODH/NME1/NME2/CAD/UCKL1	8		GO:0045666	positive regulation of neuron differentiation	52/1885	371/18670	0.00938404	0.18493	0.167571	MTOR/LIN28A/DAB1/LPAR3/DLG5/PTEN/NEURL1/SHTN1/CAPRIN1/MDK/MARK2/PPP2R5B/MIR200C/LRP1/RAB21/MAPK6/NPTN/SYT17/EEF2K/NDRG4/FBXO31/TRPV2/RARA/NGFR/NME1/NME2/RNF157/TIMP2/ARHGDIA/BCL2/ANKRD27/ARHGAP35/GLI2/OBSL1/CBFA2T2/TGIF2/PTK6/PLXNB2/PLXNB1/EIF4G1/RAPGEF2/SEMA5A/CDKL3/DPYSL3/DBN1/SRF/CAMK2B/CUX1/FGFR1/KDM4C/SEMA4D/ARMCX5-GPRASP2	52
hsa04742	Taste transduction	4/1071	83/8016	0.997183	1	0.834846	22953/342372/3710/9568	4		hsa00830	Retinol metabolism	1/832	67/8016	0.999373	1	0.850849	9249	1			GO:0070920	regulation of production of small RNA involved in gene silencing by RNA	8/2379	21/18670	0.00299708	0.0599541	0.050995	LIN28A/BCDIN3D/ZC3H10/NCOR2/TP53/DDX5/EGFR/RMRP	8		GO:0032200	telomere organization	28/1885	175/18670	0.00954679	0.185782	0.168343	SMG5/HNRNPU/ZNF365/NAT10/POLD3/HNRNPA1/NABP2/POLE/APEX1/XRCC3/PARN/SMG6/WRAP53/CTC1/H3-3B/MAP2K7/ERCC1/SRC/RTEL1/PARP3/GNL3/HNRNPD/RAD50/H4C9/H4C12/HSP90AB1/POLD2/NBN	28
hsa04975	Fat digestion and absorption	1/1071	41/8016	0.997249	1	0.834846	84649	1		hsa00982	Drug metabolism - cytochrome P450	1/832	72/8016	0.999639	1	0.850849	221	1			GO:0007613	memory	26/2379	117/18670	0.00300489	0.0599541	0.050995	PRKCZ/MTOR/B4GALT2/CHRNB2/PTEN/MDK/KCNK4/RIN1/DRD2/NFATC4/RASGRF1/SERPINF1/CTNS/INSR/CIC/SLC8A2/SHANK1/CEBPB/YTHDF1/PLA2G6/RGS14/NQO2/ATXN1/ITPR3/SRF/MECP2	26		GO:0006241	CTP biosynthetic process	5/1885	14/18670	0.00958082	0.185782	0.168343	CTPS1/NME4/NME1/NME2/UCKL1	5
hsa05332	Graft-versus-host disease	1/1071	41/8016	0.997249	1	0.834846	3552	1		hsa05150	Staphylococcus aureus infection	2/832	96/8016	0.99969	1	0.850849	3383/3689	2			GO:0010906	regulation of glucose metabolic process	26/2379	117/18670	0.00300489	0.0599541	0.050995	MTOR/RORC/SIRT1/DDB1/PPP1CA/DGAT2/CRY1/SELENOS/PGP/PHKG2/TP53/NR1D1/MIDN/INSR/KHK/PDK1/IRS1/SRC/EPM2AIP1/MST1/MAEA/PPARGC1A/GNMT/FOXK1/PPP1R3B/WDR5	26		GO:0019081	viral translation	5/1885	14/18670	0.00958082	0.185782	0.168343	DHX9/EIF3A/DENR/PTBP1/EIF3D	5
hsa01212	Fatty acid metabolism	2/1071	57/8016	0.997307	1	0.834846	197322/51	2		hsa04080	Neuroactive ligand-receptor interaction	16/832	340/8016	0.999962	1	0.850849	23566/1141/1132/22953/7253/2903/5023/1140/136/7067/255061/4923/8484/3269/7068/200959	16			GO:0097237	cellular response to toxic substance	47/2379	247/18670	0.00301029	0.0599541	0.050995	NET1/SIRT1/PPIF/ADIRF/PTEN/BNIP3/PRDX5/ETS1/ITPR2/HNRNPA1/STAT6/MDM2/MIR17/MIR92A1/APEX1/PDE8A/SELENOS/NQO1/NXN/KDM6B/PCGF2/BECN1/CYGB/CBX8/TXNDC2/GPX4/DNM2/PRDX2/KLF2/AXL/ZNF580/SIRPA/SRC/HMOX1/GPX1/PPARGC1A/GPX5/SESN1/MET/SIGMAR1/FANCC/NR4A3/KLF4/TXN/ENDOG/ABL1/AIFM1	47		GO:0043144	snoRNA processing	5/1885	14/18670	0.00958082	0.185782	0.168343	RNF113B/PARN/EXOSC5/TENT4A/EXOSC2	5
hsa04061	Viral protein interaction with cytokine and cytokine receptor	5/1071	100/8016	0.998343	1	0.834846	29949/7132/1236/8740/57007	5		hsa04061	Viral protein interaction with cytokine and cytokine receptor	1/832	100/8016	0.999984	1	0.850849	6347	1			GO:0043524	negative regulation of neuron apoptotic process	31/2379	147/18670	0.00303285	0.0602099	0.0512126	DRAXIN/NES/ADAM8/HRAS/AMBRA1/MDK/CLCF1/FAIM2/LRP1/AGAP2/NFATC4/HIF1A/BCL2/PIN1/MAG/AXL/BAX/BCL2L1/CEBPB/HMOX1/RHOA/PPARGC1A/RASA1/SNCB/SYNGAP1/HSP90AB1/GCLC/CNTFR/NR4A3/STXBP1/MECP2	31		GO:0046036	CTP metabolic process	5/1885	14/18670	0.00958082	0.185782	0.168343	CTPS1/NME4/NME1/NME2/UCKL1	5
hsa05150	Staphylococcus aureus infection	4/1071	96/8016	0.999355	1	0.834846	1675/3383/2359/3689	4		hsa04740	Olfactory transduction	8/832	448/8016	1	1	0.850849	163688/5138/408/2774/2788/6543/109/816	8			GO:0022406	membrane docking	36/2379	178/18670	0.00313272	0.0616179	0.0524103	VAMP3/PSEN2/SYTL2/ESYT1/CEP83/VPS33A/STX2/CHP1/HAUS2/GRAMD2A/PLK1/STX1B/STX4/NDRG4/STX8/B9D1/FBF1/ICAM1/UNC13A/RAB3A/PPFIA3/SNAP25/VAPB/CSNK1E/RAB7A/CEP63/SCLT1/CAMK2A/SNX3/AHI1/FGFR1OP/YWHAG/PRKAR2B/ESYT2/STXBP1/TUBB4B	36		GO:0045930	negative regulation of mitotic cell cycle	48/1885	338/18670	0.00966196	0.186289	0.168803	PLK3/ORC1/INTS3/MUC1/GJC2/PTEN/HRAS/PIDD1/MUS81/RAD9A/NABP2/CDK4/CTDSP2/HMGA2/PSMD9/CHFR/MIR19B1/PSMB5/ZFP36L1/XRCC3/E4F1/PLK1/CNOT1/FBXO31/MIR195/TP53/TOM1L2/CCL2/PSMB3/TIMP2/BCL2/ARID3A/BAX/PRMT1/PSMD14/NABP1/RPL24/PSMD2/JADE1/CDC25C/FBXO5/MAD1L1/RINT1/CNOT4/NBN/KLF4/ABL1/FHL1	48
hsa00980	Metabolism of xenobiotics by cytochrome P450	2/1071	76/8016	0.999776	1	0.834846	221/27294	2													GO:0042455	ribonucleoside biosynthetic process	11/2379	35/18670	0.00313362	0.0616179	0.0524103	CTPS1/PRTFDC1/ADK/NME4/NME3/DHODH/NME1/NME2/CAD/UCKL1/AMD1	11		GO:0009314	response to radiation	61/1885	448/18670	0.00966857	0.186289	0.168803	NOC2L/PER3/MTOR/CASP9/B4GALT2/PLK3/INTS3/CHRNB2/NET1/SIRT1/ADIRF/HRAS/CRY2/BEST1/KAT5/PPP1CA/RAD9A/POLD3/ARRB1/YAP1/NABP2/HMGA2/CRY1/HIF1A/CRIP1/INO80/NPTN/AEN/GRIN2A/NDRG4/CTNS/TP53/PER1/BCL2/CIRBP/MAP2K7/ICAM1/JUNB/RGS9BP/ERCC1/BAX/REV1/NABP1/PER2/BHLHE40/HRH1/TREX1/HYAL1/HYAL3/UVSSA/GRK4/UBE2B/NPM1/SYNGAP1/NAMPT/CDK5/CCAR2/POLB/SPIDR/CUL4B/MECP2	61
hsa00140	Steroid hormone biosynthesis	1/1071	60/8016	0.999823	1	0.834846	6715	1													GO:0045070	positive regulation of viral genome replication	11/2379	35/18670	0.00313362	0.0616179	0.0524103	PPIH/DDB1/PPIB/VAPA/RAD23A/VAPB/ADARB1/LARP1/PPIA/PABPC1/DDX3X	11		GO:0000289	nuclear-transcribed mRNA poly(A) tail shortening	9/1885	37/18670	0.00976316	0.186921	0.169376	SAMD4A/PARN/CNOT1/ZFP36/MLH1/TENT4A/CNOT4/PABPC1/MIRLET7A1	9
hsa04080	Neuroactive ligand-receptor interaction	25/1071	340/8016	0.999873	1	0.834846	23566/1141/1815/6343/1132/5031/1813/2900/5025/22953/7253/623/624/5023/1140/136/7067/3060/2837/2906/2359/4923/8484/5745/9568	25													GO:0048255	mRNA stabilization	13/2379	45/18670	0.00316039	0.0619477	0.0526908	MTOR/YBX1/DHX9/HNRNPU/YBX3/CIRBP/ZFP36/HNRNPD/NOCT/TENT4A/LARP1/SYNCRIP/PABPC1	13		GO:0043243	positive regulation of protein complex disassembly	9/1885	37/18670	0.00976316	0.186921	0.169376	NES/ACTN2/BNIP3/IGF1R/SMCR8/EIF5A2/SEMA5A/IRGM/CARMIL1	9
hsa05204	Chemical carcinogenesis	2/1071	82/8016	0.999899	1	0.834846	221/883	2													GO:0009152	purine ribonucleotide biosynthetic process	52/2379	280/18670	0.00319043	0.0621595	0.0528709	ACOT7/ENO1/AMPD2/NPR1/PFKP/PFKFB3/ADK/AMPD3/LDHA/GAPDH/GPD1/NUP107/HIF1A/PKM/NME4/NME3/ADCY9/PDP2/PDPR/ACSF3/TP53/PFAS/FLCN/STAT3/NME1/NME2/ATP5PD/ATP5F1D/INSR/GPI/SPHK2/ADCY3/HK2/PDK1/ATIC/HDAC4/APP/ADSL/NUP50/TREX1/PPARGC1A/PAICS/PPAT/NUP153/SLC35B2/FOXK1/OGDH/SLC25A13/PRKAG2/CYC1/NUP188/SLC2A6	52		GO:0042752	regulation of circadian rhythm	20/1885	114/18670	0.00991512	0.187423	0.16983	PER3/MTOR/THRAP3/RORC/CHRNB2/CRY2/PPP1CA/CRY1/CIPC/TP53/PER1/NR1D1/PER2/BHLHE40/NR1D2/SIAH2/HNRNPD/HDAC3/CCAR2/KLF10	20
hsa00982	Drug metabolism - cytochrome P450	1/1071	72/8016	0.999969	1	0.834846	221	1													GO:0009187	cyclic nucleotide metabolic process	12/2379	40/18670	0.00319127	0.0621595	0.0528709	PDE4B/AMPD2/NPR1/PDE2A/PTHLH/PDE8A/ADCY9/PDE4A/PDE4C/ADCY3/PDE4D/PDE7A	12		GO:0021680	cerebellar Purkinje cell layer development	7/1885	25/18670	0.00992252	0.187423	0.16983	B4GALT2/LDB1/CEND1/FAIM2/HERC1/LHX1/COQ8B	7
hsa04740	Olfactory transduction	8/1071	448/8016	1	1	0.834846	163688/5138/2774/2788/6543/109/815/816	8													GO:0060840	artery development	23/2379	100/18670	0.00321626	0.06245	0.053118	PRRX1/TGFB2/ZMIZ1/MDK/PDE2A/LRP1/LOXL1/STRA6/DCTN5/FOXF1/DNM2/SNX17/JAG1/ACVR2B/MYLK/PLXND1/HES1/RBPJ/ADAMTS6/LOX/PDGFRB/SRF/GLI3	23		GO:0051156	glucose 6-phosphate metabolic process	7/1885	25/18670	0.00992252	0.187423	0.16983	H6PD/G6PC3/GPI/RBKS/HK2/RPIA/PGM2	7
																					GO:0072522	purine-containing compound biosynthetic process	57/2379	313/18670	0.00327561	0.0629842	0.0535723	ACOT7/ENO1/AMPD2/NPR1/PFKP/PFKFB3/PRTFDC1/ADK/AMPD3/LDHA/GAPDH/GPD1/NUP107/PNP/HIF1A/PKM/NME4/NME3/ADCY9/PDP2/PDPR/ACSF3/TP53/PFAS/ADORA2B/FLCN/STAT3/NME1/NME2/ATP5PD/ATP5F1D/INSR/GPI/SPHK2/ADCY3/HK2/PDK1/ATIC/HDAC4/APP/ADSL/NUP50/TREX1/PPARGC1A/PAICS/PPAT/NUP153/SLC35B2/AMD1/MTHFD1L/FOXK1/OGDH/SLC25A13/PRKAG2/CYC1/NUP188/SLC2A6	57		GO:0002931	response to ischemia	11/1885	50/18670	0.00992693	0.187423	0.16983	CASP9/PPIF/FAIM2/P2RX2/EEF2K/MIR195/TP53/BCL2/HK2/PER2/AIFM1	11
																					GO:0014745	negative regulation of muscle adaptation	6/2379	13/18670	0.00327896	0.0629842	0.0535723	ERRFI1/MTOR/LMNA/SMAD3/IGFBP5/KLF4	6		GO:2001233	regulation of apoptotic signaling pathway	56/1885	406/18670	0.00994427	0.187423	0.16983	NOC2L/ENO1/MUC1/LMNA/SIRT1/UNC5B/PPIF/PTEN/BNIP3/PELI3/PPP1CA/RAD9A/CTTN/YAP1/YBX3/FAIM2/ERP29/MIR17/HIF1A/PPP1R13B/CTSH/TFAP4/MAZ/STX4/TRADD/MNT/TMEM102/TP53/FLCN/PCGF2/P4HB/BCL2/ICAM1/PRDX2/MEIS3/BAX/BCL2L12/SLC35F6/IL1A/ING5/SRC/STK4/HMOX1/GNAI2/SIAH2/HMGB2/PRELID1/PRR7/GCLC/HSPB1/SERPINE1/PPP3CC/CCAR2/FGFR1/GSN/DDX3X	56
																					GO:0072672	neutrophil extravasation	6/2379	13/18670	0.00327896	0.0629842	0.0535723	PIK3CD/ADAM8/MDK/PECAM1/IL1R1/CD99L2	6		GO:0048638	regulation of developmental growth	49/1885	347/18670	0.00998471	0.187601	0.169991	MTOR/LPAR3/TRIM46/SEMA4A/PTEN/SHTN1/WT1/CTTN/YAP1/YBX3/LRP1/CDK4/RAB21/DUSP6/LATS2/SPART/MIR17HG/MIR19A/MIR19B1/SYT17/TRPV2/RAI1/STAT3/RNF157/GATA6/BCL2/GAMT/PIN1/SPTBN4/STK4/MAPK11/TGFBR2/RBPJ/SEMA5A/WDR36/FSTL4/CDKL3/WWC1/STC2/DBN1/SRF/ZP3/SEMA3A/SEMA3D/CDK5/DPYSL2/FGFR1/SEMA4D/ABL1	49
																					GO:0060218	hematopoietic stem cell differentiation	20/2379	83/18670	0.00328445	0.0629842	0.0535723	LDB1/YAP1/KMT2A/PSMD9/PSMB5/CHD2/SETD1A/TP53/PSMB3/PSME3/HOXB4/PSMC4/PSMD14/ITCH/RUNX1/OSM/PSMD2/SRF/PUS7/ABL1	20		GO:0006839	mitochondrial transport	38/1885	256/18670	0.0100581	0.188163	0.170501	SLC9A1/MICU1/PPIF/BNIP3/SLC25A22/UCP2/MIPEP/MIR17/PPP1R13B/SPG7/TIMM22/TMEM102/TP53/SREBF1/STAT3/USP36/BCL2/ATP5F1D/TIMM13/TIMM44/BAX/SLC35F6/HK2/HSPD1/TOMM34/UBE2L3/SREBF2/CHCHD4/SLC25A38/SLC25A36/HSPA4/SLC25A13/IMMP2L/PRKAG2/PPP3CC/CYC1/DNLZ/MID1IP1	38
																					GO:0003170	heart valve development	16/2379	61/18670	0.00332437	0.0633574	0.0538898	MTOR/HEYL/MDM4/TGFB2/PDE2A/TNFRSF1A/MDM2/STRA6/ZFPM1/NFATC1/EMILIN1/JAG1/TGFBR2/RBPJ/MATR3/SLIT3	16		GO:0034661	ncRNA catabolic process	8/1885	31/18670	0.0100768	0.188163	0.170501	LIN28A/DIS3L/PARN/TRIR/EXOSC5/PELO/SND1/EXOSC2	8
																					GO:0071384	cellular response to corticosteroid stimulus	16/2379	61/18670	0.00332437	0.0633574	0.0538898	ERRFI1/CASP9/HNRNPU/SMYD3/ZFP36L1/TFAP4/SERPINF1/ICAM1/ZFP36/CFLAR/UBE2L3/SRD5A1/CREBRF/EGFR/KLF9/AIFM1	16		GO:0097193	intrinsic apoptotic signaling pathway	42/1885	289/18670	0.0101389	0.188739	0.171023	NOC2L/ENO1/CASP9/MUC1/SIRT1/PPIF/BNIP3/HRAS/RAD9A/YBX3/ERP29/MIR17/STK24/HIF1A/PPP1R13B/CRIP1/CHAC1/AEN/TP53/FLCN/PDK2/ERN1/DDX5/P4HB/BCL2/BAX/BCL2L12/CYP1B1/PDK1/SRC/CEBPB/HMOX1/ITPR1/MLH1/SHISA5/HSPB1/CCAR2/POLB/NBN/ABL1/DDX3X/AIFM1	42
																					GO:0010770	positive regulation of cell morphogenesis involved in differentiation	32/2379	154/18670	0.00334251	0.0635077	0.0540176	LPAR3/MDK/LRP1/RAB21/PARP6/EEF2K/FBXO31/NTN1/TRPV2/RND2/NGFR/BAIAP2/ARHGDIA/RAC3/DNM2/CALR/ANKRD27/LIMS1/CRKL/TRIOBP/PLXNB1/RHOA/PLXND1/CDKL3/DBN1/RREB1/CARMIL1/SRF/CAMK2B/HAS2/SEMA4D/ABL1	32		GO:0048524	positive regulation of viral process	19/1885	107/18670	0.0103612	0.190042	0.172204	PPIH/DHX9/POLR2L/PC/ANXA2/TFAP4/KPNA2/P4HB/VAPA/POLR2E/POLR2I/CHMP3/RRP1B/RAB7A/POLR2H/LARP1/PABPC1/STOM/DDX3X	19
																					GO:1903708	positive regulation of hemopoiesis	37/2379	185/18670	0.00337572	0.0639425	0.0543875	PRKCZ/ZBTB7B/ITPKB/ZMIZ1/ADAM8/MDK/ETS1/GAS6/PNP/PPP2R3C/HIF1A/ZBTB1/ZFP36L1/LGALS9/RARA/STAT5B/STAT3/PRKCA/NFKBID/AXL/PRMT1/IL1RL2/GLI2/STAT1/JAG1/ZBTB46/RUNX1/LIF/TGFBR2/RHOA/IL12A/HMGB2/IL5/PPARGC1B/GLI3/KLF10/ROR2	37		GO:0014888	striated muscle adaptation	12/1885	57/18670	0.0103679	0.190042	0.172204	MTOR/LMNA/ATP2B4/MIR17/MIR20A/GATA6/IGFBP5/HDAC4/KLF15/CAMK2B/GTF2IRD1/GSN	12
																					GO:0006094	gluconeogenesis	21/2379	89/18670	0.00344398	0.0650366	0.055318	ENO1/SIRT1/DDB1/PC/DGAT2/GAPDH/GPD1/CRY1/SELENOS/PGP/NR1D1/G6PC3/GPI/PER2/MST1/MAEA/PPARGC1A/GNMT/FOXK1/SLC25A13/WDR5	21		GO:0019320	hexose catabolic process	12/1885	57/18670	0.0103679	0.190042	0.172204	ENO1/LRP5/GAPDH/FUT8/PKM/TP53/GPI/KHK/GALM/HK2/PGM2/FOXK1	12
																					GO:0060348	bone development	42/2379	217/18670	0.00353417	0.0664433	0.0565146	DHRS3/THBS3/MEF2D/COL13A1/LRP5/SERPINH1/ANO6/RARG/NAB2/PTPN11/FBN1/PPIB/CHSY1/VKORC1/ZFPM1/ANKRD11/TP53/RARA/HOXB4/COL1A1/CHAD/MEIS1/CYP26B1/SRC/MATN4/COL6A2/TGFBR2/PLXNB1/RHOA/SRD5A1/RANBP3L/LOX/SPARC/SRF/FAM20C/GLI3/POR/MCPH1/CSGALNACT1/HAS2/SEMA4D/AMER1	42		GO:0043500	muscle adaptation	21/1885	122/18670	0.0103704	0.190042	0.172204	MTOR/SLC9A1/LMNA/ATP2B4/MIR17/MIR17HG/MIR19A/MIR19B1/MIR20A/GATA6/PIN1/IGFBP5/HDAC4/HMOX1/KLF15/FOXO3/CAMK2B/GTF2IRD1/NR4A3/KLF4/GSN	21
																					GO:0019318	hexose metabolic process	47/2379	249/18670	0.00353992	0.0664433	0.0565146	ENO1/H6PD/MTOR/RORC/PFKP/PFKFB3/SIRT1/DDB1/PC/PPP1CA/LRP5/DGAT2/GAPDH/GPD1/CRY1/PKM/SELENOS/PGP/PHKG2/TP53/NR1D1/G6PC3/DCXR/MIDN/INSR/GPI/KHK/GALM/HK2/PDK1/IRS1/PER2/SRC/EPM2AIP1/MST1/MAEA/PPARGC1A/PGM2/MAN2A1/PPARD/GNMT/FOXK1/SLC25A13/PPP1R3B/B4GALT1/GALT/WDR5	47		GO:0000075	cell cycle checkpoint	33/1885	216/18670	0.0104172	0.190042	0.172204	PLK3/ORC1/INTS3/MUC1/HRAS/PIDD1/MUS81/RAD9A/NABP2/HMGA2/CRY1/PTPN11/CHFR/XRCC3/PLK1/CNOT1/FBXO31/TP53/ARID3A/BAX/PRMT1/NABP1/ATRIP/TREX1/RPL24/CEP63/NSUN2/CDC25C/MAD1L1/RINT1/CNOT4/CCAR2/NBN	33
																					GO:0046365	monosaccharide catabolic process	17/2379	67/18670	0.0036645	0.0685738	0.0583267	ENO1/PFKP/LRP5/GAPDH/CRYL1/PKM/TP53/DCXR/GPI/DHDH/KHK/GALM/HK2/XYLB/PGM2/FOXK1/GALT	17		GO:0043542	endothelial cell migration	40/1885	273/18670	0.0104288	0.190042	0.172204	S100A2/SEMA4A/SIRT1/MMRN2/PTEN/ETS1/STARD13/MIR19B1/MIR20A/MIR92A1/HIF1A/NR2F2/BCAR1/CDH13/ALOX12/MIR497/HDAC5/MIR10A/GPI/ZNF580/CYP1B1/ID1/PLCG1/ITGB2/HMOX1/SEMA5A/ADTRP/SRF/SASH1/SMOC2/MEOX2/HSPB1/EPHB4/MET/LOXL2/FGFR1/ADGRB1/KLF4/ABL1/MECP2	40
																					GO:0050768	negative regulation of neurogenesis	54/2379	295/18670	0.00369207	0.0688816	0.0585885	HES4/DRAXIN/LIN28A/TRIM46/SEMA4A/PBX1/PTEN/SEMA4G/PITX3/RTN4RL2/DIXDC1/THY1/SORL1/FKBP4/LRP1/MDM2/RNF6/SPART/NFATC4/SEMA6D/LINGO1/RGMA/STX1B/RTN4RL1/TP53/NTN1/NR1D1/STAT3/NGFR/ARHGDIA/PTPRS/CALR/MAG/MEIS1/TLX2/JAG1/ID1/CBFA2T2/APP/RHOA/PTPRG/NEPRO/HES1/GAK/FSTL4/CDKL3/DPYSL3/SYNGAP1/HOXA2/GLI3/SEMA3A/CDK5/NRG1/SEMA4D	54		GO:0061448	connective tissue development	40/1885	273/18670	0.0104288	0.190042	0.172204	WNT2B/RORC/THBS3/MEF2D/ARID5B/SIRT1/WT1/MDK/ESRRA/LRP5/SERPINH1/DGAT2/SORL1/CDK4/HMGA2/SPART/HIF1A/CRIP1/ANXA2/THRA/RARA/HOXB3/COL1A1/AXIN2/TRPM4/GLI2/WNT7B/TGFBR2/HYAL1/HYAL3/ARRDC3/LOX/SRF/RUNX2/HOXA3/LOXL2/FGFR1/NFIB/ROR2/SLC25A25	40
																					GO:0007566	embryo implantation	14/2379	51/18670	0.00374159	0.0695958	0.059196	ARID1A/UBE2Q1/FKBP4/MMP2/H3-3B/BSG/CALR/PTGIS/LIF/TGFBR2/IGFBP7/STC2/PPARD/AGO2	14		GO:0003015	heart process	42/1885	290/18670	0.0107325	0.194898	0.176604	RNF207/MTOR/SLC9A1/PDE4B/KCND3/ATP1A1/NPR1/ATP2B4/KCNIP2/YAP1/CACNA1C/ITPR2/MIR19A/MIR92A1/CACNA1H/SREBF1/THRA/MYL4/DSC2/FXYD1/FXYD7/SPTBN4/SLC8A2/HRC/TRPM4/CACNG8/TNNI3/EPAS1/BIN1/HDAC4/SRC/ITPR1/THRB/TREX1/GNAI2/PDE4D/KCNN2/KCNIP1/ITPR3/SEMA3A/ASPH/FLNA	42
																					GO:0009267	cellular response to starvation	31/2379	149/18670	0.00375732	0.0696791	0.0592668	MTOR/RRAGC/WNT2B/MAPK8/SIRT1/AMBRA1/ITFG2/HNRNPA1/SLC39A5/STK24/GAS6/MAX/RIPOR1/GABARAPL2/MAP1LC3B/MYBBP1A/TP53/SREBF1/BECN1/WNT9B/RPTOR/DSC2/BCL2/SLC38A3/NPRL2/SRD5A1/NIM1K/FNIP1/SESN1/KLF10/SLC39A4	31		GO:0010657	muscle cell apoptotic process	18/1885	100/18670	0.0107885	0.194898	0.176604	SIRT1/PTEN/BNIP3/AMBRA1/MDK/ARRB1/MIR17/MIR19A/MIR19B1/MIR20A/MIR92A1/ALOX12/MIR195/TP53/HSPB6/STK4/HMOX1/RBM10	18
																					GO:0051961	negative regulation of nervous system development	57/2379	315/18670	0.00377393	0.0697783	0.0593512	HES4/DRAXIN/LIN28A/TRIM46/SEMA4A/PBX1/PTEN/SLIT1/SEMA4G/PITX3/CEND1/RTN4RL2/DIXDC1/THY1/SORL1/FKBP4/LRP1/MDM2/RNF6/SPART/NFATC4/SEMA6D/LINGO1/RGMA/STX1B/RTN4RL1/TP53/NTN1/NR1D1/STAT3/NGFR/ARHGDIA/PTPRS/CALR/MAG/MEIS1/TLX2/JAG1/ID1/CBFA2T2/APP/RHOA/PTPRG/NEPRO/HES1/GAK/FSTL4/CDKL3/DPYSL3/SYNGAP1/TNFRSF21/HOXA2/GLI3/SEMA3A/CDK5/NRG1/SEMA4D	57		GO:0014047	glutamate secretion	10/1885	44/18670	0.0108475	0.194898	0.176604	PPFIA4/GLS2/VAMP2/RAB3A/PPFIA3/GLS/SNAP25/NTSR1/UNC13B/STXBP1	10
																					GO:0043122	regulation of I-kappaB kinase/NF-kappaB signaling	45/2379	237/18670	0.00379355	0.0699323	0.0594822	MIB2/S100A4/IKBKE/SIRT1/CHUK/TRIM8/PIDD1/TNFRSF1A/TBK1/UBE2N/PPM1A/UBE2I/TRADD/MIR195/MIR497/PER1/LGALS9/NR1D1/CCR7/MAP3K14/SECTM1/VAPA/SLC44A2/NFKBID/SPHK2/SLC20A1/IL1RN/STAT1/CFLAR/SIRPA/LIME1/HMOX1/SHISA5/RHOA/CXXC5/SLC35B2/TRAF3IP2/HSPB1/SHARPIN/LURAP1L/CARD19/DAB2IP/NEK6/ABL1/CARD9	45		GO:0018393	internal peptidyl-lysine acetylation	26/1885	161/18670	0.0108483	0.194898	0.176604	NOC2L/MUC1/SIRT1/LDB1/KAT5/ARRB1/KMT2A/EP400/SRCAP/KAT8/PER1/FLCN/USP22/PCGF2/MSL1/KAT7/WBP2/SPHK2/ING5/MSL2/YEATS2/JADE1/JADE2/WDR5/HCFC1/MECP2	26
																					GO:0033044	regulation of chromosome organization	61/2379	342/18670	0.00392141	0.0720748	0.0613045	NOC2L/MAD2L2/MTHFR/ZBTB7B/MUC1/LMNA/SMG5/HNRNPU/MAPK8/SIRT1/SLF2/SPTY2D1/KMT2A/HNRNPA1/NABP2/UBE2N/XRCC3/PARN/PLK1/RNF40/SETD1A/SMG6/TP53/CTC1/FLCN/SREBF1/TADA2A/BECN1/H3-3B/TEN1/MAP2K7/MAP1S/ERCC1/SPHK2/HECW2/SRC/RTEL1/HIRA/LIF/SETD5/GNL3/TACC3/TADA2B/PPARGC1A/HNRNPD/SETD7/NAF1/RAD50/UBE2B/PHF1/HMGA1/FBXO5/MAD1L1/AUTS2/KMT2E/MCPH1/PINX1/UBR5/KDM4C/NEK6/MECP2	61		GO:0015931	nucleobase-containing compound transport	36/1885	241/18670	0.0109065	0.194898	0.176604	SRRM1/KHDRBS1/SMG5/DHX9/ZC3H11A/HNRNPU/HNRNPA1/ATXN2/UPF3A/ZFP36L1/SLC28A1/ABCC11/SMG6/SRSF1/ZFP36/XPO1/NXT1/SLC35C2/TGFBR2/RBM15B/SLC35A5/SLC25A36/EIF5A2/NCBP2/SLBP/PHAX/SLC35A4/NPM1/NUP153/FLOT1/SLC35B2/LTV1/QKI/SLC35D2/NCBP1/SLC25A25	36
																					GO:0050804	modulation of chemical synaptic transmission	75/2379	436/18670	0.00396162	0.0722183	0.0614266	PRKCZ/RPL22/MTOR/SLC6A9/CHRNB2/SLC30A1/SNCG/PTEN/NEURL1/HRAS/DRD4/SCT/RIN1/SYT12/DRD2/GRIK4/SSH1/NFATC4/NPTN/RASGRF1/PRRT2/STX1B/STX4/CDH1/ABR/P2RX1/VAMP2/ADORA2B/RARA/HCRT/STAT3/BAIAP2/SH3GL1/PTPRS/UNC13A/RAB3A/SLC8A2/NAPA/GRIN2D/PPFIA3/SHANK1/SNAP25/SRC/PLCG1/NTSR1/YTHDF1/APP/SYN3/PLA2G6/PACSIN2/GNAI2/PFN2/MME/SORCS2/HOMER1/CAMK2A/RGS14/DBN1/FLOT1/SYNGAP1/ITPR3/SRF/CAMK2B/EGFR/YWHAG/PRKAR2B/CDK…	75		GO:0042593	glucose homeostasis	36/1885	241/18670	0.0109065	0.194898	0.176604	LIN28A/SLC16A1/SIRT1/CRY2/LRP5/ANO1/ARRB1/LRP1/CRY1/PTPN11/GAS6/HIF1A/IGF1R/STX4/SLC2A4/NR1D1/STAT3/NGFR/PDK2/NME1/NME2/ERN1/ASPSCR1/ICAM1/FOXA3/TRPM4/HK2/IGFBP5/IRS1/PIM3/KLF15/SRF/GCLC/FOXO3/FOXK1/UNC13B	36
																					GO:1990138	neuron projection extension	34/2379	168/18670	0.00396369	0.0722183	0.0614266	PRKCZ/DRAXIN/TRIM46/SEMA4A/SLIT1/SEMA4G/CTTN/LRP1/RAB21/RNF6/DCLK1/SEMA6D/SYT17/NTN1/TRPV2/RNF157/PTPRS/DNM2/UNC13A/MAG/ALCAM/WDR36/CDKL3/SLIT3/DBN1/SRF/HSP90AB1/AUTS2/SEMA3A/CDK5/DPYSL2/SEMA4D/ABL1/USP9X	34		GO:0018394	peptidyl-lysine acetylation	27/1885	169/18670	0.0109835	0.194898	0.176604	NOC2L/MUC1/SIRT1/LDB1/KAT5/ARRB1/KMT2A/EP400/SRCAP/KAT8/PER1/FLCN/USP22/PCGF2/MSL1/KAT7/WBP2/SPHK2/ING5/KLF15/MSL2/YEATS2/JADE1/JADE2/WDR5/HCFC1/MECP2	27
																					GO:0010717	regulation of epithelial to mesenchymal transition	21/2379	90/18670	0.0039642	0.0722183	0.0614266	MTOR/MAD2L2/PDPN/TGFB2/PTEN/TCF7L2/MDK/PHLDB1/BCL9L/SMAD3/VASN/COL1A1/MCRIP1/LDLRAD4/SMAD2/DACT3/JAG1/TGFBR2/LOXL2/DAB2IP/CRB2	21		GO:0030307	positive regulation of cell growth	27/1885	169/18670	0.0109835	0.194898	0.176604	MTOR/SLC9A1/LPAR3/SHTN1/LRP1/MIR19A/MIR19B1/INO80/SYT17/DERL2/TRPV2/H3-3B/RNF157/RPTOR/BCL2/PIN1/N6AMT1/HYAL1/EIF4G1/SEMA5A/DBN1/SRF/DNPH1/SEMA4D/NCBP1/EXOSC2/DDX3X	27
																					GO:0031330	negative regulation of cellular catabolic process	49/2379	264/18670	0.00416003	0.0755637	0.0642721	DFFA/MTOR/YBX1/DHX9/PKP1/HNRNPU/PANO1/SORL1/YBX3/RNF41/HERC1/PARN/GABARAPL2/DERL2/TP53/SMCR8/STAT3/BECN1/USP36/TIMP2/BCL2/CIRBP/SGTA/MIR199A1/ZFP36/NOP53/NBAS/ATRAID/HDAC4/CTSA/TIMP3/HMOX1/EIF4G1/TBC1D14/PPARGC1A/HNRNPD/NOCT/NAF1/TENT4A/CAMLG/LARP1/HSP90AB1/SYNCRIP/FOXK1/NAMPT/MET/CCAR2/PABPC1/DAB2IP	49		GO:0042326	negative regulation of phosphorylation	63/1885	468/18670	0.0109852	0.194898	0.176604	PRKCZ/MTOR/HNRNPU/SMYD3/SIRT1/PPIF/PTEN/EIF3A/CDKN1C/LRP5/ARRB1/THY1/SORL1/PTPN6/CTDSP2/DUSP6/LATS2/MIR20A/MIR92A1/SOCS4/WARS1/NR2F2/IGF1R/TFAP4/PLK1/PER1/FLCN/SMCR8/GGNBP2/DUSP14/STAT3/HEXIM2/SOCS3/RPTOR/MIDN/GADD45B/MLLT1/PIN1/BAX/EMILIN1/TRAF3IP1/HDAC4/SIRPA/PTK6/ZGPAT/PIK3IP1/SH3BP5/NPRL2/DUSP7/CAMK2N2/EIF4G1/ZFYVE28/PDE4D/UBE2B/HDAC3/NPM1/PPP2R5D/HSPB1/PRKAR2B/PRKAG2/SEMA4D/KLF4/ABL1	63
																					GO:0009220	pyrimidine ribonucleotide biosynthetic process	8/2379	22/18670	0.00418993	0.0756303	0.0643288	CTPS1/NME4/NME3/DHODH/NME1/NME2/CAD/UCKL1	8		GO:0043393	regulation of protein binding	33/1885	217/18670	0.01113	0.196482	0.178039	PEX14/STMN1/EPB41/NES/MARK2/PPP1CA/ARRB1/SORL1/LRP1/SPPL3/MARK3/ANXA2/PLK1/ZFPM1/HDAC5/BCL2/TLE5/PIN1/BAX/MITD1/HDAC4/ID1/SRC/STK4/RAPGEF2/LOX/FLOT1/HSP90AB1/HOXA3/MET/CDK5/ABL1/GPSM1	33
																					GO:0046628	positive regulation of insulin receptor signaling pathway	8/2379	22/18670	0.00418993	0.0756303	0.0643288	PRKCZ/ZBTB7B/SIRT1/SORL1/PTPN11/IRS1/SRC/GNAI2	8		GO:0061458	reproductive system development	59/1885	434/18670	0.0111394	0.196482	0.178039	ARID1A/WNT2B/UBE2Q1/ARID5B/SIRT1/PTEN/CDKN1C/WT1/FOSL1/ARRB1/FKBP4/YBX3/VDR/CYP27B1/PTPN11/HIF1A/ZFP36L1/CRIP1/NR2F2/GGNBP2/LHX1/RARA/H3-3B/SOCS3/GATA6/BCL2/BSG/DAZAP1/ICAM1/JUNB/AXL/ERCC1/BAX/EIF2B4/EPAS1/GLI2/LRP2/SRC/STK4/CEBPB/WNT7B/HYAL3/TMF1/HES1/RBPJ/HMGB2/SRD5A1/ADAM19/STC2/MEA1/HSP90AB1/FOXO3/ZP3/SEMA3A/IMMP2L/DNAJB6/ROR2/RXRA/FLNA	59
																					GO:0099177	regulation of trans-synaptic signaling	75/2379	437/18670	0.00420033	0.0756303	0.0643288	PRKCZ/RPL22/MTOR/SLC6A9/CHRNB2/SLC30A1/SNCG/PTEN/NEURL1/HRAS/DRD4/SCT/RIN1/SYT12/DRD2/GRIK4/SSH1/NFATC4/NPTN/RASGRF1/PRRT2/STX1B/STX4/CDH1/ABR/P2RX1/VAMP2/ADORA2B/RARA/HCRT/STAT3/BAIAP2/SH3GL1/PTPRS/UNC13A/RAB3A/SLC8A2/NAPA/GRIN2D/PPFIA3/SHANK1/SNAP25/SRC/PLCG1/NTSR1/YTHDF1/APP/SYN3/PLA2G6/PACSIN2/GNAI2/PFN2/MME/SORCS2/HOMER1/CAMK2A/RGS14/DBN1/FLOT1/SYNGAP1/ITPR3/SRF/CAMK2B/EGFR/YWHAG/PRKAR2B/CDK…	75		GO:0007015	actin filament organization	55/1885	400/18670	0.0112026	0.197022	0.178529	MTOR/ASAP3/STMN1/SLC9A1/ACTN2/RHOBTB1/SHTN1/MICAL2/RHOD/CTTN/ARAP1/FCHSD2/ARRB1/WASHC3/LCP1/MIR20A/CORO7/BCAR1/GAS7/CORO6/SAMD14/FSCN2/RAC3/BCL2/ICAM1/PLEKHG2/SPTBN4/ARHGAP35/PLEKHH2/SPTBN1/ARHGAP25/BIN1/OBSL1/ID1/SRC/SDC4/MICAL3/TRIOBP/NAA80/ITGB5/PFN2/PDLIM3/SEMA5A/DIAPH1/DPYSL3/DBN1/NEDD9/PHACTR1/CARMIL1/SRF/MET/BIN3/GSN/ABL1/FLNA	55
																					GO:0010665	regulation of cardiac muscle cell apoptotic process	15/2379	57/18670	0.00425393	0.07567	0.0643625	PTEN/BNIP3/AMBRA1/MDK/MIR17/MIR19A/MIR19B1/MIR20A/MIR195/TP53/MIR199A1/HSPB6/CFLAR/HMGCR/CAMK2A	15		GO:0071156	regulation of cell cycle arrest	19/1885	108/18670	0.0114171	0.199903	0.181138	ZBTB17/PLK3/MUC1/PIDD1/PPP2R5B/CDK4/HMGA2/TFAP4/CNOT1/TP53/GATA6/ARID3A/BAX/PRMT1/BIN1/CDC25C/HSP90AB1/CNOT4/CDK5	19
																					GO:0014888	striated muscle adaptation	15/2379	57/18670	0.00425393	0.07567	0.0643625	ERRFI1/MTOR/LMNA/MIR17/MIR20A/SMAD3/MIR199A1/CFLAR/IGFBP5/HDAC4/KLF15/PPARGC1A/CAMK2B/GTF2IRD1/GSN	15		GO:0000731	DNA synthesis involved in DNA repair	11/1885	51/18670	0.0115316	0.199903	0.181138	FAAP20/SIRT1/POLD3/UBC/POLE/TRIM25/POLI/REV1/TREX1/REV3L/POLD2	11
																					GO:0018208	peptidyl-proline modification	15/2379	57/18670	0.00425393	0.07567	0.0643625	PPIH/P4HA1/PPIF/FKBP2/FKBP4/PPIB/P4HB/PIN1/P3H2/P4HA2/FKBP5/PPIL6/PPIL4/PPIA/NTMT1	15		GO:0031050	dsRNA processing	11/1885	51/18670	0.0115316	0.199903	0.181138	LIN28A/PUM1/BCDIN3D/ZC3H10/NCOR2/TP53/DDX5/SMAD2/PUM2/SRRT/RMRP	11
																					GO:0016311	dephosphorylation	81/2379	478/18670	0.00425505	0.07567	0.0643625	CAMTA1/MTOR/SPOCD1/PTP4A2/CTTNBP2NL/SMG5/TGFB2/PFKFB3/PALD1/PTEN/PPP1R3C/DUSP5/INPP5A/DUSP8/SMPD1/SWAP70/CRY2/B3GAT3/PPP1R14B/PPP1CA/DLG2/SYTL2/DRD2/TNS2/CTDSP2/SSH1/PTPN11/SPPL3/RIMBP2/FARP1/APEX1/PIP4P1/PPP2R3C/PPM1A/PPP4R4/CHP1/SMAD3/PGP/PDP2/WDR81/SMG6/SSH2/G6PC3/NT5C/PPP1R27/LPIN2/PPP4R1/PHLPP1/BCL2/PTBP1/PTPRS/PIN1/ELL/PPP1R37/PPM1G/PTPRN/DUSP28/CDC25B/NANP/SRC/RRP1B/ELFN2/GNAI2/DUSP7/PTPRG…	81		GO:0070918	production of small RNA involved in gene silencing by RNA	11/1885	51/18670	0.0115316	0.199903	0.181138	LIN28A/PUM1/BCDIN3D/ZC3H10/NCOR2/TP53/DDX5/SMAD2/PUM2/SRRT/RMRP	11
																					GO:0005976	polysaccharide metabolic process	25/2379	114/18670	0.00429138	0.07567	0.0643625	MTOR/STK40/EXTL2/PPP1R3C/PYGM/PPP1CA/SELENOS/PHKG2/B3GNT9/NR1D1/INSR/HAS1/KHK/IRS1/PER2/EPM2AIP1/GBE1/GYG1/PGM2/GNMT/PRKAG2/PPP1R3B/CSGALNACT1/EXT1/HAS2	25		GO:0072523	purine-containing compound catabolic process	11/1885	51/18670	0.0115316	0.199903	0.181138	ACOT7/PDE4B/PDE2A/PNP/PDE8A/PDE4A/PDE4C/PDE4D/DNPH1/PDE7B/PDE7A	11
																					GO:0072593	reactive oxygen species metabolic process	52/2379	284/18670	0.00429889	0.07567	0.0643625	SLC25A33/MTOR/GBF1/SH3PXD2A/BNIP3/PRDX5/RNF41/GLS2/P2RX4/MIR92A1/HIF1A/RAB27A/SMAD3/SELENOS/COQ7/NQO1/CYBA/CTNS/ALOX12/TP53/AATF/STAT3/BECN1/BCL2/INSR/ICAM1/DNM2/MIR199A1/PRDX2/KLF2/SPHK2/HK2/CFLAR/HDAC4/SIRPA/PTGIS/ITGB2/TGFBR2/GPX1/RHOA/GNAI2/TUSC2/PDGFRB/NQO2/HSP90AB1/SESN1/EGFR/POR/IMMP2L/ADGRB1/FANCC/KLF4	52		GO:0033500	carbohydrate homeostasis	36/1885	242/18670	0.0116042	0.200588	0.181759	LIN28A/SLC16A1/SIRT1/CRY2/LRP5/ANO1/ARRB1/LRP1/CRY1/PTPN11/GAS6/HIF1A/IGF1R/STX4/SLC2A4/NR1D1/STAT3/NGFR/PDK2/NME1/NME2/ERN1/ASPSCR1/ICAM1/FOXA3/TRPM4/HK2/IGFBP5/IRS1/PIM3/KLF15/SRF/GCLC/FOXO3/FOXK1/UNC13B	36
																					GO:0017015	regulation of transforming growth factor beta receptor signaling pathway	26/2379	120/18670	0.00431146	0.07567	0.0643625	PRDM16/SIRT1/BCL9L/CHST11/UBC/MIR17HG/PPM1A/FBN1/SMAD3/WFIKKN1/VASN/TP53/FLCN/CIDEA/LDLRAD4/SMAD2/PIN1/DNM2/EMILIN1/TGFBR2/HTRA3/RASL11B/NREP/LOX/HSP90AB1/CITED2	26		GO:0016311	dephosphorylation	64/1885	478/18670	0.0116682	0.201119	0.182241	CAMTA1/MTOR/SPOCD1/PTP4A2/CTTNBP2NL/ATP1A1/SMG5/PFKFB3/PALD1/PTEN/PPP1R3C/SHOC2/INPP5A/CRY2/B3GAT3/PPP2R5B/PPP1CA/DLG2/PTPN6/TNS2/CTDSP2/DUSP6/NUAK1/SSH1/PTPN11/SPPL3/TMEM132D/RIMBP2/FARP1/APEX1/PIP4P1/PPP2R3C/PPM1A/PGP/PDP2/SMG6/SSH2/DUSP14/G6PC3/PPP1R27/BCL2/PTBP1/PIN1/PPP1R37/PPM1G/PPP4R3B/CDC25B/NANP/SRC/RRP1B/GNAI2/DUSP7/ITGA1/CDC25C/PHACTR1/PPP2R5D/HSP90AB1/PTP4A1/ELFN1/SH2D4A/PPP3CC/IKBKB/…	64
																					GO:0032479	regulation of type I interferon production	27/2379	126/18670	0.00431248	0.07567	0.0643625	POLR3GL/DHX9/IKBKE/CHUK/POLR2L/STAT6/TBK1/PTPN11/TRAF3/POLR3E/NLRC5/DHX33/RNF125/POLR2E/PTPRS/PIN1/STAT1/HSPD1/LRRFIP1/SIRPA/ITCH/TREX1/HMGB2/IRF1/FLOT1/TRIM56/DDX3X	27		GO:0030220	platelet formation	6/1885	20/18670	0.0117293	0.201597	0.182674	CASP9/PTPN6/PTPN11/VPS33A/ZFPM1/SRF	6
																					GO:0090101	negative regulation of transmembrane receptor protein serine/threonine kinase signaling pathway	27/2379	126/18670	0.00431248	0.07567	0.0643625	PRDM16/SIRT1/BCL9L/SORL1/CHST11/UBC/SPART/MIR17HG/MIR20A/PPM1A/FBN1/SMAD3/WFIKKN1/VASN/TP53/CIDEA/LDLRAD4/SMAD2/FSTL3/PIN1/DNM2/EMILIN1/TGFBR2/HTRA3/RASL11B/LEMD2/ABL1	27		GO:0046390	ribose phosphate biosynthetic process	43/1885	300/18670	0.0117998	0.202235	0.183252	ACOT7/ENO1/CTPS1/NPR1/PFKFB3/ENO4/LDHA/GAPDH/GPD1/HIF1A/PKM/NME4/PDP2/PDPR/DHODH/TP53/PFAS/FLCN/STAT3/PDK2/NME1/NME2/ATP5F1D/GPI/SPHK2/ADCY3/CAD/HK2/PDK1/ATIC/HDAC4/UCKL1/ADSL/TREX1/PAICS/PPAT/NUP153/SLC35B2/AK9/FOXK1/SLC25A13/PRKAG2/CYC1	43
																					GO:0018205	peptidyl-lysine modification	69/2379	397/18670	0.00432721	0.0757139	0.0643999	NOC2L/PRDM16/RLF/MUC1/LMNA/SMYD3/SUV39H2/SIRT1/KAT6B/ZMIZ1/LDB1/APBB1/KAT5/KMT2A/KMT2D/BLOC1S1/EEF1AKMT3/NUP107/MDM2/LOXL1/ANTKMT/UBE2I/PAGR1/SRCAP/SETD1A/SETD6/PRDM7/SENP3/PER1/FLCN/USP22/TADA2A/PCGF2/MSL1/SUMO2/JMJD6/DOT1L/SPHK2/TRPM4/DPY30/HDAC4/ING5/MCM3AP/LIF/RASD2/NUP50/HDAC10/SETD5/GNL3/KLF15/MSL2/YEATS2/SENP5/TADA2B/PPARGC1A/SETD7/LOX/JADE2/NUP153/PHF1/AUTS2/POR/KMT2E/LOXL2/KDM4C/NUP188/W…	69		GO:0032886	regulation of microtubule-based process	33/1885	218/18670	0.0118821	0.202653	0.18363	STMN1/TRIM46/HNRNPU/MARK2/CNIH2/DIXDC1/PHLDB1/FKBP4/CLIP1/LAMP1/XRCC3/PLK1/CFAP20/CHMP1A/CEP295NL/CHMP1B/MAP1S/EML2/XPO1/CHMP3/TRAF3IP1/RASSF1/PARP3/STAG1/TCTEX1D2/TACC3/DIAPH1/NPM1/DNAH11/MET/ABL1/MID1IP1/MECP2	33
																					GO:0030307	positive regulation of cell growth	34/2379	169/18670	0.00436867	0.076224	0.0648337	SLC25A33/MTOR/SLC9A1/LPAR3/TGFB2/LRP1/MIR19A/MIR19B1/INO80/SYT17/CYBA/DERL2/NTN1/TRPV2/RND2/H3-3B/RNF157/RPTOR/BCL2/ADNP2/PIN1/MIR199A1/UNC13A/RHOA/HYAL1/EIF4G1/DBN1/SRF/DNPH1/FGFR1OP/EGFR/SEMA4D/EXOSC2/DDX3X	34		GO:0071385	cellular response to glucocorticoid stimulus	12/1885	58/18670	0.0119033	0.202653	0.18363	CASP9/HNRNPU/SMYD3/ZFP36L1/TFAP4/ICAM1/ZFP36/UBE2L3/SRD5A1/CREBRF/FOXO3/KLF9	12
																					GO:1901532	regulation of hematopoietic progenitor cell differentiation	20/2379	85/18670	0.00439276	0.0764291	0.0650082	LDB1/YAP1/KMT2A/PSMD9/PSMB5/ZBTB1/SETD1A/FLCN/PSMB3/PSME3/PSMC4/PSMD14/ITCH/RUNX1/OSM/PSMD2/HES1/FNIP1/PUS7/ABL1	20		GO:0031532	actin cytoskeleton reorganization	18/1885	101/18670	0.0119247	0.202653	0.18363	RHOBTB1/HRAS/MDK/RHOD/CTTN/ARAP1/CDC42BPB/BCAR1/ARHGDIA/RAC3/CAPN10/NEDD9/PHACTR1/MKLN1/CDK5/GSN/ABL1/FLNA	18
																					GO:0006733	oxidoreduction coenzyme metabolic process	40/2379	207/18670	0.00446519	0.0774717	0.065895	ENO1/H6PD/PGD/NAXE/COQ8A/PFKP/PFKFB3/LDHA/GAPDH/LDHB/GPD1/NUP107/HIF1A/PKM/COQ7/TP53/STAT3/DCXR/INSR/GPI/COQ8B/HK2/RPIA/COQ10B/HDAC4/PTGIS/APP/NUP50/TREX1/PPARGC1A/PGM2/NADK2/HMGCR/NUP153/FOXK1/OGDH/NAMPT/PRKAG2/NUP188/SLC2A6	40		GO:0009746	response to hexose	31/1885	202/18670	0.0119743	0.202926	0.183878	SLC2A5/LIN28A/TXNIP/PTEN/LDHA/LRP5/ANO1/ARRB1/LRP1/GAS6/HIF1A/IGF1R/STX4/VAMP2/SREBF1/NR1D1/NME1/NME2/ERN1/SMAD2/ICAM1/TRPM4/KHK/EIF2B4/PIM3/TGFBR2/SRF/GCLC/FOXO3/NAMPT/UNC13B	31
																					GO:0044282	small molecule catabolic process	76/2379	445/18670	0.00450685	0.077976	0.0663239	ENO1/PGD/MTOR/SLC9A1/NPL/PFKP/PHYH/TYSND1/GLUD1/PTEN/OAT/INPP5A/ALDH3B1/LRP5/GAPDH/BCAT1/GLS2/SHMT2/CYP27B1/PAH/SDSL/HPD/CRYL1/PNP/CHP1/PKM/HEXA/ABHD2/DECR2/AMDHD2/CRYM/HSD3B7/BCKDK/ACSF3/SCARF1/TP53/NT5C/ACOX1/DCXR/LPIN2/NUDT19/GPI/BCKDHA/DHDH/KHK/SNX17/GALM/CYP26B1/HK2/GLS/CYP27A1/IRS1/ENTPD6/NTSR1/FTCD/GCAT/TYMP/XYLB/HYAL1/HYAL3/QDPR/PGM2/PPAT/ALDH7A1/GNPDA1/ADTRP/PPARD/TRERF1/ALDH8A1/AIG1/SYN…	76		GO:0014823	response to activity	13/1885	65/18670	0.0120362	0.203406	0.184313	MTOR/PTEN/CRY2/TNS2/CRY1/HIF1A/KDM6B/HDAC5/METRNL/ADSL/SRD5A1/GCLC/SLC25A25	13
																					GO:0048168	regulation of neuronal synaptic plasticity	14/2379	52/18670	0.00453109	0.078177	0.0664949	NEURL1/HRAS/DRD2/NPTN/RASGRF1/UNC13A/RAB3A/SLC8A2/PPFIA3/APP/CAMK2A/DBN1/SYNGAP1/CAMK2B	14		GO:0008016	regulation of heart contraction	37/1885	251/18670	0.0121973	0.205554	0.186259	RNF207/SLC9A1/PDE4B/KCND3/ATP1A1/NPR1/ATP2B4/KCNIP2/CACNA1C/ITPR2/MIR19A/MIR92A1/CACNA1H/SREBF1/THRA/MYL4/DSC2/FXYD1/FXYD7/SPTBN4/SLC8A2/HRC/TRPM4/CACNG8/TNNI3/EPAS1/BIN1/HDAC4/ITPR1/THRB/PDE4D/KCNN2/KCNIP1/ITPR3/SEMA3A/ASPH/FLNA	37
																					GO:0010821	regulation of mitochondrion organization	36/2379	182/18670	0.00457813	0.0787693	0.0669987	LMNA/MAPK8/PPIF/BNIP3/CTTN/PDE2A/RNF41/CAMKK2/HIF1A/DHODH/TMEM102/TP53/FLCN/PLD6/SREBF1/MYO19/VAT1/USP36/BCL2/PDCD5/BAX/SLC35F6/HK2/BCL2L1/UBE2L3/HPS4/PLA2G6/GPX1/PPARGC1A/UBE2D3/FNIP1/ABLIM3/PRELID1/YWHAG/PPP3CC/BNIP3L	36		GO:0046685	response to arsenic-containing substance	8/1885	32/18670	0.0122737	0.205696	0.186388	PPIF/PTEN/HNRNPA1/HMOX1/CPEB2/GCLC/SRRT/DDX3X	8
																					GO:0062012	regulation of small molecule metabolic process	78/2379	459/18670	0.00461104	0.0791157	0.0672933	ENO1/SLC25A33/MTOR/RORC/PFKFB3/SIRT1/TYSND1/PPIF/ERLIN1/DDB1/TM7SF2/PPP1CA/P2RY6/DGAT2/VDR/GPD1/SHMT2/CYP27B1/NUP107/CRY1/PSMD9/NCOR2/PIBF1/PSMB5/HIF1A/SELENOS/PGP/PHKG2/PDP2/NQO1/PDPR/TP53/ADORA2B/FLCN/SREBF1/PSMB3/NR1D1/STAT3/PSME3/MIDN/INSR/CD320/PSMC4/SPHK2/ODC1/KHK/PSMD14/PDK1/IRS1/HDAC4/SRC/NTSR1/APP/SEC14L2/NUP50/EPM2AIP1/PTH1R/TREX1/RHOA/MST1/PSMD2/MAEA/PPARGC1A/HMGCR/NUP153/UQCC2/GNMT/FO…	78		GO:0060674	placenta blood vessel development	8/1885	32/18670	0.0122737	0.205696	0.186388	ARID1A/FOSL1/NR2F2/GGNBP2/SOCS3/JUNB/HES1/RBPJ	8
																					GO:0043547	positive regulation of GTPase activity	70/2379	405/18670	0.00467088	0.0799211	0.0679784	AGRN/ACAP3/ERRFI1/ARHGEF10L/RAP1GAP/ASAP3/RGS16/NET1/GDI2/ARHGAP22/AGAP11/HRAS/RHOG/RASGRP2/RIN1/ARAP1/PICALM/THY1/PLEKHG6/AGAP2/STARD13/DOCK9/RASA3/MYO9A/RASGRF1/ABR/TAX1BP3/FLCN/ARHGAP23/CCR7/RUNDC1/LLGL2/ARHGDIA/TBCD/MAPRE2/PIN1/ICAM1/MYO9B/ANKRD27/SIPA1L3/ASAP2/ARHGAP25/LIMS1/PKP4/ZC3H15/ARFGAP1/CRKL/ARFGAP3/NUP50/TBC1D22A/SRGAP3/TBC1D5/ALS2CL/PLXNB1/NPRL2/ACAP2/TBC1D14/TBC1D1/RANBP3L/RASA1/A…	70		GO:0042692	muscle cell differentiation	53/1885	385/18670	0.0123248	0.205981	0.186646	MTOR/ARID1A/SLC9A1/LMNA/OBSCN/ACTN2/HNRNPU/SMYD3/SIRT1/MYOF/CHUK/WT1/EHD1/BHLHE41/P2RX2/MIR18A/MIR19A/MIR19B1/CACNA1H/IL4R/MIR195/CHRNB1/KDM6B/RARA/HDAC5/H3-3B/GATA6/BCL2/PTBP1/OLFM2/PIN1/BIN1/IGFBP5/SPEG/OBSL1/HDAC4/HIRA/MAPK11/MAPK12/HES1/MED28/RBPJ/HOMER1/LOX/FLOT1/SRF/SYNE1/QKI/BIN3/ADGRB1/ABL1/RXRA/MECP2	53
																					GO:0006865	amino acid transport	30/2379	145/18670	0.00469229	0.0800662	0.0681018	PDPN/SLC6A9/SLC1A7/PPFIA4/SLC25A22/SLC43A1/SLC3A2/GLS2/SLC6A15/SLC7A1/TRPC4/SLC7A8/SLC43A2/CTNS/VAMP2/LRRC8E/RAB3A/PPFIA3/SFXN5/GLS/PER2/SNAP25/NTSR1/SLC6A6/SLC25A38/SLC38A3/NFKBIE/SLC25A13/CLN8/STXBP1	30		GO:0033561	regulation of water loss via skin	7/1885	26/18670	0.0124197	0.206426	0.187049	STMN1/TMEM79/FA2H/ALOX12/ALOXE3/SRF/MET	7
																					GO:2001020	regulation of response to DNA damage stimulus	41/2379	214/18670	0.00471004	0.0801484	0.0681717	MAD2L2/CASP9/MUC1/DHX9/ERCC6/SIRT1/SHLD2/MMS19/SLF2/APBB1/RAD9A/HMGA2/MDM2/UBE2N/CRY1/TPT1/NSMCE1/HIC1/TP53/WRAP53/DDX5/CBX8/BCL2/ERCC1/BCL2L12/NPAS2/ACKR3/BCL2L1/RTEL1/HDAC10/PARP3/UIMC1/IER3/ARMT1/FBXO5/EGFR/RINT1/CCAR2/UBR5/ABL1/NACC2	41		GO:1905048	regulation of metallopeptidase activity	7/1885	26/18670	0.0124197	0.206426	0.187049	SORL1/MIR17/MIR92A1/MIR195/STAT3/TIMP2/MBP	7
																					GO:0048668	collateral sprouting	9/2379	27/18670	0.00473708	0.0803876	0.0683752	LPAR3/LRP1/SPART/RND2/PTPRS/APP/FSTL4/SEMA4D/ABL1	9		GO:0060968	regulation of gene silencing	25/1885	155/18670	0.0124939	0.207091	0.187652	LIN28A/PUM1/SETDB1/DHX9/SIRT1/POLR2L/BCDIN3D/ZC3H10/NCOR2/TP53/STAT3/DDX5/H3-3B/POLR2E/POLR2I/ZFP36/PUM2/HIRA/H1-10/EIF4G1/POLR2H/NUP153/H4C9/H4C12/RMRP	25
																					GO:1901659	glycosyl compound biosynthetic process	13/2379	47/18670	0.00477463	0.0806057	0.0685606	CTPS1/PRTFDC1/ADK/NME4/NME3/DHODH/NME1/NME2/CAD/DTYMK/UCKL1/TYMP/AMD1	13		GO:0090130	tissue migration	50/1885	360/18670	0.0125906	0.208124	0.188588	MTOR/S100A2/SEMA4A/SIRT1/MMRN2/PTEN/ETS1/PTPN11/STARD13/MIR19B1/MIR20A/MIR92A1/HIF1A/CTSH/NR2F2/BCAR1/CDH13/ALOX12/MIR497/HDAC5/MIR10A/GPI/ZNF580/CYP1B1/ID1/SRC/PLCG1/ITGB2/HMOX1/CAPN7/TGFBR2/HYAL1/PFN2/SEMA5A/ADTRP/SRF/SASH1/SMOC2/MEOX2/HSPB1/SEMA3A/EPHB4/MET/LOXL2/FGFR1/ADGRB1/KLF4/EPB41L4B/ABL1/MECP2	50
																					GO:0070230	positive regulation of lymphocyte apoptotic process	7/2379	18/18670	0.00477679	0.0806057	0.0685606	ADAM8/TP53/LGALS9/NFKBID/BAX/FNIP1/PRELID1	7		GO:0097479	synaptic vesicle localization	26/1885	163/18670	0.0126421	0.208406	0.188843	CHRNB2/TRIM46/PTEN/CNIH2/SYT12/STX2/RAB27A/SYT17/PRRT2/STX4/P2RX1/SLC2A4/VAMP2/ADORA2B/RAB3A/BLOC1S3/NAPA/PPFIA3/SNAP25/SYN3/PFN2/PCLO/CDK5/AP3M2/UNC13B/STXBP1	26
																					GO:0006096	glycolytic process	25/2379	115/18670	0.00483493	0.0806057	0.0685606	ENO1/PFKP/PFKFB3/LDHA/GAPDH/GPD1/NUP107/HIF1A/PKM/TP53/STAT3/INSR/GPI/HK2/HDAC4/APP/NUP50/TREX1/PPARGC1A/NUP153/FOXK1/OGDH/PRKAG2/NUP188/SLC2A6	25		GO:0001974	blood vessel remodeling	10/1885	45/18670	0.012717	0.208981	0.189364	MIR17/MIR20A/ABR/AXL/BAX/EPAS1/JAG1/TGM2/RBPJ/HOXA3	10
																					GO:0006228	UTP biosynthetic process	5/2379	10/18670	0.00483644	0.0806057	0.0685606	NME4/NME3/NME1/NME2/CAD	5		GO:0016241	regulation of macroautophagy	27/1885	171/18670	0.0127461	0.208981	0.189364	MTOR/RRAGC/ATP6V0B/SIRT1/VPS26A/BNIP3/GAPDH/RNF41/ATP6V0A2/HIF1A/MLST8/ATP6V0C/TP53/SMCR8/ERN1/USP36/RPTOR/HMOX1/NPRL2/TBC1D14/SCOC/IRGM/LARP1/EPM2A/CDK5/PRKAG2/GPSM1	27
																					GO:0060346	bone trabecula formation	5/2379	10/18670	0.00483644	0.0806057	0.0685606	THBS3/MMP2/COL1A1/CHAD/PPARGC1B	5		GO:0034976	response to endoplasmic reticulum stress	41/1885	285/18670	0.0129097	0.209135	0.189504	ZBTB17/LMNA/SIRT1/ERLIN1/PPP2R5B/YIF1A/MIR200C/CTDSP2/ERP29/JKAMP/CHAC1/RASGRF1/BFAR/DERL2/TP53/CCL2/TRIM25/ERN1/P4HB/BCL2/SGTA/BAX/SEL1L2/CEBPB/ARFGAP1/FOXRED2/ITPR1/MANF/PDIA5/DNAJB11/TMEM129/SEC31A/CREBRF/STC2/CANX/SSR1/FLOT1/KLHDC3/GET4/PDIA4/AIFM1	41
																					GO:0072531	pyrimidine-containing compound transmembrane transport	5/2379	10/18670	0.00483644	0.0806057	0.0685606	SLC25A33/SLC19A2/SLC28A1/SLC19A3/SLC25A36	5		GO:0007613	memory	20/1885	117/18670	0.0130891	0.209135	0.189504	PRKCZ/MTOR/B4GALT2/CHRNB2/PTEN/MDK/KCNK4/RIN1/RASGRF1/GRIN2A/CTNS/CIC/SLC8A2/CEBPB/YTHDF1/HRH1/ATXN1/ITPR3/SRF/MECP2	20
																					GO:0010811	positive regulation of cell-substrate adhesion	26/2379	121/18670	0.00484103	0.0806057	0.0685606	PRKCZ/MMRN2/MDK/ARL2/THY1/SMAD3/CDH13/FOXF1/CCR7/RAC3/DNM2/CALR/EMILIN1/LIMS1/SDC4/CRKL/EMID1/TRIOBP/FBLN2/COL8A1/RREB1/CARMIL1/SMOC2/HAS2/NINJ1/ABL1	26		GO:0019321	pentose metabolic process	5/1885	15/18670	0.013195	0.209135	0.189504	DCXR/DHDH/RBKS/RPIA/XYLB	5
																					GO:0016569	covalent chromatin modification	80/2379	474/18670	0.00497252	0.0822985	0.0700005	NOC2L/PRDM16/MTHFR/RLF/ZBTB7B/MUC1/LMNA/ELK4/SMYD3/SUV39H2/MAPK8/SIRT1/KAT6B/LDB1/APBB1/DDB1/KAT5/BRMS1/KMT2A/KMT2D/HMGA2/UBE2N/USP3/PAGR1/SRCAP/RNF40/SETD1A/SETD6/PRDM7/TP53/KDM6B/PER1/FLCN/SREBF1/USP22/TADA2A/EPOP/PCGF2/MSL1/HDAC5/PRKCA/JMJD6/USP36/CBX8/DOT1L/KDM4B/SPHK2/PRMT1/DPY30/PCGF1/PER2/HDAC4/ING5/MCM3AP/LIF/HDAC10/SETD5/DCAF1/MSL2/YEATS2/TADA2B/PPARGC1A/SETD7/UBE2B/JADE2/UIMC1/PHF1/AUTS…	80		GO:2001028	positive regulation of endothelial cell chemotaxis	5/1885	15/18670	0.013195	0.209135	0.189504	SEMA5A/SMOC2/HSPB1/MET/FGFR1	5
																					GO:0007616	long-term memory	10/2379	32/18670	0.00499707	0.0822985	0.0700005	PRKCZ/MTOR/DRD2/NFATC4/RASGRF1/CTNS/SHANK1/RGS14/SRF/MECP2	10		GO:0006228	UTP biosynthetic process	4/1885	10/18670	0.0132049	0.209135	0.189504	NME4/NME1/NME2/CAD	4
																					GO:0060674	placenta blood vessel development	10/2379	32/18670	0.00499707	0.0822985	0.0700005	ARID1A/RBM15/FOSL1/NR2F2/GGNBP2/SOCS3/JUNB/HS6ST1/HES1/RBPJ	10		GO:0034350	regulation of glial cell apoptotic process	4/1885	10/18670	0.0132049	0.209135	0.189504	GAS6/PRKCH/CCL2/CDK5	4
																					GO:0070570	regulation of neuron projection regeneration	10/2379	32/18670	0.00499707	0.0822985	0.0700005	PRRX1/PTEN/THY1/LRP1/STK24/RGMA/SCARF1/RTN4RL1/PTPRS/KLF4	10		GO:0035999	tetrahydrofolate interconversion	4/1885	10/18670	0.0132049	0.209135	0.189504	MTHFR/SHMT2/FTCD/MTHFD1L	4
																					GO:0009132	nucleoside diphosphate metabolic process	32/2379	158/18670	0.00501993	0.0822985	0.0700005	ENO1/PFKP/PFKFB3/AMPD3/LDHA/DLG2/GAPDH/GPD1/NUP107/HIF1A/PKM/NME4/NME3/TP53/STAT3/NME1/NME2/INSR/GPI/HK2/HDAC4/DTYMK/APP/NUP50/TREX1/PPARGC1A/NUP153/FOXK1/OGDH/PRKAG2/NUP188/SLC2A6	32		GO:0043653	mitochondrial fragmentation involved in apoptotic process	4/1885	10/18670	0.0132049	0.209135	0.189504	BNIP3/BAX/ATG3/CCAR2	4
																					GO:0043243	positive regulation of protein complex disassembly	11/2379	37/18670	0.00504963	0.0822985	0.0700005	NES/BNIP3/UVRAG/IGF1R/KATNB1/SMCR8/INSR/DSTN/EIF5A2/WDR1/CARMIL1	11		GO:0048382	mesendoderm development	4/1885	10/18670	0.0132049	0.209135	0.189504	SSBP3/LDB1/ZFP36L1/LHX1	4
																					GO:1900026	positive regulation of substrate adhesion-dependent cell spreading	11/2379	37/18670	0.00504963	0.0822985	0.0700005	MDK/RAC3/DNM2/CALR/LIMS1/CRKL/TRIOBP/RREB1/CARMIL1/HAS2/ABL1	11		GO:0060068	vagina development	4/1885	10/18670	0.0132049	0.209135	0.189504	LHX1/AXL/BAX/LRP2	4
																					GO:0008625	extrinsic apoptotic signaling pathway via death domain receptors	20/2379	86/18670	0.00505341	0.0822985	0.0700005	DEDD/PTEN/PIDD1/TNFRSF1A/FAIM2/STX4/TRADD/BCL2/ICAM1/BAX/CFLAR/BCL2L1/STK4/TIMP3/HMOX1/GPX1/HMGB2/SERPINE1/DAB2IP/DDX3X	20		GO:0075522	IRES-dependent viral translational initiation	4/1885	10/18670	0.0132049	0.209135	0.189504	EIF3A/DENR/PTBP1/EIF3D	4
																					GO:0030166	proteoglycan biosynthetic process	17/2379	69/18670	0.00506346	0.0822985	0.0700005	EXTL2/BCAN/CHST3/TCF7L2/B3GAT3/CHST11/CSPG4/ACAN/CHSY1/HS3ST3A1/HS3ST3B1/HS6ST1/VCAN/CHST12/GAL3ST4/CSGALNACT1/EXT1	17		GO:1903799	negative regulation of production of miRNAs involved in gene silencing by miRNA	4/1885	10/18670	0.0132049	0.209135	0.189504	BCDIN3D/ZC3H10/NCOR2/TP53	4
																					GO:0071385	cellular response to glucocorticoid stimulus	15/2379	58/18670	0.00507556	0.0822985	0.0700005	ERRFI1/CASP9/HNRNPU/SMYD3/ZFP36L1/TFAP4/SERPINF1/ICAM1/ZFP36/CFLAR/UBE2L3/SRD5A1/CREBRF/EGFR/KLF9	15		GO:2001135	regulation of endocytic recycling	4/1885	10/18670	0.0132049	0.209135	0.189504	ACTN2/EHD1/SORL1/NDRG4	4
																					GO:0006241	CTP biosynthetic process	6/2379	14/18670	0.00512456	0.0824455	0.0701255	CTPS1/NME4/NME3/NME1/NME2/UCKL1	6		GO:0051668	localization within membrane	24/1885	148/18670	0.0133135	0.209965	0.190256	PRKCZ/KIF17/HRAS/CNIH2/DLG2/THY1/SSH1/CLIP1/GPHN/NPTN/GSG1L/CDH13/MADCAM1/CACNG8/SNAP25/ITGB2/SEC31A/SEC24D/SEC24A/DBN1/SYNGAP1/CDK5/GSN/FLNA	24
																					GO:0046036	CTP metabolic process	6/2379	14/18670	0.00512456	0.0824455	0.0701255	CTPS1/NME4/NME3/NME1/NME2/UCKL1	6		GO:0048168	regulation of neuronal synaptic plasticity	11/1885	52/18670	0.0133267	0.209965	0.190256	NEURL1/HRAS/NPTN/RASGRF1/RAB3A/SLC8A2/PPFIA3/DBN1/SYNGAP1/CAMK2B/UNC13B	11
																					GO:1902570	protein localization to nucleolus	6/2379	14/18670	0.00512456	0.0824455	0.0701255	NOP53/POLR1A/NMD3/RPF2/PINX1/NOL8	6		GO:0043627	response to estrogen	14/1885	73/18670	0.0134952	0.212067	0.192161	SFR1/LDHA/KMT2D/CYP27B1/IL4R/RARA/TRIM25/WBP2/GATA6/DTYMK/HMOX1/TGFBR2/SRD5A1/SRA1	14
																					GO:1901214	regulation of neuron death	56/2379	313/18670	0.00518432	0.0831836	0.0707533	MTOR/DRAXIN/CASP9/NES/TGFB2/SIRT1/PITX3/ADAM8/HRAS/AMBRA1/MDK/MAP3K11/CLCF1/PICALM/SORL1/FAIM2/LRP1/AGAP2/TBK1/SSH1/NFATC4/HIF1A/CHP1/NQO1/SERPINF1/TP53/STAT3/BCL2/PIN1/MAG/AXL/BAX/HDAC4/BCL2L1/CEBPB/ITGB2/HMOX1/RHOA/EIF4G1/PPARGC1A/ITGA1/RASA1/SNCB/NQO2/SYNGAP1/HSP90AB1/GCLC/AIMP2/CDK5/CNTFR/SIGMAR1/NR4A3/STXBP1/ABL1/AIFM1/MECP2	56		GO:0031929	TOR signaling	21/1885	125/18670	0.0135308	0.212077	0.19217	MTOR/LIN28A/RRAGC/SIRT1/ITFG2/RHEBL1/GAS6/PIP4P1/HIF1A/MLST8/FLCN/SMCR8/RPTOR/FAM83D/NPRL2/NIM1K/FNIP1/HDAC3/LARP1/EPM2A/MAPKAP1	21
																					GO:0019319	hexose biosynthetic process	21/2379	92/18670	0.00520164	0.0831836	0.0707533	ENO1/SIRT1/DDB1/PC/DGAT2/GAPDH/GPD1/CRY1/SELENOS/PGP/NR1D1/G6PC3/GPI/PER2/MST1/MAEA/PPARGC1A/GNMT/FOXK1/SLC25A13/WDR5	21		GO:0060828	regulation of canonical Wnt signaling pathway	41/1885	286/18670	0.0136445	0.213305	0.193283	LGR6/FAM53B/MDK/PPP1CA/YAP1/PRICKLE1/PSMD9/LATS2/MIR19B1/PSMB5/PPM1A/TLE3/TMEM88/PSMB3/COL1A1/AXIN2/TLE6/TLE5/TLE2/PIN1/DACT3/TRPM4/PSMD14/TMEM198/SRC/STK4/SIAH2/PSMD2/RBPJ/JADE1/SEMA5A/OTULIN/UBE2B/G3BP1/FOXO3/CCAR2/UBR5/ROR2/TBL1X/DDX3X/EMD	41
																					GO:0015931	nucleobase-containing compound transport	45/2379	241/18670	0.00521941	0.0831836	0.0707533	SLC25A33/KHDRBS1/SMG5/DHX9/ZC3H11A/HNRNPU/HNRNPA1/XPOT/NUP107/SLC35E3/ATXN2/UPF3A/ZFP36L1/SLC28A1/ABCC11/DDX19A/SMG6/ALKBH5/SRSF1/ZFP36/XPO1/NXT1/SLC35C2/MCM3AP/NUP50/TGFBR2/RBM15B/SLC35A5/SLC25A36/NMD3/EIF5A2/NCBP2/SLBP/YTHDC1/PHAX/SLC35A4/NPM1/NUP153/FLOT1/SLC35B2/LTV1/QKI/CPSF1/SLC25A25/NUP188	45		GO:0031345	negative regulation of cell projection organization	29/1885	188/18670	0.0137614	0.214027	0.193937	DAB1/TRIM46/SEMA4A/ZNF365/PTEN/RTN4RL2/THY1/FKBP4/LRP1/SPART/LINGO1/RGMA/RTN4RL1/NGFR/ARHGDIA/TLX2/ID1/CBFA2T2/PFN2/RAPGEF2/SEMA5A/FSTL4/CDKL3/DPYSL3/SYNGAP1/SEMA3A/SEMA3D/CDK5/SEMA4D	29
																					GO:0006816	calcium ion transport	74/2379	434/18670	0.00522415	0.0831836	0.0707533	PLCH2/SLC9A1/EPB41/PDE4B/LPAR3/CHRNB2/SLC30A1/PSEN2/GJC2/MICU1/DRD4/BEST1/SLC3A2/PDE2A/P2RY6/PANX1/DRD2/THY1/ITPR2/ANO6/VDR/CYP27B1/P2RX4/P2RX2/TRPC4/TPT1/GAS6/RASA3/BDKRB1/GRAMD2A/IL16/CACNA1H/PKD1L3/PKD1L2/CYBA/SPG7/P2RX1/TRPV2/CCR7/HCRT/AFG3L2/BCL2/ICAM1/SLC8A2/GRIN2D/SPHK2/BAX/HRC/TRPM4/BIN1/TMC2/TRPC4AP/PLCG1/NTSR1/LIME1/PLA2G6/SMDT1/ITPR1/RHOA/GNAI2/MYLK/PDE4D/HOMER1/DIAPH1/PDGFRB/CAMK2A/ST…	74		GO:1901292	nucleoside phosphate catabolic process	29/1885	188/18670	0.0137614	0.214027	0.193937	ACOT7/ENO1/PDE4B/PFKFB3/ENO4/LDHA/PDE2A/GAPDH/GPD1/PNP/HIF1A/PKM/PDE8A/DCTPP1/TP53/STAT3/PDE4A/PDE4C/GPI/HK2/HDAC4/TREX1/PDE4D/NUP153/DNPH1/PDE7B/FOXK1/PRKAG2/PDE7A	29
																					GO:0010634	positive regulation of epithelial cell migration	34/2379	171/18670	0.00528431	0.0839257	0.0713846	MTOR/TGFB2/SIRT1/ETS1/P2RX4/HIF1A/CTSH/BCAR1/ALOX12/MIR10A/PRKCA/MAPRE2/MIR199A1/CALR/GPI/ZNF580/ATOH8/SRC/PLCG1/HMOX1/CAPN7/TGFBR2/HYAL1/SPARC/RREB1/NUS1/SASH1/SMOC2/HSPB1/MET/ADGRA2/HAS2/EPB41L4B/ABL1	34		GO:0043062	extracellular structure organization	57/1885	422/18670	0.014047	0.217909	0.197455	HSPG2/BCAN/LAMC1/LAMC2/HPSE2/SH3PXD2A/WT1/EFEMP2/SERPINH1/PHLDB1/ETS1/VWF/LRP1/LCP1/GAS6/LIPC/ANXA2/CDH1/CTRB1/CRISPLD2/COL1A1/TIMP2/P4HB/LAMA3/MADCAM1/BSG/ICAM1/ICAM4/ICAM5/HAS1/EMILIN1/CYP1B1/SDC4/PLTP/ITGB2/COL18A1/HYAL1/ITGB5/APBB2/ADAMTS3/TLL1/ITGA1/LOX/ADAM19/ADAMTS2/ADTRP/FLOT1/SCUBE3/SMOC2/AEBP1/SERPINE1/PLOD3/DNAJB6/LOXL2/B4GALT1/OLFML2A/ABL1	57
																					GO:0046364	monosaccharide biosynthetic process	22/2379	98/18670	0.00530938	0.0841082	0.0715398	ENO1/PGD/SIRT1/DDB1/PC/DGAT2/GAPDH/GPD1/CRY1/SELENOS/PGP/NR1D1/G6PC3/GPI/PER2/MST1/MAEA/PPARGC1A/GNMT/FOXK1/SLC25A13/WDR5	22		GO:0016236	macroautophagy	42/1885	295/18670	0.0141468	0.218896	0.198349	MTOR/RRAGC/ATP6V0B/LIX1L/SIRT1/VPS26A/BNIP3/AMBRA1/VPS37C/ATG2A/GAPDH/RNF41/VPS33A/ATP6V0A2/HIF1A/MLST8/ATP6V0C/MAP1LC3B/EMC6/TP53/SMCR8/ERN1/USP36/RPTOR/MVB12A/CHMP3/ATG9A/SRC/HMOX1/HDAC10/NPRL2/ATG3/RAB7A/TBC1D14/SCOC/IRGM/LARP1/EPM2A/ATG9B/CDK5/PRKAG2/GPSM1	42
																					GO:0003281	ventricular septum development	18/2379	75/18670	0.00536616	0.0847908	0.0721204	HEYL/RBM15/MDM4/TGFB2/PDE2A/MDM2/MIR17HG/STRA6/DCTN5/ZFPM1/DNM2/TGFBR2/HES1/RBPJ/MATR3/SLIT3/PTK7/CITED2	18		GO:0045921	positive regulation of exocytosis	16/1885	88/18670	0.0142699	0.220194	0.199525	LAMP1/RAB27A/CACNA1H/IL4R/STX4/ADORA2B/RAB3A/SPHK2/SDC4/ITGB2/HYAL3/RAB7A/ZP3/CDK5/UNC13B/STXBP1	16
																					GO:2001237	negative regulation of extrinsic apoptotic signaling pathway	23/2379	104/18670	0.00538129	0.0848135	0.0721397	LMNA/TCF7L2/CTTN/YAP1/FAIM2/TRADD/PSME3/BCL2/ICAM1/PRDX2/IL1A/CFLAR/BCL2L1/SRC/HMOX1/GPX1/SIAH2/SH3RF1/HMGB2/GCLC/PHIP/SERPINE1/ZC3HC1	23		GO:0048608	reproductive structure development	58/1885	431/18670	0.0143035	0.220194	0.199525	ARID1A/WNT2B/ARID5B/SIRT1/PTEN/CDKN1C/WT1/FOSL1/ARRB1/FKBP4/YBX3/VDR/CYP27B1/PTPN11/HIF1A/ZFP36L1/CRIP1/NR2F2/GGNBP2/LHX1/RARA/H3-3B/SOCS3/GATA6/BCL2/BSG/DAZAP1/ICAM1/JUNB/AXL/ERCC1/BAX/EIF2B4/EPAS1/GLI2/LRP2/SRC/STK4/CEBPB/WNT7B/HYAL3/TMF1/HES1/RBPJ/HMGB2/SRD5A1/ADAM19/STC2/MEA1/HSP90AB1/FOXO3/ZP3/SEMA3A/IMMP2L/DNAJB6/ROR2/RXRA/FLNA	58
																					GO:0071695	anatomical structure maturation	33/2379	165/18670	0.00541251	0.0850061	0.0723035	AGRN/RERE/MTOR/THBS3/TMEM79/TGFB2/KCNIP2/CEND1/ARCN1/ANO6/HIF1A/MMP2/SCARF1/RAC3/BCL2/KLF2/LGI4/SPTBN4/CDC25B/TRPC4AP/PABPC1L/APP/PLXNB1/RHOA/MAEA/RBPJ/SCLT1/NSUN2/FBXO5/FAM20C/TUT7/SEMA4D/MECP2	33		GO:0050773	regulation of dendrite development	24/1885	149/18670	0.0143969	0.221069	0.200318	MTOR/CHRNB2/DLG5/PTEN/NEURL1/CAPRIN1/RAB21/MAPK6/EEF2K/FBXO31/ANKRD27/TLX2/OBSL1/RAB17/ID1/RAPGEF2/FSTL4/CDKL3/DBN1/CAMK2B/CUX1/CDK5/SEMA4D/ARMCX5-GPRASP2	24
																					GO:1903409	reactive oxygen species biosynthetic process	26/2379	122/18670	0.00542382	0.0850061	0.0723035	SLC25A33/MTOR/GBF1/P2RX4/MIR92A1/RAB27A/SMAD3/NQO1/CYBA/CTNS/STAT3/INSR/ICAM1/DNM2/MIR199A1/KLF2/SPHK2/CFLAR/HDAC4/SIRPA/PTGIS/ITGB2/RHOA/HSP90AB1/ADGRB1/KLF4	26		GO:0007093	mitotic cell cycle checkpoint	26/1885	165/18670	0.0146672	0.223573	0.202587	PLK3/ORC1/INTS3/MUC1/HRAS/PIDD1/MUS81/RAD9A/NABP2/HMGA2/CHFR/XRCC3/PLK1/CNOT1/FBXO31/TP53/ARID3A/BAX/PRMT1/NABP1/RPL24/CDC25C/MAD1L1/RINT1/CNOT4/NBN	26
																					GO:0006757	ATP generation from ADP	25/2379	116/18670	0.00543468	0.0850061	0.0723035	ENO1/PFKP/PFKFB3/LDHA/GAPDH/GPD1/NUP107/HIF1A/PKM/TP53/STAT3/INSR/GPI/HK2/HDAC4/APP/NUP50/TREX1/PPARGC1A/NUP153/FOXK1/OGDH/PRKAG2/NUP188/SLC2A6	25		GO:0001510	RNA methylation	15/1885	81/18670	0.0147507	0.223573	0.202587	NSUN4/TRDMT1/TRMT112/EMG1/BCDIN3D/PRORP/MRM3/RNMT/METTL8/RBM15B/ZCCHC4/NSUN2/TFB1M/WTAP/TRMO	15
																					GO:0048568	embryonic organ development	73/2379	428/18670	0.0054665	0.0852884	0.0725437	RNF207/ARID1A/NES/PBX1/PRRX1/TGFB2/SCT/MICAL2/YAP1/KMT2A/RARG/GLI1/LRIG3/CHST11/POLE/HIF1A/ZFP36L1/FBN1/SMAD3/STRA6/NR2F2/IFT140/RBBP6/NDRG4/FOXF1/ZFPM1/ABR/TP53/NTN1/MYO15A/GGNBP2/LHX1/PCGF2/RARA/WNT9B/HOXB3/HOXB4/HOXB5/SOCS3/SMAD2/SLC39A3/JUNB/ERCC1/EPAS1/GLI2/HS6ST1/STK4/CEBPB/LIF/TRIOBP/WNT7B/TGFBR2/TMIE/HYAL1/HES1/RBPJ/PTK7/SRF/AHI1/CITED2/MTHFD1L/HOXA2/HOXA3/HOXA4/GLI3/EGFR/DNAJB6/CTHRC1/RO…	73		GO:0048872	homeostasis of number of cells	36/1885	246/18670	0.0147698	0.223573	0.202587	PDE4B/UBAP2L/ITPKB/LDB1/ETS1/PTPN11/MIR17HG/PPP2R3C/HIF1A/ZFP36L1/LAT/ZFPM1/SPNS2/THRA/STAT3/RAC3/BCL2/SLC39A3/PRDX2/ZFP36/AXL/BAX/PRMT1/EPAS1/STAT1/HMOX1/SLC25A38/PIK3CB/MAEA/HMGB2/SRF/FOXO3/KMT2E/POLB/SIT1/ABL1	36
																					GO:0036498	IRE1-mediated unfolded protein response	16/2379	64/18670	0.0055341	0.0859102	0.0730725	ZBTB17/EXTL2/LMNA/CTDSP2/BFAR/ATP6V0D1/BAX/VAPB/ARFGAP1/PDIA5/ADD1/SEC31A/SSR1/KLHDC3/DNAJB9/DAB2IP	16		GO:0006370	7-methylguanosine mRNA capping	8/1885	33/18670	0.0148026	0.223573	0.202587	POLR2L/GTF2H1/RNMT/POLR2E/POLR2I/POLR2H/NCBP2/NCBP1	8
																					GO:0060135	maternal process involved in female pregnancy	16/2379	64/18670	0.0055341	0.0859102	0.0730725	MTOR/VDR/CYP27B1/NR2F2/LGALS9/BSG/DAZAP1/JUNB/PTGIS/LIF/PLA2G6/PPAT/PAM/STC2/PPARD/ANGPT2	16		GO:2001038	regulation of cellular response to drug	8/1885	33/18670	0.0148026	0.223573	0.202587	KMT2A/HMGA2/MIR17/MIR92A1/PDE8A/FOXO3/MET/NR4A3	8
																					GO:0030336	negative regulation of cell migration	59/2379	334/18670	0.00556194	0.0861267	0.0732566	MIA3/DLG5/MMRN2/PTEN/DRD2/THY1/RNF41/LRP1/STARD13/LRCH1/MIR19B1/MIR20A/MIR92A1/STK24/APEX1/EVL/SEMA6D/ABHD2/NR2F2/NDRG4/CDH1/DPEP1/ABR/SERPINF1/MIR497/FLCN/STAT3/HDAC5/MIR10A/CYGB/LDLRAD4/BCL2/CALR/HAS1/EMILIN1/IGFBP5/JAG1/ADARB1/HMOX1/SRGAP3/RHOA/PTPRG/PFN2/RAP2B/PPARGC1A/MCC/DPYSL3/ADTRP/PPARD/SRF/CITED2/SEMA3A/SERPINE1/ANGPT2/NRG1/ADGRB1/KLF4/DAB2IP/MECP2	59		GO:0031648	protein destabilization	10/1885	46/18670	0.0148186	0.223573	0.202587	SIRT1/CHFR/CTSH/PLK1/NR1D1/ISOC2/ID1/SRC/IRGM/GSN	10
																					GO:0070838	divalent metal ion transport	81/2379	483/18670	0.00558828	0.0863188	0.07342	PLCH2/SLC9A1/EPB41/PDE4B/LPAR3/SLC30A7/CHRNB2/SLC30A1/PSEN2/GJC2/MICU1/DRD4/BEST1/SLC3A2/PDE2A/P2RY6/PANX1/DRD2/THY1/ITPR2/ANO6/VDR/SLC39A5/CYP27B1/SLC41A2/P2RX4/P2RX2/TRPC4/TPT1/GAS6/RASA3/BDKRB1/GRAMD2A/IL16/CACNA1H/PKD1L3/PKD1L2/CYBA/SPG7/P2RX1/TRPV2/CCR7/HCRT/AFG3L2/SLC39A6/BCL2/SLC39A3/ICAM1/SLC8A2/GRIN2D/SPHK2/BAX/HRC/TRPM4/BIN1/TMC2/TRPC4AP/PLCG1/NTSR1/LIME1/PLA2G6/SMDT1/ITPR1/RHOA/GNAI2/M…	81		GO:0035196	production of miRNAs involved in gene silencing by miRNA	10/1885	46/18670	0.0148186	0.223573	0.202587	LIN28A/PUM1/BCDIN3D/ZC3H10/NCOR2/TP53/DDX5/SMAD2/PUM2/SRRT	10
																					GO:0051017	actin filament bundle assembly	31/2379	153/18670	0.00565162	0.0870799	0.0740674	MTOR/ARHGEF10L/ASAP3/STMN1/SLC9A1/SWAP70/RHOD/ARAP1/LIMA1/MIR20A/EVL/SMAD3/FHOD1/SERPINF2/RND2/BAIAP2/SHANK1/MYO1B/ID1/SRC/SDC4/RHOA/ITGB5/PFN2/ADD1/DPYSL3/PHACTR1/CARMIL1/SRF/MET/ABL1	31		GO:0035162	embryonic hemopoiesis	6/1885	21/18670	0.0150468	0.225245	0.204102	PBX1/KMT2A/HIF1A/ZFPM1/STK4/TGFBR2	6
																					GO:0006541	glutamine metabolic process	8/2379	23/18670	0.005717	0.0878688	0.0747384	CTPS1/GLUD1/GLS2/PFAS/CAD/GLS/PPAT/MECP2	8		GO:0036344	platelet morphogenesis	6/1885	21/18670	0.0150468	0.225245	0.204102	CASP9/PTPN6/PTPN11/VPS33A/ZFPM1/SRF	6
																					GO:0010639	negative regulation of organelle organization	68/2379	395/18670	0.00575593	0.088248	0.075061	NOC2L/MAD2L2/STMN1/LMNA/CAMSAP2/HNRNPU/SIRT1/PPIF/BNIP3/SWAP70/ARAP1/FKBP4/LIMA1/HNRNPA1/RNF41/MIR20A/GMFB/XRCC3/PLK1/PRRT2/KATNB1/SMG6/TP53/CTC1/FLCN/TOM1L2/SMCR8/BECN1/VAT1/H3-3B/TEN1/TBCD/DNM2/ANKRD27/SPTBN4/ERCC1/EML2/SPHK2/SHANK1/SLC35F6/SPTBN1/BCL2L1/SRC/RTEL1/LIF/TRIOBP/GPX1/RAB7A/PFN2/IQCJ-SCHIP1/ADD1/PPARGC1A/FNIP1/RAD50/UBE2B/NPM1/PRELID1/CARMIL1/PHF1/HMGA1/FBXO5/MAD1L1/MET/CAPZA2/PINX1…	68		GO:2000737	negative regulation of stem cell differentiation	6/1885	21/18670	0.0150468	0.225245	0.204102	HNRNPU/YAP1/PRICKLE1/STAT3/JAG1/HES1	6
																					GO:0001933	negative regulation of protein phosphorylation	73/2379	429/18670	0.00578657	0.088258	0.0750695	PRKCZ/ERRFI1/MTOR/SMYD3/SIRT1/PTEN/DUSP5/EIF3A/DUSP8/SMPD1/LRP5/DRD2/THY1/SORL1/CTDSP2/LATS2/PIBF1/MIR20A/MIR92A1/GMFB/SOCS4/BDKRB1/BDKRB2/WARS1/CHP1/NR2F2/IGF1R/TFAP4/PLK1/PER1/FLCN/SMCR8/GGNBP2/SOCS3/RPTOR/LDLRAD4/GADD45B/MLLT1/PIN1/BAX/EMILIN1/SIRPA/ITCH/PKIG/PTK6/ZGPAT/ADARB1/CRKL/LIF/TIMP3/SH3BP5/DUSP7/CAMK2N2/EIF4G1/ZFYVE28/PPARGC1A/UCHL1/PDE4D/HMGCR/UBE2B/NPM1/RGS14/LEMD2/PPP2R5D/FGFR1OP/H…	73		GO:0006165	nucleoside diphosphate phosphorylation	22/1885	134/18670	0.0150831	0.225245	0.204102	ENO1/PFKFB3/ENO4/LDHA/GAPDH/GPD1/HIF1A/PKM/NME4/TP53/STAT3/NME1/NME2/GPI/HK2/HDAC4/DTYMK/TREX1/NUP153/AK9/FOXK1/PRKAG2	22
																					GO:0006111	regulation of gluconeogenesis	13/2379	48/18670	0.00579933	0.088258	0.0750695	SIRT1/DDB1/DGAT2/CRY1/SELENOS/PGP/NR1D1/MST1/MAEA/PPARGC1A/GNMT/FOXK1/WDR5	13		GO:0030219	megakaryocyte differentiation	17/1885	96/18670	0.0151625	0.225245	0.204102	KMT2A/PTPN6/KMT2D/PTPN11/ZFPM1/H3-3B/PRMT1/THPO/HMGB2/LOX/H4C9/H4C12/SRF/KMT2E/CNOT4/NR4A3/WDR5	17
																					GO:0051972	regulation of telomerase activity	13/2379	48/18670	0.00579933	0.088258	0.0750695	PARN/SMG6/TP53/WRAP53/TEN1/MAP2K7/SRC/PARP3/HNRNPD/NAF1/HSP90AB1/PINX1/KLF4	13		GO:0097327	response to antineoplastic agent	17/1885	96/18670	0.0151625	0.225245	0.204102	CASP9/SMYD3/ADIRF/HNRNPA1/CDK4/TFAP4/CDH1/KAT7/ICAM1/SPHK2/HMOX1/TREX1/HNRNPD/SRD5A1/LARP1/FOXO3/SPIDR	17
																					GO:0002244	hematopoietic progenitor cell differentiation	33/2379	166/18670	0.00594941	0.0903203	0.0768236	SSBP3/LDB1/YAP1/KMT2A/PSMD9/PSMB5/ZBTB1/CHD2/CIAO3/SETD1A/TP53/FLCN/PSMB3/PSME3/HOXB3/HOXB4/BCL2/FSTL3/SIPA1L3/PSMC4/PSMD14/ITCH/RUNX1/OSM/TREX1/PSMD2/HES1/RBM47/FNIP1/PDGFRB/SRF/PUS7/ABL1	33		GO:0043254	regulation of protein complex assembly	62/1885	467/18670	0.0152382	0.225245	0.204102	PRKCZ/PEX14/MTOR/STMN1/RHOBTB1/SLF2/GTF2H1/PPP2R5B/FOSL1/CTTN/FCHSD2/SORL1/FKBP4/ATXN2/PTPN11/CLIP1/LCP1/MIR17/PPM1A/WARS1/MEFV/PRRT2/CNOT1/PIEZO1/DHX33/TP53/THRA/H3-3B/RAC3/ICAM1/RAB3A/ANKRD27/PLEKHG2/SPTBN4/ERCC1/EML2/NAPA/BAX/SPTBN1/BIN1/TRAF3IP1/SRC/TRIOBP/PFN2/EIF4G1/FNIP1/IL5/IRGM/G3BP1/DBN1/CARMIL1/SRF/MET/SPIDR/UNC13B/GSN/STXBP1/ABL1/DDX3X/CUL4B/HCFC1/MECP2	62
																					GO:0010662	regulation of striated muscle cell apoptotic process	15/2379	59/18670	0.00602106	0.0909621	0.0773695	PTEN/BNIP3/AMBRA1/MDK/MIR17/MIR19A/MIR19B1/MIR20A/MIR195/TP53/MIR199A1/HSPB6/CFLAR/HMGCR/CAMK2A	15		GO:0030900	forebrain development	52/1885	381/18670	0.0152534	0.225245	0.204102	ARID1A/DAB1/WNT2B/CHRNB2/BCAN/ATP2B4/PTEN/BNIP3/MDK/RTN4RL2/TSKU/DIXDC1/ETS1/LRP1/HIF1A/CCDC85C/NR2F2/CDH1/RTN4RL1/KDM6B/LHX1/RARA/NME1/RAC3/WDR62/NUMBL/AXL/ARHGAP35/BAX/GLI2/LRP2/ATIC/XRN2/SRC/WNT7B/HES1/TACC3/RBPJ/RAPGEF2/SRD5A1/SEMA5A/PHACTR1/SRF/SUN1/SEMA3A/CDK5/FGFR1/TACC1/TRAPPC9/NFIB/NR4A3/FLNA	52
																					GO:0031102	neuron projection regeneration	15/2379	59/18670	0.00602106	0.0909621	0.0773695	PRRX1/PTEN/RTN4RL2/THY1/LRP1/STK24/RGMA/MAPK8IP3/SCARF1/RTN4RL1/BCL2/PTPRS/MAG/NREP/KLF4	15		GO:0050732	negative regulation of peptidyl-tyrosine phosphorylation	11/1885	53/18670	0.0153255	0.225245	0.204102	PRKCZ/THY1/PTPN6/SOCS4/GGNBP2/SOCS3/PTK6/ZGPAT/SH3BP5/ZFYVE28/SEMA4D	11
																					GO:0032386	regulation of intracellular transport	72/2379	423/18670	0.00605573	0.0912163	0.0775857	KHDRBS1/PLK3/CHRNB2/TRIM46/DHX9/SAR1A/TCF7L2/HRAS/B3GAT3/EHD1/DRD2/SORL1/GRASP/MDM2/RAB21/PTPN11/MIR17/LAMP1/GAS6/PPM1A/CHP1/SMAD3/STX1B/NDRG4/RIPOR1/CDH1/FOXF1/P2RX1/DERL2/SLC2A4/TP53/VAMP2/ADORA2B/SREBF1/LGALS9/USP36/RAB3A/PDCD5/NAPA/EHD2/SPHK2/NUCB1/XPO1/REEP1/CHMP3/TTC21B/CAPN10/SRC/PKIG/ITGB2/UBE2L3/HPS4/HMOX1/PFN2/TCTEX1D2/NCBP2/STX18/UBE2D3/ABLIM3/CAMK2A/WWC1/NUP153/SNX3/NUS1/GLI3/RINT1/CD…	72		GO:0010971	positive regulation of G2/M transition of mitotic cell cycle	7/1885	27/18670	0.015339	0.225245	0.204102	PBX1/CDK4/RAD51B/CDC25B/CDC25C/FBXO5/MECP2	7
																					GO:0060147	regulation of posttranscriptional gene silencing	25/2379	117/18670	0.00609495	0.0912163	0.0775857	LIN28A/DHX9/POLR2L/NEAT1/BCDIN3D/ZC3H10/NUP107/NCOR2/TP53/STAT3/DDX5/H3-3B/POLR2E/POLR2I/ZFP36/PUM2/NUP50/EIF4G1/NUP153/H4C9/H4C12/EGFR/AGO2/RMRP/NUP188	25		GO:0046885	regulation of hormone biosynthetic process	7/1885	27/18670	0.015339	0.225245	0.204102	ATP1A1/VDR/CYP27B1/HIF1A/CLCN2/STC2/TRERF1	7
																					GO:0060966	regulation of gene silencing by RNA	25/2379	117/18670	0.00609495	0.0912163	0.0775857	LIN28A/DHX9/POLR2L/NEAT1/BCDIN3D/ZC3H10/NUP107/NCOR2/TP53/STAT3/DDX5/H3-3B/POLR2E/POLR2I/ZFP36/PUM2/NUP50/EIF4G1/NUP153/H4C9/H4C12/EGFR/AGO2/RMRP/NUP188	25		GO:0043966	histone H3 acetylation	12/1885	60/18670	0.0154911	0.226927	0.205626	SIRT1/LDB1/KMT2A/PER1/KAT7/WBP2/SPHK2/ING5/YEATS2/JADE1/JADE2/WDR5	12
																					GO:0033173	calcineurin-NFAT signaling cascade	12/2379	43/18670	0.0060968	0.0912163	0.0775857	CAMTA1/MTOR/SLC9A1/ADGRB2/SPPL3/NFATC4/CHP1/NFATC1/PTBP1/NFATC2/PPP3CC/NRG1	12		GO:0071774	response to fibroblast growth factor	24/1885	150/18670	0.0155493	0.22723	0.2059	HNRNPF/SHOC2/POLR2L/FIBP/HNRNPA1/PTPN11/ZFP36L1/NPTN/CCL2/LHX1/COL1A1/PTBP1/POLR2E/POLR2I/ZFP36/HYAL1/POLR2H/NCBP2/RUNX2/GCLC/SMOC2/MIR339/FGFR1/NCBP1	24
																					GO:0000422	autophagy of mitochondrion	18/2379	76/18670	0.00621288	0.0920636	0.0783064	BNIP3/AMBRA1/CTTN/RNF41/CAMKK2/HIF1A/ATG2B/GABARAPL2/MAP1LC3B/TP53/SREBF1/BECN1/USP36/HK2/ATG9A/ATG3/PPARGC1A/BNIP3L	18		GO:0031099	regeneration	30/1885	198/18670	0.0156914	0.228288	0.20686	LGR6/PTEN/MDK/RTN4RL2/YAP1/THY1/LRP1/CDK4/LCP1/STK24/GAS6/PKM/RGMA/RTN4RL1/SGCA/BCL2/AXL/CAD/ATIC/CEBPB/HMOX1/TGFBR2/PPAT/NREP/BIN3/CPQ/NINJ1/NR4A3/KLF4/GSN	30
																					GO:0042278	purine nucleoside metabolic process	18/2379	76/18670	0.00621288	0.0920636	0.0783064	PRTFDC1/ADK/AMPD3/MACROD1/DLG2/PNP/GPHN/EFL1/NME4/NME3/PEMT/NME1/NME2/GAMT/MACROD2/RHOA/GNMT/AMD1	18		GO:1903522	regulation of blood circulation	42/1885	297/18670	0.0157399	0.228288	0.20686	RNF207/ECE1/SLC9A1/PDE4B/KCND3/ATP1A1/NPR1/ATP2B4/KCNIP2/CACNA1C/ITPR2/MIR19A/MIR92A1/CACNA1H/P2RX1/SREBF1/THRA/MYL4/DSC2/ICAM1/FXYD1/FXYD7/SPTBN4/SLC8A2/HRC/TRPM4/CACNG8/TNNI3/EPAS1/BIN1/PER2/HDAC4/ITPR1/HRH1/THRB/PDE4D/KCNN2/KCNIP1/ITPR3/SEMA3A/ASPH/FLNA	42
																					GO:0046902	regulation of mitochondrial membrane permeability	18/2379	76/18670	0.00621288	0.0920636	0.0783064	SLC9A1/MAPK8/PPIF/BNIP3/MIR17/SPG7/TMEM102/TP53/STAT3/BCL2/BAX/SLC35F6/HK2/BCL2L1/CAMK2A/YWHAG/PPP3CC/BNIP3L	18		GO:0030099	myeloid cell differentiation	56/1885	416/18670	0.0157632	0.228288	0.20686	MTOR/CASP9/ITPKB/SIRT1/LDB1/SH3PXD2A/CDKN1C/ESRRA/KMT2A/ETS1/PTPN6/KMT2D/RNF41/PTPN11/VPS33A/HIF1A/ZFP36L1/ANXA2/KAT8/ZFPM1/THRA/RARA/STAT3/NME1/NME2/H3-3B/SBNO2/JUNB/ZFP36/PRMT1/OSCAR/EPAS1/STAT1/JAG1/SRC/CEBPB/ZBTB46/TGFBR2/SLC25A38/THPO/MAEA/RBPJ/TET2/HMGB2/LOX/IL5/H4C9/H4C12/SRF/FOXO3/KMT2E/CNOT4/KLF10/ROR2/NR4A3/WDR5	56
																					GO:0061726	mitochondrion disassembly	18/2379	76/18670	0.00621288	0.0920636	0.0783064	BNIP3/AMBRA1/CTTN/RNF41/CAMKK2/HIF1A/ATG2B/GABARAPL2/MAP1LC3B/TP53/SREBF1/BECN1/USP36/HK2/ATG9A/ATG3/PPARGC1A/BNIP3L	18		GO:0006475	internal protein amino acid acetylation	26/1885	166/18670	0.0157726	0.228288	0.20686	NOC2L/MUC1/SIRT1/LDB1/KAT5/ARRB1/KMT2A/EP400/SRCAP/KAT8/PER1/FLCN/USP22/PCGF2/MSL1/KAT7/WBP2/SPHK2/ING5/MSL2/YEATS2/JADE1/JADE2/WDR5/HCFC1/MECP2	26
																					GO:0045765	regulation of angiogenesis	66/2379	383/18670	0.00629843	0.0927462	0.078887	HSPG2/ADGRB2/NPR1/SEMA4A/TGFB2/SIRT1/MMRN2/ADAM12/RNH1/MDK/VEGFB/ETS1/FOXJ2/HMGA2/STARD13/MIR17/MIR18A/MIR19A/MIR19B1/MIR20A/MIR92A1/HIF1A/WARS1/PKM/CTSH/SERPINF1/MIR497/STAT3/HDAC5/MIR10A/NGFR/PRKCA/MIR199A1/KLF2/HSPB6/EMILIN1/HK2/IL1A/STAT1/ID1/PLCG1/PTGIS/RUNX1/ITGB2/HMOX1/TGFBR2/RHOA/HYAL1/PLXND1/MIR1224/ERAP1/MIR378A/SPARC/SASH1/SMOC2/THBS2/HSPB1/SERPINE1/ANGPT2/ADGRA2/AGO2/ADGRB1/KLF4/DAB2I…	66		GO:0009416	response to light stimulus	44/1885	314/18670	0.015902	0.229611	0.208058	NOC2L/PER3/MTOR/CASP9/B4GALT2/CHRNB2/SIRT1/CRY2/BEST1/PPP1CA/POLD3/ARRB1/CRY1/HIF1A/CRIP1/INO80/NPTN/GRIN2A/NDRG4/CTNS/TP53/PER1/BCL2/CIRBP/MAP2K7/RGS9BP/ERCC1/BAX/REV1/PER2/BHLHE40/HRH1/TREX1/HYAL1/HYAL3/UVSSA/GRK4/UBE2B/NPM1/SYNGAP1/CDK5/CCAR2/CUL4B/MECP2	44
																					GO:0071867	response to monoamine	11/2379	38/18670	0.00630387	0.0927462	0.078887	SLC9A1/PDE4B/DNM2/APLP1/ID1/APP/PPARGC1A/SRD5A1/PDE4D/NR4A3/ABL1	11		GO:0071214	cellular response to abiotic stimulus	46/1885	331/18670	0.0159993	0.229918	0.208337	NOC2L/CASP9/SLC9A1/ATP1A1/AQP10/NET1/SIRT1/MICU1/ADIRF/PTEN/BNIP3/HRAS/CRY2/KCNK4/RAD9A/PDE2A/POLD3/YAP1/YBX3/HMGA2/CRY1/PTPN11/ZFP36L1/CRIP1/INO80/PKD1L3/PIEZO1/SLC2A4/TP53/MAP3K14/COL1A1/LRRC8E/ERCC1/BAX/HDAC4/TREX1/SLC38A3/HYAL1/HYAL3/GRK4/NPM1/GCLC/NAMPT/SPIDR/DDX3X/CUL4B	46
																					GO:0071869	response to catecholamine	11/2379	38/18670	0.00630387	0.0927462	0.078887	SLC9A1/PDE4B/DNM2/APLP1/ID1/APP/PPARGC1A/SRD5A1/PDE4D/NR4A3/ABL1	11		GO:0104004	cellular response to environmental stimulus	46/1885	331/18670	0.0159993	0.229918	0.208337	NOC2L/CASP9/SLC9A1/ATP1A1/AQP10/NET1/SIRT1/MICU1/ADIRF/PTEN/BNIP3/HRAS/CRY2/KCNK4/RAD9A/PDE2A/POLD3/YAP1/YBX3/HMGA2/CRY1/PTPN11/ZFP36L1/CRIP1/INO80/PKD1L3/PIEZO1/SLC2A4/TP53/MAP3K14/COL1A1/LRRC8E/ERCC1/BAX/HDAC4/TREX1/SLC38A3/HYAL1/HYAL3/GRK4/NPM1/GCLC/NAMPT/SPIDR/DDX3X/CUL4B	46
																					GO:0007565	female pregnancy	37/2379	192/18670	0.00635033	0.0931981	0.0792714	MTOR/ARID1A/UBE2Q1/FOSL1/ETS1/FKBP4/PTHLH/VDR/CYP27B1/NR2F2/MMP2/DHODH/LGALS9/RARA/H3-3B/BCL2/BSG/DAZAP1/TLE6/JUNB/CALR/SPHK2/CAD/IGFBP5/PTGIS/LIF/PLA2G6/TGFBR2/SLC38A3/PPAT/IGFBP7/PAM/STC2/PPARD/NAMPT/ANGPT2/AGO2	37		GO:0009268	response to pH	9/1885	40/18670	0.0163139	0.233028	0.211154	SLC9A1/AQP10/KCNK4/CLCN7/PKD1L3/SRC/SLC38A3/HYAL1/ASIC3	9
																					GO:0051668	localization within membrane	30/2379	148/18670	0.00636468	0.0931981	0.0792714	AGRN/PRKCZ/KIF17/MIA3/SAR1A/HRAS/DRD4/NRXN2/DLG2/THY1/GRASP/SSH1/CLIP1/GPHN/NPTN/DNAJA3/STX1B/CDH13/MADCAM1/DNM2/SNAP25/ITGB2/CRKL/SEC31A/SEC24D/SEC24A/DBN1/SYNGAP1/CDK5/GSN	30		GO:0032008	positive regulation of TOR signaling	9/1885	40/18670	0.0163139	0.233028	0.211154	LIN28A/RRAGC/GAS6/PIP4P1/MLST8/FLCN/SMCR8/RPTOR/HDAC3	9
																					GO:0045739	positive regulation of DNA repair	16/2379	65/18670	0.00649192	0.0948372	0.0806655	MAD2L2/DHX9/ERCC6/SIRT1/SHLD2/MMS19/SLF2/APBB1/UBE2N/WRAP53/CBX8/NPAS2/HDAC10/PARP3/UIMC1/EGFR	16		GO:0043484	regulation of RNA splicing	22/1885	135/18670	0.0163551	0.233028	0.211154	KHDRBS1/THRAP3/HNRNPU/HNRNPF/AHNAK/HNRNPA1/ZC3H10/SLC39A5/CELF6/NSRP1/SRSF1/ERN1/DDX5/PTBP1/CIRBP/DAZAP1/HNRNPL/RRP1B/RBM15B/WTAP/NCBP1/RBM10	22
																					GO:0030199	collagen fibril organization	14/2379	54/18670	0.00651296	0.0949206	0.0807365	DDR2/TGFB2/ADAMTS14/P4HA1/SERPINH1/ACAN/SERPINF2/COL1A1/EMILIN1/ADAMTS3/LOX/ADAMTS2/AEBP1/LOXL2	14		GO:0030100	regulation of endocytosis	40/1885	281/18670	0.0163697	0.233028	0.211154	PTEN/CD151/ARRB1/ANO6/LRP1/RAB21/ATXN2/MIR17/MIR20A/GAS6/RAB27A/ANXA2/SNX33/MFGE8/EEF2K/GSG1L/CDH13/ABR/SLC2A4/MYO18A/ANKRD13B/CCL2/SH3GL1/AXL/SNX17/BIN1/RAB17/SIRPA/SRC/ARFGAP1/PACSIN2/ATG3/PIK3CB/FLOT1/AHI1/SERPINE1/MKLN1/PPP3CC/ABL1/SNX12	40
																					GO:0045621	positive regulation of lymphocyte differentiation	21/2379	94/18670	0.00674151	0.0955629	0.0812827	PRKCZ/ZBTB7B/ITPKB/ZMIZ1/ADAM8/MDK/GAS6/PNP/PPP2R3C/ZBTB1/LGALS9/RARA/NFKBID/AXL/IL1RL2/GLI2/RUNX1/TGFBR2/RHOA/IL12A/GLI3	21		GO:0090068	positive regulation of cell cycle process	42/1885	298/18670	0.0165893	0.233815	0.211868	ZBTB17/PLK3/MUC1/PBX1/HNRNPU/SVIL/SLF2/PIDD1/PPP2R5B/LRP5/CCND2/PHB2/CDK4/HMGA2/APEX1/RAD51B/XRCC3/INO80/PAGR1/CNOT1/TP53/RPTOR/GATA6/ARID3A/BAX/PRMT1/IL1A/CDC25B/FAM83D/HYAL1/EIF4G1/ANAPC4/UBE2B/CDC25C/NPM1/FBXO5/KMT2E/CNOT4/FGFR1/DDX3X/CUL4B/MECP2	42
																					GO:0002076	osteoblast development	7/2379	19/18670	0.00674216	0.0955629	0.0812827	LRP5/PTHLH/SMAD3/GLI2/HDAC4/PTH1R/HOXA2	7		GO:0046434	organophosphate catabolic process	36/1885	248/18670	0.0165965	0.233815	0.211868	ACOT7/ENO1/PDE4B/PFKFB3/PTEN/ENO4/INPP5A/LDHA/PDE2A/GAPDH/GPD1/PNP/HIF1A/LIPC/PKM/PDE8A/DCTPP1/TP53/STAT3/PDE4A/PDE4C/GPI/HK2/HDAC4/GPCPD1/PLCG1/NTSR1/TREX1/PGM2/PDE4D/NUP153/DNPH1/PDE7B/FOXK1/PRKAG2/PDE7A	36
																					GO:0010663	positive regulation of striated muscle cell apoptotic process	7/2379	19/18670	0.00674216	0.0955629	0.0812827	PTEN/BNIP3/MIR17/MIR195/TP53/HMGCR/CAMK2A	7		GO:1901991	negative regulation of mitotic cell cycle phase transition	36/1885	248/18670	0.0165965	0.233815	0.211868	PLK3/ORC1/MUC1/GJC2/PTEN/PIDD1/CDK4/CTDSP2/HMGA2/PSMD9/MIR19B1/PSMB5/ZFP36L1/XRCC3/PLK1/CNOT1/FBXO31/MIR195/TP53/CCL2/PSMB3/BCL2/ARID3A/BAX/PRMT1/PSMD14/PSMD2/JADE1/CDC25C/FBXO5/MAD1L1/RINT1/CNOT4/NBN/KLF4/FHL1	36
																					GO:0010666	positive regulation of cardiac muscle cell apoptotic process	7/2379	19/18670	0.00674216	0.0955629	0.0812827	PTEN/BNIP3/MIR17/MIR195/TP53/HMGCR/CAMK2A	7		GO:0048813	dendrite morphogenesis	23/1885	143/18670	0.0165994	0.233815	0.211868	CHRNB2/ZNF365/PTEN/CAPRIN1/RAB21/FARP1/EEF2K/FBXO31/ANKRD27/TLX2/OBSL1/ID1/RAPGEF2/CDKL3/DBN1/PHACTR1/DCDC2/CAMK2B/SEMA3A/CUX1/CDK5/SEMA4D/ARMCX5-GPRASP2	23
																					GO:0016074	snoRNA metabolic process	7/2379	19/18670	0.00674216	0.0955629	0.0812827	RNF113B/NOP10/PARN/EXOSC5/NAF1/TENT4A/EXOSC2	7		GO:0034284	response to monosaccharide	31/1885	207/18670	0.0166183	0.233815	0.211868	SLC2A5/LIN28A/TXNIP/PTEN/LDHA/LRP5/ANO1/ARRB1/LRP1/GAS6/HIF1A/IGF1R/STX4/VAMP2/SREBF1/NR1D1/NME1/NME2/ERN1/SMAD2/ICAM1/TRPM4/KHK/EIF2B4/PIM3/TGFBR2/SRF/GCLC/FOXO3/NAMPT/UNC13B	31
																					GO:0032011	ARF protein signal transduction	7/2379	19/18670	0.00674216	0.0955629	0.0812827	GBF1/CYTH1/MAPRE2/PSD4/ARFGEF2/ARFGAP1/PSD2	7		GO:0043255	regulation of carbohydrate biosynthetic process	17/1885	97/18670	0.0167085	0.234539	0.212523	MTOR/SIRT1/PPP1CA/DGAT2/CRY1/PGP/NR1D1/PDK2/PPP4R3B/IRS1/NTSR1/HRH1/EPM2AIP1/MAEA/GNMT/FOXK1/WDR5	17
																					GO:0032012	regulation of ARF protein signal transduction	7/2379	19/18670	0.00674216	0.0955629	0.0812827	GBF1/CYTH1/MAPRE2/PSD4/ARFGEF2/ARFGAP1/PSD2	7		GO:0035966	response to topologically incorrect protein	30/1885	199/18670	0.0167484	0.234555	0.212538	ZBTB17/LMNA/PPP2R5B/YIF1A/SERPINH1/CTDSP2/HSPH1/JKAMP/CHAC1/BFAR/DERL2/CCL2/ERN1/BAX/HSPD1/HSPE1/ARFGAP1/MANF/PDIA5/DNAJB11/TMEM129/SEC31A/HSPA4/CREBRF/STC2/CANX/SSR1/KLHDC3/HSP90AB1/HSPB1	30
																					GO:0046112	nucleobase biosynthetic process	7/2379	19/18670	0.00674216	0.0955629	0.0812827	MTOR/CTPS1/DHODH/CAD/PAICS/PPAT/MTHFD1L	7		GO:0009127	purine nucleoside monophosphate biosynthetic process	28/1885	183/18670	0.0169201	0.235867	0.213727	ENO1/PFKFB3/ENO4/LDHA/GAPDH/GPD1/HIF1A/PKM/TP53/PFAS/FLCN/STAT3/ATP5F1D/GPI/SPHK2/HK2/ATIC/HDAC4/ADSL/TREX1/PAICS/PPAT/NUP153/AK9/FOXK1/SLC25A13/PRKAG2/CYC1	28
																					GO:1902170	cellular response to reactive nitrogen species	7/2379	19/18670	0.00674216	0.0955629	0.0812827	STAT6/DPEP1/DNM2/CFLAR/PPARGC1A/HNRNPD/AIFM1	7		GO:0009168	purine ribonucleoside monophosphate biosynthetic process	28/1885	183/18670	0.0169201	0.235867	0.213727	ENO1/PFKFB3/ENO4/LDHA/GAPDH/GPD1/HIF1A/PKM/TP53/PFAS/FLCN/STAT3/ATP5F1D/GPI/SPHK2/HK2/ATIC/HDAC4/ADSL/TREX1/PAICS/PPAT/NUP153/AK9/FOXK1/SLC25A13/PRKAG2/CYC1	28
																					GO:1903798	regulation of production of miRNAs involved in gene silencing by miRNA	7/2379	19/18670	0.00674216	0.0955629	0.0812827	LIN28A/BCDIN3D/ZC3H10/NCOR2/TP53/DDX5/EGFR	7		GO:0007009	plasma membrane organization	18/1885	105/18670	0.0174447	0.239163	0.216714	FNBP1L/CRB1/PTEN/MYOF/ANO6/STX2/SNX33/FA2H/RAB3A/SPTBN1/BIN1/ANO7/PACSIN2/FLOT1/XKR6/BIN3/NDRG1/GSN	18
																					GO:1904683	regulation of metalloendopeptidase activity	7/2379	19/18670	0.00674216	0.0955629	0.0812827	PICALM/SORL1/MIR17/MIR92A1/MIR195/STAT3/TIMP3	7		GO:0030199	collagen fibril organization	11/1885	54/18670	0.0175412	0.239163	0.216714	SERPINH1/ANXA2/COL1A1/EMILIN1/CYP1B1/ADAMTS3/LOX/ADAMTS2/AEBP1/PLOD3/LOXL2	11
																					GO:1905939	regulation of gonad development	7/2379	19/18670	0.00674216	0.0955629	0.0812827	WT1/INSR/SRC/UMODL1/HYAL3/CITED2/SEMA3A	7		GO:0048645	animal organ formation	12/1885	61/18670	0.0175656	0.239163	0.216714	WNT2B/WT1/MIR20A/AXIN2/GATA6/GLI2/LRP2/TGFBR2/HES1/RBPJ/HOXA3/FGFR1	12
																					GO:1901989	positive regulation of cell cycle phase transition	23/2379	106/18670	0.00685029	0.0968737	0.0823977	LSM10/PBX1/CCND2/GLI1/CDK4/MDM2/APEX1/RAD51B/PAGR1/RPTOR/CDC25B/FAM83D/APP/ADAMTS1/HYAL1/EIF4G1/NPM1/FBXO5/EGFR/KMT2E/DDX3X/CUL4B/MECP2	23		GO:0006206	pyrimidine nucleobase metabolic process	5/1885	16/18670	0.0176268	0.239163	0.216714	MTOR/CTPS1/DHODH/CAD/TYMP	5
																					GO:0043124	negative regulation of I-kappaB kinase/NF-kappaB signaling	13/2379	49/18670	0.00699199	0.0986524	0.0839106	SIRT1/PPM1A/MIR195/MIR497/PER1/NR1D1/NFKBID/STAT1/SIRPA/RHOA/CARD19/DAB2IP/ABL1	13		GO:0014744	positive regulation of muscle adaptation	5/1885	16/18670	0.0176268	0.239163	0.216714	MTOR/MIR17/MIR17HG/MIR20A/FOXO3	5
																					GO:0007584	response to nutrient	41/2379	219/18670	0.00707986	0.0991313	0.0843179	MTOR/MTHFR/SLC16A1/PTEN/LDHA/PANX1/VDR/CYP27B1/MDM2/SSH1/P2RX4/P2RX2/GAS6/PKM/NQO1/DHODH/CYBA/P2RX1/PEMT/RARA/BECN1/COL1A1/BAIAP2/ERCC1/TRPM4/CYP26B1/STAT1/HMOX1/ADSL/TGFBR2/GNAI2/HMGCR/SPARC/STC2/PPARD/SRF/GCLC/EGFR/POR/GSN/AIFM1	41		GO:0071871	response to epinephrine	5/1885	16/18670	0.0176268	0.239163	0.216714	SLC9A1/PDE4B/ATP2B4/SRD5A1/PDE4D	5
																					GO:0048762	mesenchymal cell differentiation	41/2379	219/18670	0.00707986	0.0991313	0.0843179	MTOR/MAD2L2/PDPN/HEYL/S100A4/SEMA4A/TGFB2/DLG5/PTEN/SEMA4G/MDK/PHLDB1/BCL9L/HMGA2/HIF1A/SEMA6D/SMAD3/VASN/COL1A1/DDX5/MCRIP1/LDLRAD4/SMAD2/BCL2/DACT3/STAT1/JAG1/FAM83D/TGFBR2/HES1/RBPJ/RANBP3L/SEMA3A/LOXL2/NRG1/HAS2/SEMA4D/AKNA/DAB2IP/CRB2/AMER1	41		GO:0007517	muscle organ development	55/1885	410/18670	0.0176805	0.239163	0.216714	MTOR/HIVEP3/MEF2D/IGSF8/MKX/SVIL/ARID5B/SIRT1/PTEN/NEURL1/WT1/YAP1/BCL9L/YBX3/P2RX2/MIR17HG/MIR19A/MIR19B1/CHD2/NR2F2/CACNA1H/ZFPM1/MIR195/SGCA/HLF/DDX5/GATA6/BCL2/PIN1/TNNI3/LRP2/SPEG/OBSL1/HDAC4/GPCPD1/MAPK11/MAPK12/NR1D2/TGFBR2/RBPJ/HOMER1/LOX/FLOT1/UQCC2/CD164/FOXK1/MEOX2/CDK5/BIN3/FGFR1/ADGRB1/CNTFR/RXRA/FHL1/EMD	55
																					GO:0010659	cardiac muscle cell apoptotic process	15/2379	60/18670	0.00710325	0.0991313	0.0843179	PTEN/BNIP3/AMBRA1/MDK/MIR17/MIR19A/MIR19B1/MIR20A/MIR195/TP53/MIR199A1/HSPB6/CFLAR/HMGCR/CAMK2A	15		GO:0002183	cytoplasmic translational initiation	8/1885	34/18670	0.017689	0.239163	0.216714	MTOR/EIF3A/EIF4B/DENR/EIF4A1/EIF3D/EIF4G1/EIF4H	8
																					GO:1902808	positive regulation of cell cycle G1/S phase transition	15/2379	60/18670	0.00710325	0.0991313	0.0843179	LSM10/CCND2/GLI1/MDM2/APEX1/PAGR1/RPTOR/FAM83D/ADAMTS1/HYAL1/EIF4G1/EGFR/KMT2E/DDX3X/CUL4B	15		GO:0009452	7-methylguanosine RNA capping	8/1885	34/18670	0.017689	0.239163	0.216714	POLR2L/GTF2H1/RNMT/POLR2E/POLR2I/POLR2H/NCBP2/NCBP1	8
																					GO:0043254	regulation of protein complex assembly	78/2379	467/18670	0.00713126	0.0991313	0.0843179	PRKCZ/PEX14/MTOR/STMN1/CAMSAP2/SAR1A/SLF2/GTF2H1/DDB1/ARL2/FOSL1/CTTN/FCHSD2/SORL1/FKBP4/MIRLET7I/ATXN2/PTPN11/CLIP1/MIR17/GMFB/PPM1A/EVL/WARS1/MEFV/PRRT2/STX1B/CNOT1/COTL1/PIEZO1/DHX33/TP53/THRA/CCR7/H3-3B/BAIAP2/RAC3/TBCD/LDLRAD4/ICAM1/RAB3A/ANKRD27/PLEKHG2/PSMC4/SPTBN4/ERCC1/EML2/NAPA/NOP53/BAX/SPTBN1/BIN1/SRC/TRIOBP/RHOA/PFN2/EIF4G1/ADD1/RASA1/FNIP1/IL5/FCHSD1/G3BP1/DBN1/CARMIL1/SRF/SNX9/MET/…	78		GO:0036260	RNA capping	8/1885	34/18670	0.017689	0.239163	0.216714	POLR2L/GTF2H1/RNMT/POLR2E/POLR2I/POLR2H/NCBP2/NCBP1	8
																					GO:0060485	mesenchyme development	50/2379	278/18670	0.00715172	0.0991313	0.0843179	MTOR/MAD2L2/PDPN/HEYL/S100A4/SEMA4A/MDM4/TGFB2/DLG5/PTEN/SEMA4G/WT1/MDK/YAP1/PHLDB1/BCL9L/HMGA2/MDM2/HIF1A/ZFP36L1/SEMA6D/SMAD3/VASN/FOXF1/COL1A1/DDX5/MCRIP1/LDLRAD4/SMAD2/BCL2/DACT3/STAT1/JAG1/FAM83D/TGFBR2/HES1/RBPJ/RANBP3L/PDGFRB/PTK7/CITED2/SEMA3A/LOXL2/NRG1/HAS2/SEMA4D/AKNA/DAB2IP/CRB2/AMER1	50		GO:0071868	cellular response to monoamine stimulus	8/1885	34/18670	0.017689	0.239163	0.216714	SLC9A1/PDE4B/ATP2B4/ID1/SRD5A1/PDE4D/NR4A3/ABL1	8
																					GO:0000288	nuclear-transcribed mRNA catabolic process, deadenylation-dependent decay	18/2379	77/18670	0.00716508	0.0991313	0.0843179	DCPS/DIS3/SAMD4A/ZFP36L1/PARN/CNOT1/ZFP36/EXOSC5/MLH1/NOCT/TENT4A/CNOT8/CNOT4/PABPC1/AGO2/TUT7/MIRLET7A1/EXOSC2	18		GO:0071870	cellular response to catecholamine stimulus	8/1885	34/18670	0.017689	0.239163	0.216714	SLC9A1/PDE4B/ATP2B4/ID1/SRD5A1/PDE4D/NR4A3/ABL1	8
																					GO:0048678	response to axon injury	18/2379	77/18670	0.00716508	0.0991313	0.0843179	PTEN/RTN4RL2/DRD2/LRP1/P2RX4/STK24/MAX/RGMA/MAPK8IP3/SCARF1/RTN4RL1/BCL2/PTPRS/MAG/BAX/NREP/DPYSL3/KLF4	18		GO:0009124	nucleoside monophosphate biosynthetic process	31/1885	208/18670	0.0177004	0.239163	0.216714	ENO1/PFKFB3/ENO4/LDHA/GAPDH/GPD1/HIF1A/PKM/DHODH/TP53/PFAS/FLCN/STAT3/ATP5F1D/GPI/SPHK2/CAD/HK2/ATIC/HDAC4/UCKL1/ADSL/TREX1/PAICS/PPAT/NUP153/AK9/FOXK1/SLC25A13/PRKAG2/CYC1	31
																					GO:0030879	mammary gland development	29/2379	143/18670	0.00716997	0.0991313	0.0843179	ZBTB7B/MTX1/NEURL1/DEAF1/LRP5/VDR/STAT6/NCOR2/HIF1A/DHODH/FOXF1/NTN1/NME1/BAX/CAD/HK2/GLI2/IGFBP5/SRC/CEBPB/WNT7B/TGFBR2/GPX1/MST1/PPAT/PAM/RREB1/GLI3/NRG1	29		GO:0046939	nucleotide phosphorylation	22/1885	136/18670	0.0177099	0.239163	0.216714	ENO1/PFKFB3/ENO4/LDHA/GAPDH/GPD1/HIF1A/PKM/NME4/TP53/STAT3/NME1/NME2/GPI/HK2/HDAC4/DTYMK/TREX1/NUP153/AK9/FOXK1/PRKAG2	22
																					GO:0031960	response to corticosteroid	32/2379	162/18670	0.00735508	0.101464	0.0863021	ERRFI1/CASP9/HNRNPU/SMYD3/MDK/FOSL1/ZFP36L1/ABCA3/TFAP4/CYBA/SERPINF1/COL1A1/BCL2/ICAM1/ZFP36/CAD/IL1RN/CFLAR/SRC/UBE2L3/WNT7B/RHOA/IGFBP7/SRD5A1/PAM/PPARGC1B/SPARC/SLIT3/CREBRF/EGFR/KLF9/AIFM1	32		GO:0071322	cellular response to carbohydrate stimulus	23/1885	144/18670	0.0179273	0.24156	0.218885	SLC2A5/LIN28A/LRP5/ANO1/ARRB1/LRP1/GAS6/HIF1A/ZFP36L1/IGF1R/STX4/NR1D1/NME1/NME2/ERN1/COLEC12/ICAM1/TRPM4/PIM3/SRF/GCLC/FOXO3/UNC13B	23
																					GO:0042866	pyruvate biosynthetic process	25/2379	119/18670	0.00761513	0.102269	0.0869869	ENO1/PFKP/PFKFB3/LDHA/GAPDH/GPD1/NUP107/HIF1A/PKM/TP53/STAT3/INSR/GPI/HK2/HDAC4/APP/NUP50/TREX1/PPARGC1A/NUP153/FOXK1/OGDH/PRKAG2/NUP188/SLC2A6	25		GO:0001890	placenta development	24/1885	152/18670	0.0180728	0.241903	0.219197	ARID1A/CDKN1C/FOSL1/VDR/CYP27B1/HIF1A/ZFP36L1/NR2F2/GGNBP2/SOCS3/BSG/DAZAP1/JUNB/EPAS1/STK4/CEBPB/WNT7B/HES1/RBPJ/ADAM19/STC2/HSP90AB1/DNAJB6/RXRA	24
																					GO:0000956	nuclear-transcribed mRNA catabolic process	39/2379	207/18670	0.00761577	0.102269	0.0869869	RPL22/MRTO4/RPS8/SMG5/RPLP2/DCPS/RPL6/DIS3/UPF3A/SAMD4A/ZFP36L1/RPS2/PARN/CNOT1/SMG6/RPL27/DDX5/CTIF/ZFP36/EXOSC5/RPS5/NBAS/MLH1/RPSA/RPL24/EIF4G1/NCBP2/RPL35A/NOCT/TENT4A/PELO/CNOT8/CNOT4/PABPC1/EIF3E/AGO2/TUT7/MIRLET7A1/EXOSC2	39		GO:0048489	synaptic vesicle transport	24/1885	152/18670	0.0180728	0.241903	0.219197	CHRNB2/TRIM46/CNIH2/SYT12/STX2/RAB27A/SYT17/PRRT2/STX4/P2RX1/SLC2A4/VAMP2/ADORA2B/RAB3A/BLOC1S3/NAPA/PPFIA3/SNAP25/PFN2/PCLO/CDK5/AP3M2/UNC13B/STXBP1	24
																					GO:0018158	protein oxidation	6/2379	15/18670	0.00763031	0.102269	0.0869869	LOXL1/SUMF1/CHCHD4/GPX1/LOX/LOXL2	6		GO:0097480	establishment of synaptic vesicle localization	24/1885	152/18670	0.0180728	0.241903	0.219197	CHRNB2/TRIM46/CNIH2/SYT12/STX2/RAB27A/SYT17/PRRT2/STX4/P2RX1/SLC2A4/VAMP2/ADORA2B/RAB3A/BLOC1S3/NAPA/PPFIA3/SNAP25/PFN2/PCLO/CDK5/AP3M2/UNC13B/STXBP1	24
																					GO:0019321	pentose metabolic process	6/2379	15/18670	0.00763031	0.102269	0.0869869	PGD/FGGY/DCXR/DHDH/RPIA/XYLB	6		GO:0016358	dendrite development	34/1885	233/18670	0.0181265	0.242086	0.219362	MTOR/DAB1/CHRNB2/IGSF9/ZNF365/DLG5/PTEN/NEURL1/CAPRIN1/RAB21/FARP1/MAPK6/EEF2K/FBXO31/MAP1S/ANKRD27/TLX2/OBSL1/RAB17/ID1/RAPGEF2/FSTL4/CDKL3/DBN1/PHACTR1/DCDC2/SYNGAP1/CAMK2B/SEMA3A/CUX1/CDK5/SEMA4D/ARMCX5-GPRASP2/MECP2	34
																					GO:0050651	dermatan sulfate proteoglycan biosynthetic process	6/2379	15/18670	0.00763031	0.102269	0.0869869	BCAN/B3GAT3/CSPG4/VCAN/CHST12/CSGALNACT1	6		GO:1901987	regulation of cell cycle phase transition	63/1885	480/18670	0.0181881	0.242375	0.219624	PLK3/ORC1/MUC1/PBX1/ATP2B4/GJC2/PTEN/PIDD1/CDKN1C/CCND2/PHB2/PTPN6/CDK4/CTDSP2/HMGA2/PSMD9/MIR19B1/APEX1/PSMB5/RAD51B/ZFP36L1/XRCC3/INO80/TFAP4/PLK1/PAGR1/CNOT1/FBXO31/MIR195/TP53/CCL2/PSMB3/MIR10A/RPTOR/BCL2/ARID3A/BAX/PRMT1/PSMD14/CDC25B/FAM83D/HYAL1/CEP63/EIF4G1/PSMD2/ANAPC4/JADE1/CDC25C/NPM1/FBXO5/MAD1L1/KMT2E/RINT1/PRKAR2B/CNOT4/NBN/KLF4/NEK6/TUBB4B/DDX3X/CUL4B/FHL1/MECP2	63
																					GO:0001783	B cell apoptotic process	8/2379	24/18670	0.00763305	0.102269	0.0869869	NOC2L/PTEN/MIR17HG/BAX/CRKL/FNIP1/TNFRSF21/TRAF3IP2	8		GO:0007160	cell-matrix adhesion	33/1885	225/18670	0.0183816	0.244415	0.221472	PRKCZ/SLC9A1/THBS3/ACTN2/PLAU/PTEN/LDB1/RHOD/CTTN/THY1/LRP1/MIR92A1/CDH13/BCL2/MADCAM1/EMILIN1/LIMS1/JAG1/SRC/SDC4/ITGB2/ITGB5/PIK3CB/HPSE/ITGA1/SRF/TRIP6/SERPINE1/MKLN1/CDK5/NINJ1/ABL1/ADAMTS13	33
																					GO:0009218	pyrimidine ribonucleotide metabolic process	8/2379	24/18670	0.00763305	0.102269	0.0869869	CTPS1/NME4/NME3/DHODH/NME1/NME2/CAD/UCKL1	8		GO:0001702	gastrulation with mouth forming second	7/1885	28/18670	0.0187143	0.244502	0.221551	ZBTB17/LDB1/LRP5/LHX1/ETS2/SRF/CRB2	7
																					GO:0014850	response to muscle activity	8/2379	24/18670	0.00763305	0.102269	0.0869869	PERM1/TNS2/HIF1A/METRNL/MTFP1/ADSL/PPARGC1A/SRD5A1	8		GO:1904994	regulation of leukocyte adhesion to vascular endothelial cell	7/1885	28/18670	0.0187143	0.244502	0.221551	MDK/ETS1/MIR141/MIR92A1/ICAM1/ITGB2/KLF4	7
																					GO:0046697	decidualization	8/2379	24/18670	0.00763305	0.102269	0.0869869	VDR/CYP27B1/BSG/JUNB/PTGIS/LIF/STC2/PPARD	8		GO:0017148	negative regulation of translation	31/1885	209/18670	0.0188379	0.244502	0.221551	LIN28A/PUM1/CAPRIN1/GAPDH/MIR200C/MIR17/MIR19B1/MIR20A/MIR92A1/SAMD4A/ZFP36L1/CPEB1/MIR365A/CNOT1/RARA/STAT3/UNK/CIRBP/ILF3/ZFP36/IGFBP5/NCL/EIF4G1/CPEB2/HNRNPD/PAIP2/LARP1/SYNCRIP/PUS7/MIRLET7A1/DDX3X	31
																					GO:0072511	divalent inorganic cation transport	81/2379	489/18670	0.00764866	0.102269	0.0869869	PLCH2/SLC9A1/EPB41/PDE4B/LPAR3/SLC30A7/CHRNB2/SLC30A1/PSEN2/GJC2/MICU1/DRD4/BEST1/SLC3A2/PDE2A/P2RY6/PANX1/DRD2/THY1/ITPR2/ANO6/VDR/SLC39A5/CYP27B1/SLC41A2/P2RX4/P2RX2/TRPC4/TPT1/GAS6/RASA3/BDKRB1/GRAMD2A/IL16/CACNA1H/PKD1L3/PKD1L2/CYBA/SPG7/P2RX1/TRPV2/CCR7/HCRT/AFG3L2/SLC39A6/BCL2/SLC39A3/ICAM1/SLC8A2/GRIN2D/SPHK2/BAX/HRC/TRPM4/BIN1/TMC2/TRPC4AP/PLCG1/NTSR1/LIME1/PLA2G6/SMDT1/ITPR1/RHOA/GNAI2/M…	81		GO:0035303	regulation of dephosphorylation	31/1885	209/18670	0.0188379	0.244502	0.221551	CAMTA1/MTOR/SPOCD1/SMG5/SHOC2/CRY2/B3GAT3/PPP2R5B/DLG2/NUAK1/SPPL3/TMEM132D/RIMBP2/FARP1/PPP2R3C/SMG6/PPP1R27/PTBP1/PIN1/PPP1R37/SRC/RRP1B/GNAI2/ITGA1/PHACTR1/PPP2R5D/HSP90AB1/ELFN1/SH2D4A/IKBKB/SEMA4D	31
																					GO:0016358	dendrite development	43/2379	233/18670	0.00765677	0.102269	0.0869869	RERE/MTOR/CHRNB2/IGSF9/CAMSAP2/DLG5/PTEN/NEURL1/PICALM/RAB21/DCLK1/FARP1/NFATC4/MAPK6/PARP6/EEF2K/FBXO31/SCARF1/NTN1/BAIAP2/PTPRS/MAP1S/ANKRD27/SHANK1/TLX2/HECW2/ID1/APP/CRKL/RHOA/PDLIM5/FSTL4/CDKL3/CAMK2A/DBN1/PHACTR1/SYNGAP1/CAMK2B/SEMA3A/CDK5/SEMA4D/DAB2IP/MECP2	43		GO:0046902	regulation of mitochondrial membrane permeability	14/1885	76/18670	0.0188964	0.244502	0.221551	SLC9A1/PPIF/BNIP3/MIR17/PPP1R13B/SPG7/TMEM102/TP53/STAT3/BCL2/BAX/SLC35F6/HK2/PPP3CC	14
																					GO:0043200	response to amino acid	24/2379	113/18670	0.00767255	0.102269	0.0869869	MTOR/MTHFR/RRAGC/CHUK/NEURL1/CPEB1/MMP2/DHODH/CYBA/PEMT/COL1A1/RPTOR/BAIAP2/ICAM1/BCL2L1/CEBPB/RHOA/PPARGC1A/HNRNPD/GCLC/SESN1/EGFR/LAMTOR4/AIFM1	24		GO:0031629	synaptic vesicle fusion to presynaptic active zone membrane	6/1885	22/18670	0.0189623	0.244502	0.221551	STX2/PRRT2/STX4/RAB3A/SNAP25/STXBP1	6
																					GO:0048640	negative regulation of developmental growth	24/2379	113/18670	0.00767255	0.102269	0.0869869	DRAXIN/TRIM46/SEMA4A/PTEN/SEMA4G/RNF6/SPART/MIR17HG/SEMA6D/NTN1/PTPRS/MIR199A1/MAG/MEIS1/STK4/MAPK11/TGFBR2/FSTL4/CDKL3/WWC1/STC2/SEMA3A/CDK5/SEMA4D	24		GO:0051052	regulation of DNA metabolic process	57/1885	429/18670	0.0190446	0.244502	0.221551	DFFA/RLF/SETDB1/SMG5/DHX9/HNRNPU/ZNF365/SIRT1/MMS19/SLF2/HRAS/WT1/NAT10/CLCF1/KMT2A/HNRNPA1/NABP2/STAT6/HMGA2/INO80/PARN/RBBP6/SMG6/TP53/WRAP53/CTC1/FLCN/AXIN2/KPNA2/CBX8/SMCHD1/MAP2K7/ERCC1/BAX/NPAS2/GLI2/SRC/RTEL1/HDAC10/MLH1/PARP3/GNL3/H1-10/HNRNPD/RAD50/UBE2B/NPM1/HSP90AB1/FBXO5/SMOC2/FGFR1/SPIDR/NBN/UBR5/KLF4/AIFM1/MECP2	57
																					GO:0060964	regulation of gene silencing by miRNA	24/2379	113/18670	0.00767255	0.102269	0.0869869	LIN28A/DHX9/POLR2L/NEAT1/BCDIN3D/ZC3H10/NUP107/NCOR2/TP53/STAT3/DDX5/H3-3B/POLR2E/POLR2I/ZFP36/PUM2/NUP50/EIF4G1/NUP153/H4C9/H4C12/EGFR/AGO2/NUP188	24		GO:0006308	DNA catabolic process	9/1885	41/18670	0.0190825	0.244502	0.221551	DFFA/MUS81/ISG20/BAX/XRN2/TREX1/HMGB2/REXO4/AIFM1	9
																					GO:0046632	alpha-beta T cell differentiation	22/2379	101/18670	0.00769118	0.102269	0.0869869	PRKCZ/RPL22/MTOR/RORC/ZBTB7B/SEMA4A/ITPKB/STAT6/PNP/ZFPM1/LGALS9/RARA/STAT3/BCL2/NFKBID/RUNX1/TGFBR2/RHOA/SH3RF1/IRF1/GLI3/ABL1	22		GO:0001976	neurological system process involved in regulation of systemic arterial blood pressure	4/1885	11/18670	0.0191156	0.244502	0.221551	NAV2/P2RX2/TNNI3/MECP2	4
																					GO:1990542	mitochondrial transmembrane transport	22/2379	101/18670	0.00769118	0.102269	0.0869869	SLC25A33/PSEN2/MICU1/SLC25A28/SLC25A22/TIMM22/ATP5PD/AFG3L2/TIMM21/ATP5F1D/TIMM13/TIMM44/HSPD1/SMDT1/CHCHD4/SLC25A38/SLC25A36/GRPEL1/SLC25A13/PRKAG2/CYC1/DNLZ	22		GO:0018202	peptidyl-histidine modification	4/1885	11/18670	0.0191156	0.244502	0.221551	DPH2/HIF1AN/DPH1/NME2	4
																					GO:0072525	pyridine-containing compound biosynthetic process	30/2379	150/18670	0.00773465	0.102269	0.0869869	ENO1/NAXE/PFKP/PFKFB3/LDHA/GAPDH/GPD1/NUP107/HIF1A/PKM/TP53/STAT3/INSR/GPI/HK2/HDAC4/PTGIS/APP/PDXK/NUP50/TREX1/PPARGC1A/NADK2/NUP153/FOXK1/OGDH/NAMPT/PRKAG2/NUP188/SLC2A6	30		GO:0033148	positive regulation of intracellular estrogen receptor signaling pathway	4/1885	11/18670	0.0191156	0.244502	0.221551	YAP1/KMT2D/PAGR1/WBP2	4
																					GO:0007265	Ras protein signal transduction	75/2379	448/18670	0.00776143	0.102269	0.0869869	PDPN/ARHGEF10L/STMN1/TGFB2/ITPKB/TRIM67/NET1/CHUK/GBF1/HRAS/RHOG/RASGRP2/RHOD/ARHGEF17/PLEKHG6/RERG/RAB21/RAB35/FARP1/RASA3/PLEKHG3/RAB27A/RASGRF1/RAB40C/LAT/RIPOR1/CDH13/ABR/TAX1BP3/TP53/NTN1/FLCN/KSR1/RND2/NGFR/PECAM1/CYTH1/TIMP2/ARHGDIA/RAC3/MAPRE2/DNM2/MYO9B/RAB3A/PLEKHG2/PSD4/ARFGEF2/ARFGAP1/CRKL/LZTR1/MAPK11/RHOA/RASSF1/ARHGEF3/RAB7A/RAP2B/TRIO/RASA1/PSD2/ARHGEF37/PDGFRB/G3BP1/RAB24/RREB1/F…	75		GO:0033629	negative regulation of cell adhesion mediated by integrin	4/1885	11/18670	0.0191156	0.244502	0.221551	MUC1/PTPN11/CYP1B1/SERPINE1	4
																					GO:0043902	positive regulation of multi-organism process	36/2379	188/18670	0.00778054	0.102269	0.0869869	PPIH/DHX9/POLR2L/DDB1/PC/GAPDH/TBK1/PPIB/CACNA1H/TFAP4/CYBA/LGALS9/PRKCA/KPNA2/P4HB/VAPA/POLR2E/RAD23A/POLR2I/PUM2/PLB1/CHMP3/HDAC4/VAPB/TMPRSS2/RRP1B/ADARB1/HYAL3/RAB7A/LARP1/SASH1/IGF2R/PPIA/PABPC1/AGO2/DDX3X	36		GO:0046051	UTP metabolic process	4/1885	11/18670	0.0191156	0.244502	0.221551	NME4/NME1/NME2/CAD	4
																					GO:0030098	lymphocyte differentiation	61/2379	353/18670	0.00789005	0.102269	0.0869869	PRKCZ/RPL22/PIK3CD/MTOR/RORC/ZBTB7B/SEMA4A/ITPKB/IRF2BP2/ZMIZ1/ADAM8/MDK/CLCF1/ITFG2/LAG3/RNF41/STAT6/MIR17HG/GAS6/PNP/PPP2R3C/ZBTB1/ZFP36L1/DNAJA3/ZFPM1/TP53/LGALS9/RARA/CCR7/STAT3/HDAC5/JMJD6/BCL2/PRDX2/NFKBID/AXL/BAX/CYP26B1/IL1RL2/GLI2/HDAC4/NFATC2/RUNX1/NCAPH2/TGFBR2/RHOA/TUSC2/DCAF1/IL12A/RBPJ/SH3RF1/FNIP1/IRF1/PRELID1/PRR7/SRF/LFNG/GLI3/DNAJB9/LY6D/ABL1	61		GO:0070757	interleukin-35-mediated signaling pathway	4/1885	11/18670	0.0191156	0.244502	0.221551	STAT3/STAT1/STAT4/CANX	4
																					GO:1902107	positive regulation of leukocyte differentiation	29/2379	144/18670	0.00791276	0.102269	0.0869869	PRKCZ/ZBTB7B/ITPKB/ZMIZ1/ADAM8/MDK/GAS6/PNP/PPP2R3C/ZBTB1/ZFP36L1/LGALS9/RARA/PRKCA/NFKBID/AXL/IL1RL2/GLI2/ZBTB46/RUNX1/LIF/TGFBR2/RHOA/IL12A/IL5/PPARGC1B/GLI3/KLF10/ROR2	29		GO:1900112	regulation of histone H3-K9 trimethylation	4/1885	11/18670	0.0191156	0.244502	0.221551	LMNA/SIRT1/KDM4C/MECP2	4
																					GO:0030217	T cell differentiation	44/2379	240/18670	0.00793147	0.102269	0.0869869	PRKCZ/RPL22/PIK3CD/MTOR/RORC/ZBTB7B/SEMA4A/ITPKB/ZMIZ1/ADAM8/MDK/LAG3/STAT6/PNP/ZBTB1/ZFP36L1/DNAJA3/ZFPM1/TP53/LGALS9/RARA/CCR7/STAT3/JMJD6/BCL2/PRDX2/NFKBID/CYP26B1/IL1RL2/GLI2/NFATC2/RUNX1/NCAPH2/TGFBR2/RHOA/IL12A/SH3RF1/IRF1/PRELID1/PRR7/SRF/LFNG/GLI3/ABL1	44		GO:1905941	positive regulation of gonad development	4/1885	11/18670	0.0191156	0.244502	0.221551	WT1/SRC/ZP3/SEMA3A	4
																					GO:0001976	neurological system process involved in regulation of systemic arterial blood pressure	5/2379	11/18670	0.00794346	0.102269	0.0869869	NAV2/DRD2/P2RX2/TNNI3/MECP2	5		GO:2000767	positive regulation of cytoplasmic translation	4/1885	11/18670	0.0191156	0.244502	0.221551	MTOR/LIN28A/DHX9/YBX3	4
																					GO:0006054	N-acetylneuraminate metabolic process	5/2379	11/18670	0.00794346	0.102269	0.0869869	NPL/AMDHD2/NANP/GNPDA1/ST3GAL1	5		GO:2001269	positive regulation of cysteine-type endopeptidase activity involved in apoptotic signaling pathway	4/1885	11/18670	0.0191156	0.244502	0.221551	TFAP4/BAX/PRR7/GSN	4
																					GO:0046051	UTP metabolic process	5/2379	11/18670	0.00794346	0.102269	0.0869869	NME4/NME3/NME1/NME2/CAD	5		GO:0000077	DNA damage checkpoint	23/1885	145/18670	0.0193372	0.246294	0.223176	PLK3/MUC1/PIDD1/MUS81/RAD9A/HMGA2/CRY1/PTPN11/PLK1/CNOT1/FBXO31/TP53/ARID3A/BAX/PRMT1/ATRIP/TREX1/CEP63/CDC25C/RINT1/CNOT4/CCAR2/NBN	23
																					GO:0051974	negative regulation of telomerase activity	5/2379	11/18670	0.00794346	0.102269	0.0869869	TP53/TEN1/SRC/PARP3/PINX1	5		GO:0007612	learning	23/1885	145/18670	0.0193372	0.246294	0.223176	MTOR/B4GALT2/CHRNB2/FOSL1/RIN1/HIF1A/NPTN/GRIN2A/NDRG4/CTNS/CIC/SLC8A2/ADCY3/SNAP25/NTSR1/YTHDF1/HRH1/ATXN1/SYNGAP1/SRF/PRKAR2B/CDK5/MECP2	23
																					GO:0060992	response to fungicide	5/2379	11/18670	0.00794346	0.102269	0.0869869	KDM6B/KLF2/BCL2L1/SRD5A1/KLF4	5		GO:0070227	lymphocyte apoptotic process	13/1885	69/18670	0.0194528	0.247247	0.224038	NOC2L/DFFA/PTEN/MIR17HG/HIF1A/TP53/BAX/FNIP1/PRELID1/PTCRA/TNFRSF21/TRAF3IP2/DOCK8	13
																					GO:0070757	interleukin-35-mediated signaling pathway	5/2379	11/18670	0.00794346	0.102269	0.0869869	STAT3/STAT1/STAT4/IL12A/CANX	5		GO:0010639	negative regulation of organelle organization	53/1885	395/18670	0.0194969	0.247287	0.224075	NOC2L/STMN1/LMNA/HNRNPU/SIRT1/PPIF/BNIP3/NAT10/ARAP1/FKBP4/HNRNPA1/RNF41/MIR20A/XRCC3/PLK1/PRRT2/SMG6/TP53/CTC1/FLCN/TOM1L2/SMCR8/H3-3B/ANKRD27/SPTBN4/ERCC1/EML2/SPHK2/SLC35F6/PLEKHH2/SPTBN1/SRC/RTEL1/TRIOBP/RAB7A/H1-10/PFN2/IQCJ-SCHIP1/FNIP1/RAD50/UBE2B/NPM1/PRELID1/CARMIL1/PHF1/FBXO5/MAD1L1/MET/NBN/UBR5/KDM4C/GSN/MID1IP1	53
																					GO:0072611	interleukin-13 secretion	5/2379	11/18670	0.00794346	0.102269	0.0869869	PRKCZ/LGALS9/SPHK2/IL17RB/TNFRSF21	5		GO:0045446	endothelial cell differentiation	19/1885	114/18670	0.0196673	0.248927	0.225561	PDE2A/MIR200C/FOXJ2/ANXA2/NR2F2/KDM6B/HOXB5/MIR10A/ICAM1/JAG1/ID1/COL18A1/WNT7B/RBPJ/RAPGEF2/PDE4D/PLOD3/MET/IKBKB	19
																					GO:2000767	positive regulation of cytoplasmic translation	5/2379	11/18670	0.00794346	0.102269	0.0869869	MTOR/LIN28A/DHX9/YBX3/CNBP	5		GO:0007595	lactation	10/1885	48/18670	0.0197821	0.249337	0.225932	MTX1/NEURL1/VDR/NCOR2/HIF1A/DHODH/NME1/CAD/HK2/PPAT	10
																					GO:0050803	regulation of synapse structure or activity	42/2379	227/18670	0.00796082	0.102269	0.0869869	AGRN/ADGRB2/CHRNB2/SEMA4A/IGSF9/ARHGAP22/DLG5/PTEN/SLIT1/NEURL1/LRFN4/DRD2/AMIGO2/SSH1/NFATC4/FLRT2/EEF2K/STX1B/NTN1/BAIAP2/ABHD17A/PTPRS/DNM2/SYNDIG1/APP/CRKL/RHOA/EIF4G1/IL1RAP/PDLIM5/HOMER1/SPARC/DBN1/SYNGAP1/THBS2/CAMK2B/CDK5/ADGRB1/SEMA4D/DAB2IP/ABL1/NTNG2	42		GO:0051972	regulation of telomerase activity	10/1885	48/18670	0.0197821	0.249337	0.225932	PARN/SMG6/TP53/WRAP53/MAP2K7/SRC/PARP3/HNRNPD/HSP90AB1/KLF4	10
																					GO:0061099	negative regulation of protein tyrosine kinase activity	9/2379	29/18670	0.00799761	0.102269	0.0869869	ERRFI1/THY1/SOCS4/GGNBP2/PTK6/ZGPAT/SH3BP5/ZFYVE28/FGFR1OP	9		GO:0001541	ovarian follicle development	11/1885	55/18670	0.0199867	0.25087	0.227322	ARRB1/BCL2/ICAM1/BAX/EIF2B4/SRC/CEBPB/HYAL3/FOXO3/ZP3/IMMP2L	11
																					GO:0090162	establishment of epithelial cell polarity	9/2379	29/18670	0.00799761	0.102269	0.0869869	MYO9A/FOXF1/MYO18A/FBF1/CYTH1/SIPA1L3/RHOA/HES1/PTK7	9		GO:0016233	telomere capping	11/1885	55/18670	0.0199867	0.25087	0.227322	NABP2/SMG6/CTC1/MAP2K7/ERCC1/RTEL1/HNRNPD/RAD50/H4C9/H4C12/NBN	11
																					GO:0002183	cytoplasmic translational initiation	10/2379	34/18670	0.00800783	0.102269	0.0869869	MTOR/EIF3A/EIF4B/DENR/EIF4A1/EIF3K/EIF3D/EIF4G1/EIF4H/EIF3E	10		GO:0010507	negative regulation of autophagy	15/1885	84/18670	0.0201856	0.252496	0.228795	MTOR/RNF41/HERC1/TP53/SMCR8/STAT3/USP36/BCL2/CTSA/HMOX1/EIF4G1/TBC1D14/FOXK1/NAMPT/MET	15
																					GO:0071868	cellular response to monoamine stimulus	10/2379	34/18670	0.00800783	0.102269	0.0869869	SLC9A1/PDE4B/DNM2/APLP1/ID1/APP/SRD5A1/PDE4D/NR4A3/ABL1	10		GO:0032535	regulation of cellular component size	50/1885	370/18670	0.0201997	0.252496	0.228795	MTOR/CLCN6/HP1BP3/LPAR3/TRIM46/SEMA4A/ACTN2/RHOBTB1/PTEN/SHTN1/PPP1CA/CTTN/FCHSD2/ANO6/LRP1/CDK4/RAB21/SPART/TRPV2/RPTOR/RAC3/ICAM1/PLEKHG2/SPTBN4/ARHGAP35/PLEKHH2/SPTBN1/BIN1/TRIOBP/WNT7B/NAA80/SLC12A8/PFN2/SEMA5A/WDR36/PRR16/FSTL4/CDKL3/DBN1/CARMIL1/SRF/HSP90AB1/SEMA3A/SEMA3D/SLC12A9/CDK5/DPYSL2/SEMA4D/GSN/ABL1	50
																					GO:0071870	cellular response to catecholamine stimulus	10/2379	34/18670	0.00800783	0.102269	0.0869869	SLC9A1/PDE4B/DNM2/APLP1/ID1/APP/SRD5A1/PDE4D/NR4A3/ABL1	10		GO:0007265	Ras protein signal transduction	59/1885	448/18670	0.0203922	0.254377	0.230499	STMN1/SETDB1/ITPKB/OBSCN/NET1/RHOBTB1/DNMBP/CHUK/SHOC2/SHTN1/HRAS/RASGRP2/RHOD/ARRB1/RERG/RAB21/FARP1/RAB27A/RASGRF1/RAB40C/LAT/RIPOR1/CDH13/ABR/TAX1BP3/TP53/FLCN/NGFR/TIMP2/ARHGDIA/RAC3/MYO9B/RAB3A/PLEKHG2/ARHGAP35/PSD4/RAB17/ARFGEF2/ARFGAP1/MAPK11/RASSF1/ARHGEF3/RABL3/RAB7A/RAP2B/RAPGEF2/TRIO/G3BP1/RAB24/FLOT1/SYNGAP1/TIAM2/MET/ARHGEF39/MAPKAP1/RALGPS1/ABL1/RALGDS/RAB33A	59
																					GO:0097479	synaptic vesicle localization	32/2379	163/18670	0.00806225	0.102752	0.0873978	CHRNB2/TRIM46/PTEN/SYT12/PICALM/DRD2/BLOC1S1/STX2/RAB27A/SYT17/PRRT2/STX1B/STX4/P2RX1/SLC2A4/VAMP2/ADORA2B/DNM2/UNC13A/RAB3A/BLOC1S3/NAPA/PPFIA3/SNAP25/SYNDIG1/SYN3/PFN2/CAMK2A/PCLO/CDK5/AP3M2/STXBP1	32		GO:1902115	regulation of organelle assembly	29/1885	194/18670	0.0204679	0.254796	0.230879	CROCC/HNRNPU/LRFN4/ATXN2/LCP1/IFT140/PLK1/CNOT1/CHMP1A/SMCR8/SEPTIN9/CEP295NL/CHMP1B/ARHGAP35/SRC/SDC4/NPRL2/ZMYND10/ATG3/STAG1/IL1RAP/TCTEX1D2/STX18/TBC1D14/IL5/G3BP1/NPM1/DCDC2/GSN	29
																					GO:0072524	pyridine-containing compound metabolic process	37/2379	195/18670	0.00817547	0.103981	0.0884431	ENO1/H6PD/PGD/NAXE/PFKP/PFKFB3/LDHA/GAPDH/LDHB/GPD1/NUP107/PNP/HIF1A/PKM/TP53/STAT3/DCXR/INSR/GPI/HK2/RPIA/HDAC4/PTGIS/APP/PDXK/NUP50/TREX1/PPARGC1A/PGM2/NADK2/NUP153/FOXK1/OGDH/NAMPT/PRKAG2/NUP188/SLC2A6	37		GO:0001654	eye development	49/1885	362/18670	0.020737	0.256373	0.232308	ARID1A/BCAR3/WNT2B/NES/CRB1/ATP2B4/CDKN1C/WT1/FJX1/ROM1/LRP5/TSKU/THY1/CACNA1C/SLC39A5/CDK4/HIF1A/MAX/IFT140/ADAMTS18/CTNS/B9D1/LHX1/RARA/STAT3/FSCN2/BCL2/BLOC1S3/ARHGAP35/BAX/ZNF513/CYP1B1/TRAF3IP1/JAG1/XRN2/TGIF2/WNT7B/SCO2/THRB/TGFBR2/RPL24/CLCN2/MAN2A1/SRF/AHI1/NINJ1/KLF4/SLC25A25/RXRA	49
																					GO:0006164	purine nucleotide biosynthetic process	53/2379	300/18670	0.00823069	0.104469	0.0888581	ACOT7/ENO1/AMPD2/NPR1/PFKP/PFKFB3/ADK/AMPD3/LDHA/GAPDH/GPD1/NUP107/HIF1A/PKM/NME4/NME3/ADCY9/PDP2/PDPR/ACSF3/TP53/PFAS/ADORA2B/FLCN/STAT3/NME1/NME2/ATP5PD/ATP5F1D/INSR/GPI/SPHK2/ADCY3/HK2/PDK1/ATIC/HDAC4/APP/ADSL/NUP50/TREX1/PPARGC1A/PAICS/PPAT/NUP153/SLC35B2/FOXK1/OGDH/SLC25A13/PRKAG2/CYC1/NUP188/SLC2A6	53		GO:0010950	positive regulation of endopeptidase activity	27/1885	178/18670	0.0207776	0.256373	0.232308	CASP9/SIRT1/PIDD1/ARRB1/MIR17/MIR92A1/CTSH/MEFV/TFAP4/GRIN2A/TRADD/P2RX1/ALOX12/STAT3/NGFR/MBP/BAX/PSMD14/HSPD1/HSPE1/PRELID1/PRR7/ASPH/GSN/CARD9/DDX3X/AIFM1	27
																					GO:0061572	actin filament bundle organization	31/2379	157/18670	0.00828679	0.104966	0.0892807	MTOR/ARHGEF10L/ASAP3/STMN1/SLC9A1/SWAP70/RHOD/ARAP1/LIMA1/MIR20A/EVL/SMAD3/FHOD1/SERPINF2/RND2/BAIAP2/SHANK1/MYO1B/ID1/SRC/SDC4/RHOA/ITGB5/PFN2/ADD1/DPYSL3/PHACTR1/CARMIL1/SRF/MET/ABL1	31		GO:2001251	negative regulation of chromosome organization	23/1885	146/18670	0.0208321	0.256373	0.232308	NOC2L/HNRNPU/SIRT1/NAT10/HNRNPA1/XRCC3/PLK1/SMG6/CTC1/H3-3B/ERCC1/SPHK2/SRC/RTEL1/H1-10/RAD50/UBE2B/PHF1/FBXO5/MAD1L1/NBN/UBR5/KDM4C	23
																					GO:0006027	glycosaminoglycan catabolic process	15/2379	61/18670	0.00833549	0.105055	0.0893568	AGRN/HSPG2/SLC9A1/BCAN/HPSE2/CHP1/HEXA/CSPG4/ACAN/GALNS/SDC4/HYAL1/HYAL3/VCAN/GPC2	15		GO:0043502	regulation of muscle adaptation	18/1885	107/18670	0.0208593	0.256373	0.232308	MTOR/SLC9A1/LMNA/ATP2B4/MIR17/MIR17HG/MIR19A/MIR19B1/MIR20A/SGCA/PIN1/IGFBP5/HDAC4/FOXO3/CAMK2B/GTF2IRD1/NR4A3/KLF4	18
																					GO:0046031	ADP metabolic process	26/2379	126/18670	0.00836938	0.105055	0.0893568	ENO1/PFKP/PFKFB3/AMPD3/LDHA/GAPDH/GPD1/NUP107/HIF1A/PKM/TP53/STAT3/INSR/GPI/HK2/HDAC4/APP/NUP50/TREX1/PPARGC1A/NUP153/FOXK1/OGDH/PRKAG2/NUP188/SLC2A6	26		GO:0017156	calcium ion regulated exocytosis	24/1885	154/18670	0.0209074	0.256373	0.232308	VAMP3/CHRNB2/SYT12/STX2/CACNA1H/SYT17/PRRT2/STX4/P2RX1/VAMP2/ADORA2B/CBARP/RAB3A/NAPA/PPFIA3/SNAP25/GNAI2/HYAL3/PFN2/ZP3/PCLO/CDK5/UNC13B/STXBP1	24
																					GO:0010718	positive regulation of epithelial to mesenchymal transition	13/2379	50/18670	0.00837078	0.105055	0.0893568	MTOR/PDPN/TGFB2/TCF7L2/MDK/BCL9L/SMAD3/COL1A1/SMAD2/JAG1/TGFBR2/LOXL2/CRB2	13		GO:0001893	maternal placenta development	8/1885	35/18670	0.0209577	0.256373	0.232308	VDR/CYP27B1/NR2F2/BSG/DAZAP1/JUNB/STC2/RXRA	8
																					GO:1901342	regulation of vasculature development	71/2379	422/18670	0.00837323	0.105055	0.0893568	HSPG2/ADGRB2/NPR1/SEMA4A/TGFB2/SIRT1/MMRN2/HIF1AN/ADAM12/RNH1/WT1/MDK/VEGFB/ETS1/FOXJ2/HMGA2/STARD13/MIR17/MIR18A/MIR19A/MIR19B1/MIR20A/MIR92A1/HIF1A/WARS1/PKM/CTSH/SERPINF1/MIR497/STAT3/HDAC5/MIR10A/NGFR/PRKCA/NFATC1/MIR199A1/KLF2/HSPB6/EMILIN1/HK2/IL1A/STAT1/CFLAR/ID1/PLCG1/PTGIS/NFATC2/RUNX1/ITGB2/HMOX1/TGFBR2/RHOA/HYAL1/PLXND1/MIR1224/ERAP1/MIR378A/SPARC/SASH1/SMOC2/THBS2/HSPB1/SERPINE1/ANGPT…	71		GO:0021955	central nervous system neuron axonogenesis	8/1885	35/18670	0.0209577	0.256373	0.232308	CHRNB2/PTEN/TSKU/SPTBN4/ARHGAP35/GLI2/HSP90AB1/NFIB	8
																					GO:0001505	regulation of neurotransmitter levels	61/2379	354/18670	0.00837865	0.105055	0.0893568	MTOR/SLC6A9/SLC1A7/CHRNB2/PPFIA4/SLC30A1/SNCG/DRD4/NRXN2/SYT12/CHKA/DRD2/SHMT2/PAH/SDSL/P2RX4/STX2/MIR92A1/SMAD3/SELENOS/SYT17/PRRT2/STX1B/STX4/NQO1/P2RX1/VAMP2/ADORA2B/HCRT/INSR/ICAM1/DNM2/MIR199A1/KLF2/UNC13A/RAB3A/NAPA/LIN7B/PPFIA3/PER2/SIRPA/SNAP25/PTGIS/NTSR1/ITGB2/SYN3/GCAT/CHDH/PFN2/SRD5A1/ALDH7A1/CAMK2A/FLOT1/HSP90AB1/DDC/POR/PCLO/CDK5/CLN8/KLF4/STXBP1	61		GO:0009952	anterior/posterior pattern specification	32/1885	219/18670	0.0209946	0.256373	0.232308	HES4/SSBP3/WNT2B/PBX1/LDB1/WT1/LRP5/BHLHE41/NR2F2/TP53/HES7/PLD6/LHX1/PCGF2/HOXB3/HOXB4/HOXB5/AXIN2/SMAD2/GLI2/HES6/ETS2/BHLHE40/HES1/RBPJ/SRF/MEOX2/HOXA2/HOXA3/HOXA4/ROR2/CRB2	32
																					GO:0071156	regulation of cell cycle arrest	23/2379	108/18670	0.00863328	0.107836	0.0917219	SLC25A33/ZBTB17/PLK3/MUC1/MDM4/PIDD1/CDK4/HMGA2/MDM2/TFAP4/CNOT1/MYBBP1A/TP53/ARID3A/CALR/BAX/PRMT1/BIN1/CNOT8/HSP90AB1/CNOT4/CDK5/DAB2IP	23		GO:0048762	mesenchymal cell differentiation	32/1885	219/18670	0.0209946	0.256373	0.232308	MTOR/S100A4/SEMA4A/DLG5/PTEN/MDK/PHLDB1/BCL9L/HMGA2/HIF1A/VASN/COL1A1/DDX5/AXIN2/MCRIP1/SMAD2/BCL2/DACT3/STAT1/JAG1/FAM83D/TGFBR2/HES1/RBPJ/SEMA5A/RANBP3L/SEMA3A/SEMA3D/LOXL2/FGFR1/SEMA4D/CRB2	32
																					GO:0010660	regulation of muscle cell apoptotic process	21/2379	96/18670	0.00863524	0.107836	0.0917219	SIRT1/PTEN/BNIP3/AMBRA1/MDK/MIR17/MIR19A/MIR19B1/MIR20A/MIR92A1/ALOX12/MIR195/TP53/MIR199A1/HSPB6/CFLAR/STK4/HMOX1/IL12A/HMGCR/CAMK2A	21		GO:0016575	histone deacetylation	14/1885	77/18670	0.0210184	0.256373	0.232308	ELK4/SIRT1/BRMS1/TP53/PER1/SREBF1/HDAC5/SPHK2/PER2/HDAC4/HDAC10/HDAC3/ZNHIT1/TBL1X	14
																					GO:0051705	multi-organism behavior	16/2379	67/18670	0.00880701	0.10976	0.0933582	MTOR/CHRNB2/UBE2Q1/PTEN/DRD4/NRXN2/NRXN3/DERL2/CIC/SHANK1/GLS/APP/ATXN1/CLN8/CNTFR/MECP2	16		GO:0007249	I-kappaB kinase/NF-kappaB signaling	38/1885	269/18670	0.0211026	0.256701	0.232605	S100A4/SIRT1/CHUK/TRIM8/PIDD1/BIRC3/UBC/PPM1A/UBE2I/TRADD/MIR195/MIR497/PER1/NR1D1/MAP3K14/TRIM25/SECTM1/VAPA/SLC44A2/SPHK2/SLC20A1/IL1RN/STAT1/SIRPA/TGM2/LIME1/HMOX1/SHISA5/SLC35B2/TRAF3IP2/HSPB1/IKBKB/SHARPIN/CARD19/NEK6/ABL1/CARD9/FLNA	38
																					GO:0001974	blood vessel remodeling	12/2379	45/18670	0.00898408	0.111742	0.095044	MDM2/MIR17/MIR20A/ABR/AXL/BAX/EPAS1/JAG1/LIF/ACVR2B/RBPJ/HOXA3	12		GO:0048880	sensory system development	50/1885	371/18670	0.0211301	0.256701	0.232605	ARID1A/BCAR3/WNT2B/NES/CRB1/ATP2B4/CDKN1C/WT1/FJX1/ROM1/LRP5/TSKU/THY1/CACNA1C/SLC39A5/CDK4/HIF1A/MAX/IFT140/ADAMTS18/CTNS/B9D1/LHX1/RARA/STAT3/FSCN2/BCL2/BLOC1S3/ARHGAP35/BAX/ZNF513/CYP1B1/TRAF3IP1/JAG1/XRN2/TGIF2/WNT7B/SCO2/THRB/TGFBR2/RPL24/CLCN2/MAN2A1/SRF/AHI1/SEMA3A/NINJ1/KLF4/SLC25A25/RXRA	50
[truncated: 5,696 more rows]

## Sheet: Fig 9
	Fig. 9a
	AT					AT					AT					AT					AT
	Mice	Tnfalpha	Mice	Tnfalpha		Mice	Il6	Mice	Il6		Mice	Ccl2	Mice	Ccl2		Mice	Ccl4	Mice	Ccl4		Mice	Ccl5	Mice	Ccl5
[truncated: 49 more rows]

## Sheet: Supp Fig 1
	Fig. S1a					Fig. S1b
[truncated: 52 more rows]

[truncated: 6 more sheets: Supp Fig 3, Supp Fig 6, Supp Fig 7, Supp Fig 8, Supp raw data BMAL1mergedregs , Supp raw data BMAL1ChIP-seq]
